# Supplementary material for: Genome-Wide Association Study of Calcium Accumulation in Grains of European Wheat Cultivars
Source: Front Plant Sci. 2017 Oct 27;8:1797. doi: 10.3389/fpls.2017.01797 (PMC5663994; doi:10.3389/fpls.2017.01797)
Supplement: Supplementary file 1 [file Table_4.xlsx]

## Sheet: All chromosomes
Supplementary table S4: List of a highlited genes which located on the chromosome and encoding as a calcium transporter, SNP markers (90k and 35k chips) for 2015, 2016 enviroments and BLUE values.
Gene_Nmae	Transcript_id	Direction	Human_Readable_Description
Traes_5AL_BBFBC2F48	Traes_5AL_BBFBC2F48.1	reverse	glutamate receptor 2.8 LENGTH=947
Traes_5AL_6C9A5537F	Traes_5AL_6C9A5537F.1	reverse	Heavy metal transport/detoxification superfamily protein LENGTH=152
Traes_5AL_B598F5A0D	Traes_5AL_B598F5A0D.1	forward	glutamate receptor 2.8 LENGTH=947
Traes_5AL_E1F7DD9EA	Traes_5AL_E1F7DD9EA.1	forward	cyclic nucleotide-gated channel 14 LENGTH=726
Traes_5AL_C89AC9640	Traes_5AL_C89AC9640.1	forward	cyclic nucleotide-gated channel 17 LENGTH=720
Traes_5AL_F1522B81F	Traes_5AL_F1522B81F.1	forward	Mechanosensitive ion channel family protein LENGTH=849
Traes_5AL_98814295D	Traes_5AL_98814295D.1	reverse	Mechanosensitive ion channel family protein LENGTH=779
Traes_5AL_6C8BD96CB	Traes_5AL_6C8BD96CB.1	forward	Heavy metal transport/detoxification superfamily protein LENGTH=177
Traes_5AL_F49663738	Traes_5AL_F49663738.2	reverse	#N/A
Traes_5AL_320913F7A	Traes_5AL_320913F7A.1	forward	Bifunctional inhibitor/lipid-transfer protein/seed storage 2S albumin superfamily protein LENGTH=102
Traes_5AL_19637DE03	Traes_5AL_19637DE03.1	reverse	AP-2 complex subunit alpha-1
Traes_5AL_898DAA873	Traes_5AL_898DAA873.1	reverse	Plasma membrane ATPase 1
Traes_5AL_637EB761F	Traes_5AL_637EB761F.1	reverse	H(+)-ATPase 11 LENGTH=956
Traes_5AL_AE6B41A0A	Traes_5AL_AE6B41A0A.1	forward	Divalent metal cation transporter MntH
Traes_5AL_69D2D5116	Traes_5AL_69D2D5116.2	forward	#N/A
Traes_5AL_3AD3D4BCE	Traes_5AL_3AD3D4BCE.1	reverse	Chromodomain-helicase-DNA-binding protein 1-like
Traes_2AS_B264257CD	Traes_2AS_B264257CD.1	forward	Flavin-binding monooxygenase family protein LENGTH=426
Traes_2AS_95611CAD2	Traes_2AS_95611CAD2.1	forward	Heavy metal transport/detoxification superfamily protein LENGTH=147
Traes_2AL_84454B5E7	Traes_2AL_84454B5E7.1	reverse	CBS domain-containing protein CBSCBSPB3
Traes_2AL_F1D899FDB	Traes_2AL_F1D899FDB.1	forward	Heavy metal transport/detoxification superfamily protein LENGTH=181
Traes_2AL_0EA4C4F0A	Traes_2AL_0EA4C4F0A.1	reverse	Cation transport regulator-like protein 2
Traes_2AL_6069A8864	Traes_2AL_6069A8864.1	forward	Mechanosensitive ion channel family protein LENGTH=779
Traes_2AL_6DD37E6BE	Traes_2AL_6DD37E6BE.1	reverse	Heavy metal transport/detoxification superfamily protein LENGTH=181
Traes_2AL_9B175F3DA	Traes_2AL_9B175F3DA.1	reverse	Heavy metal transport/detoxification superfamily protein LENGTH=181
Traes_2AL_F360E3FE3	Traes_2AL_F360E3FE3.1	forward	Heavy metal transport/detoxification superfamily protein LENGTH=181
Traes_2AS_0C87833C6	Traes_2AS_0C87833C6.1	reverse	Phosphatidylinositol-4-phosphate 5-kinase family protein LENGTH=715
Traes_2AL_13CBA4FEA	Traes_2AL_13CBA4FEA.1	forward	Heavy metal transport/detoxification superfamily protein LENGTH=290
Traes_2AL_65B300237	Traes_2AL_65B300237.1	forward	glutamate receptor 3.4 LENGTH=959
Traes_2AS_723F920A5	Traes_2AS_723F920A5.1	forward	NHL domain-containing protein LENGTH=400
Traes_2AS_AA84E72D4	Traes_2AS_AA84E72D4.1	reverse	Heavy metal transport/detoxification superfamily protein LENGTH=254
Traes_2AS_D7E2C83B3	Traes_2AS_D7E2C83B3.1	reverse	Rho GTPase-activating protein 7
Traes_2AS_161086245	Traes_2AS_161086245.1	reverse	Heavy metal transport/detoxification superfamily protein LENGTH=158
Traes_2AL_CF862CF2D	Traes_2AL_CF862CF2D.1	reverse	ammonium transporter 1;1 LENGTH=501
Traes_2AL_542E74269	Traes_2AL_542E74269.1	reverse	Potassium channel AKT1
Traes_2AL_156C770EE	Traes_2AL_156C770EE.1	reverse	receptor-like protein kinase 2 LENGTH=1151
Traes_2AL_72F83E7B0	Traes_2AL_72F83E7B0.1	reverse	Mechanosensitive ion channel protein LENGTH=497
Traes_2AL_CF9F964E6	Traes_2AL_CF9F964E6.1	reverse	calcium-transporting ATPase, putative LENGTH=1049
Traes_2AL_6FF679EF3	Traes_2AL_6FF679EF3.1	forward	Cation transporter HKT1
Traes_2AL_73A59BC32	Traes_2AL_73A59BC32.1	forward	glutamate receptor 3.3 LENGTH=933
Traes_2AL_382370BE7	Traes_2AL_382370BE7.1	reverse	Heavy metal transport/detoxification superfamily protein LENGTH=287
Traes_2AL_0C8FA3B9E	Traes_2AL_0C8FA3B9E.1	reverse	Vacuolar cation/proton exchanger 3
Traes_2AL_B7C0371D8	Traes_2AL_B7C0371D8.1	reverse	Vacuolar cation/proton exchanger 3
Traes_2AL_59959C979	Traes_2AL_59959C979.1	forward	Heavy metal transport/detoxification superfamily protein LENGTH=254
Traes_2AL_D33454518	Traes_2AL_D33454518.1	forward	Cation/H(+) antiporter 15
Traes_2AL_6C89723F2	Traes_2AL_6C89723F2.1	forward	cyclic nucleotide gated channel 8 LENGTH=753
Traes_2AL_26A5DB3CA	Traes_2AL_26A5DB3CA.1	forward	Heavy metal transport/detoxification superfamily protein LENGTH=177
Traes_2AL_1CD7A8BB8	Traes_2AL_1CD7A8BB8.1	reverse	Heavy metal transport/detoxification superfamily protein LENGTH=177
Traes_2AL_81C13DF27	Traes_2AL_81C13DF27.1	reverse	Aldo-keto reductase
Traes_2AL_208CBF7C1	Traes_2AL_208CBF7C1.1	forward	Cytochrome P450 superfamily protein LENGTH=513
Traes_2AL_667EB02B9	Traes_2AL_667EB02B9.1	reverse	Transmembrane proteins 14C LENGTH=226
Traes_2AL_76092F4FB	Traes_2AL_76092F4FB.1	forward	Leucine-rich repeat family protein LENGTH=598
Traes_2AL_25D3D5AB4	Traes_2AL_25D3D5AB4.1	reverse	SWI/SNF complex subunit SMARCC1
Traes_2AS_82E3A46B8	Traes_2AS_82E3A46B8.1	reverse	Serine/threonine-protein kinase 24
Traes_2AL_BAECFEFE7	Traes_2AL_BAECFEFE7.1	forward	Leucine-rich repeat receptor-like protein kinase family protein LENGTH=872
Traes_2AL_5A2B0DD01	Traes_2AL_5A2B0DD01.1	reverse	Unknown protein
Traes_2AL_F1AB3D45A	Traes_2AL_F1AB3D45A.1	reverse	Glycerophosphoryl diester phosphodiesterase n=3 Tax=Camelineae RepID=Q9C907_ARATH
Traes_2AL_F6DD8E004	Traes_2AL_F6DD8E004.1	forward	Cysteine-rich repeat secretory protein 12
Traes_3AS_F4917FFB1	Traes_3AS_F4917FFB1.1	forward	Potassium channel KAT2
Traes_3AL_BBDDDE333	Traes_3AL_BBDDDE333.1	forward	Potassium channel AKT1
Traes_3AL_D426C4603	Traes_3AL_D426C4603.1	reverse	Potassium channel AKT1
Traes_3AL_E11E02F91	Traes_3AL_E11E02F91.1	forward	Potassium channel AKT1
Traes_3AL_D89D18995	Traes_3AL_E1B8A5030.1	reverse	Potassium channel subfamily K member 10
Traes_3AL_0C0810C3A	Traes_3AL_0C0810C3A.1	reverse	Potassium channel KAT3
Traes_3AL_61E636E29	Traes_3AL_61E636E29.1	forward	Deoxycytidylate deaminase
Traes_3AL_5F62B4B78	Traes_3AL_5F62B4B78.1	reverse	Glutamate 5-kinase
Traes_3AL_976D4C55C	Traes_3AL_976D4C55C.1	reverse	Nucleotide/sugar transporter family protein LENGTH=414
Traes_3AL_58EEBB571	Traes_3AL_58EEBB571.1	forward	F-box only protein 21
Traes_3AL_FFE4C92D8	Traes_3AL_FFE4C92D8.1	forward	cellulose synthase 1 LENGTH=1081
Traes_3AL_888210166	Traes_3AL_888210166.2	forward	#N/A
Traes_3AL_01B03DD4F	Traes_3AL_01B03DD4F.1	reverse	GDSL esterase/lipase
Traes_3AL_14A36F545	Traes_3AL_14A36F545.1	forward	gibberellin 2-oxidase LENGTH=341
Traes_3AL_979EB97DD	Traes_3AL_979EB97DD.2	forward	#N/A
Traes_3AL_79B345E61	Traes_3AL_79B345E61.1	reverse	Endoribonuclease YbeY
Traes_3AL_1D331EDAB	Traes_3AL_1D331EDAB.2	reverse	#N/A
Traes_3AL_BC984321A	Traes_3AL_BC984321A.1	reverse	protein kinase family protein LENGTH=831
Traes_3AL_07F1A5484	Traes_3AL_07F1A5484.1	reverse	Y-family DNA polymerase H LENGTH=672
Traes_3AL_A30BA9ABD	Traes_3AL_A30BA9ABD.1	forward	elongation factor family protein LENGTH=671
Traes_3AL_7165463B5	Traes_3AL_7165463B5.1	reverse	UPI0002B4BC87 related cluster n=1 Tax=unknown RepID=UPI0002B4BC87
Traes_3AL_E4C860D31	Traes_3AL_E4C860D31.2	forward	#N/A
Traes_3AL_50575ADC9	Traes_3AL_50575ADC9.2	reverse	#N/A
Traes_3AL_3F6FFB04B	Traes_3AL_3F6FFB04B.1	reverse	Ferredoxin-1
Traes_3AL_463ABD4BF	Traes_3AL_463ABD4BF.1	forward	Heat stress transcription factor A-4b
Traes_3AL_7CC0C8632	Traes_3AL_7CC0C8632.2	reverse	#N/A
Traes_3AL_3474B3C6D	Traes_3AL_3474B3C6D.1	forward	Protein Mpv17
Traes_3AL_5F62B4B78	Traes_3AL_5F62B4B78.1	reverse	Glutamate 5-kinase
Traes_3AL_976D4C55C	Traes_3AL_976D4C55C.1	reverse	Nucleotide/sugar transporter family protein LENGTH=414
Traes_5BS_4AEE5C2AE	Traes_5BS_4AEE5C2AE.1	forward	Mechanosensitive ion channel protein LENGTH=497
Traes_5BS_98C73F5CA	Traes_5BS_98C73F5CA.1	reverse	Cation/H(+) antiporter 19
Traes_5BS_6759CB1AD	Traes_5BS_6759CB1AD.1	forward	Glutathione-regulated potassium-efflux system protein
Traes_5BS_AECDFEAC7	Traes_5BS_AECDFEAC7.1	reverse	Thioesterase superfamily protein LENGTH=155
Traes_5BS_06F7D0060	Traes_5BS_06F7D0060.1	reverse	Cation/H(+) antiporter 19
Traes_5BS_272FDBF9D	Traes_5BS_272FDBF9D.1	forward	Cation/H(+) antiporter 15
Traes_5BL_BCEB326F1	Traes_5BL_BCEB326F1.1	reverse	Potassium channel subfamily K member 10
Traes_5BL_6A7BE3F0C	Traes_5BL_6A7BE3F0C.1	reverse	Cation/calcium exchanger 5
Traes_5BL_ECFF2CD6E	Traes_5BL_ECFF2CD6E.1	forward	Potassium transporter family protein LENGTH=827
Traes_5BL_F43BDBCB9	Traes_5BL_F43BDBCB9.1	forward	Potassium transporter family protein LENGTH=827
Traes_5BL_0CF5FF44D	Traes_5BL_0CF5FF44D.1	reverse	glutamate receptor 2.7 LENGTH=952
Traes_5BL_D01F10A33	Traes_5BL_D01F10A33.1	reverse	glutamate receptor 2.8 LENGTH=947
Traes_5BL_050EEDDBD	Traes_5BL_050EEDDBD.1	reverse	glutamate receptor 2.8 LENGTH=947
Traes_5BL_147964368	Traes_5BL_147964368.1	reverse	Heavy metal transport/detoxification superfamily protein LENGTH=158
Traes_5BL_4AACBDDAA	Traes_5BL_4AACBDDAA.1	forward	Cation/H(+) antiporter 15
Traes_5BL_547E26013	Traes_5BL_547E26013.1	reverse	potassium transporter 1 LENGTH=712
Traes_5BL_C863F7FA0	Traes_5BL_C863F7FA0.1	reverse	glutamate receptor 2.8 LENGTH=947
Traes_5BL_B477B88E5	Traes_5BL_B477B88E5.1	reverse	glutamate receptor 2.7 LENGTH=952
Traes_5BL_E4BE45756	Traes_5BL_E4BE45756.1	reverse	Cation/H(+) antiporter 2
Traes_5BL_93707028B	Traes_5BL_93707028B.1	reverse	cyclic nucleotide-gated channel 17 LENGTH=720
Traes_5BL_411EF97B9	Traes_5BL_411EF97B9.1	reverse	cyclic nucleotide gated channel 9 LENGTH=733
Traes_5BL_2136D403E	Traes_5BL_2136D403E.2	forward	#N/A
Traes_5BL_BB8A2AFD6	Traes_5BL_BB8A2AFD6.1	forward	Pentatricopeptide repeat-containing protein
Traes_5BL_78AFC51C8	Traes_5BL_78AFC51C8.1	reverse	UDP-Glycosyltransferase superfamily protein LENGTH=496
Traes_5BL_DF8D1B819	Traes_5BL_DF8D1B819.1	reverse	ammonium transporter 2 LENGTH=475
Traes_5BL_DE0C53CE2	Traes_5BL_DE0C53CE2.2	reverse	#N/A
Traes_5BL_64831FC35	Traes_5BL_64831FC35.1	reverse	Aspartate-semialdehyde dehydrogenase
Traes_5BL_462E6AA25	Traes_5BL_462E6AA25.2	forward	#N/A
Traes_5DS_8E70396F8	Traes_5DS_8E70396F8.1	reverse	cation calcium exchanger 4 LENGTH=644
Traes_5DS_09D7A479D	Traes_5DS_09D7A479D.1	reverse	Cation/H(+) antiporter 19
Traes_5DS_D50F61EE5	Traes_5DS_D50F61EE5.1	forward	Cation/H(+) antiporter 18
Traes_5DS_82A595BE9	Traes_5DS_82A595BE9.1	reverse	glutamate receptor 2.2 LENGTH=920
Traes_5DL_F2717FCF7	Traes_5DL_F2717FCF7.1	reverse	glutamate receptor 1.4 LENGTH=861
Traes_5DL_86232683B	Traes_5DL_86232683B.1	forward	glutamate receptor 2.7 LENGTH=952
Traes_5DL_B68F9C403	Traes_5DL_B68F9C403.1	forward	Potassium transporter family protein LENGTH=827
Traes_5DL_5BBCCB4BE	Traes_5DL_5BBCCB4BE.1	forward	glutamate receptor 2.6 LENGTH=906
Traes_5DL_658935E6C	Traes_5DL_658935E6C.1	forward	potassium transporter 1 LENGTH=712
Traes_5DL_13A2A5DC1	Traes_5DL_13A2A5DC1.1	forward	glutamate receptor 2.7 LENGTH=952
Traes_5DL_128D6CE0F	Traes_5DL_128D6CE0F.1	forward	glutamate receptor 2.7 LENGTH=952
Traes_5DL_BB3AFE376	Traes_5DL_BB3AFE376.1	reverse	glutamate receptor 2.8 LENGTH=947
Traes_5DL_0C71C28811	Traes_5DL_0C71C28811.1	reverse	glutamate receptor 2.7 LENGTH=952
Traes_5DL_0C71C2881	Traes_5DL_0C71C2881.1	reverse	glutamate receptor 2.7 LENGTH=952
Traes_5DL_68BD24E5F	Traes_5DL_68BD24E5F.1	reverse	glutamate receptor 2.2 LENGTH=920
Traes_5DL_E7145AA65	Traes_5DL_E7145AA65.1	reverse	Mechanosensitive ion channel family protein LENGTH=779
Traes_5DL_783932108	Traes_5DL_783932108.1	reverse	cyclic nucleotide gated channel 9 LENGTH=733
Traes_5DL_7B6663784	Traes_5DL_7B6663784.1	forward	cyclic nucleotide gated channel 5 LENGTH=717
Traes_5DL_35F824456	Traes_5DL_35F824456.1	forward	Protein of Unknown Function (DUF239) LENGTH=419
Traes_5DL_EB5CA9090	Traes_5DL_EB5CA9090.1	reverse	zinc induced facilitator-like 2 LENGTH=484
Traes_5DL_AAC8A7F75	Traes_5DL_AAC8A7F75.1	reverse	Nucleotide-diphospho-sugar transferase family protein LENGTH=386
Traes_5DL_2C0C05FEF	Traes_5DL_2C0C05FEF.1	forward	zinc induced facilitator-like 2 LENGTH=484
Traes_5DL_E8460995E	Traes_5DL_E8460995E.2	forward	#N/A
Traes_5DL_63C30FA61	Traes_5DL_63C30FA61.1	forward	Polyribonucleotide nucleotidyltransferase
Traes_5DL_07DC060D1	Traes_5DL_07DC060D1.2	reverse	#N/A
Traes_5DL_B979F9A05	Traes_5DL_B979F9A05.1	reverse	Aspartokinase 1, chloroplastic
Traes_6AS_ECF56A55D	Traes_6AS_ECF56A55D.1	forward	Heavy metal transport/detoxification superfamily protein LENGTH=147
Traes_6AS_C24E1C386	Traes_6AS_C24E1C386.1	forward	glutamate receptor 3.3 LENGTH=933
Traes_6AS_49505A0F9	Traes_6AS_49505A0F9.1	reverse	glutamate receptor 3.3 LENGTH=933
Traes_6AS_1B62A022B	Traes_6AS_1B62A022B.1	forward	Potassium transporter family protein LENGTH=827
Traes_6AS_5A93557EF	Traes_6AS_5A93557EF.1	forward	Vacuolar cation/proton exchanger 5
Traes_6AS_1EBF9858C	Traes_6AS_1EBF9858C.2	forward	#N/A
Traes_6AS_FAC8A0FF2	Traes_6AS_FAC8A0FF2.2	forward	#N/A
Traes_6AL_9205B26A3	Traes_6AL_9205B26A3.1	forward	cyclic nucleotide gated channel 1 LENGTH=716
Traes_6AL_59DB0218A	Traes_6AL_59DB0218A.1	reverse	cyclic nucleotide-gated channel 15 LENGTH=678
Traes_6AS_8CDFE1D80	Traes_6AS_8CDFE1D80.1	forward	Potassium channel KAT1
Traes_6AS_9B913DF6F	Traes_6AS_9B913DF6F.1	forward	calcium-transporting ATPase, putative LENGTH=1049
Traes_6AL_A846FC781	Traes_6AL_A846FC781.1	reverse	cyclic nucleotide gated channel 1 LENGTH=716
Traes_6AL_DF4ED162A	Traes_6AL_DF4ED162A.1	reverse	cyclic nucleotide gated channel 19 LENGTH=729
Traes_6AL_0A7446B2B	Traes_6AL_0A7446B2B.1	reverse	cyclic nucleotide-gated channel 17 LENGTH=720
Traes_6AS_6700F0D26	Traes_6AS_6700F0D26.1	reverse	Unknown protein
Traes_6AS_8F7AD86B51	Traes_6AS_8F7AD86B51.3	reverse	#N/A
Traes_6AS_6B7C18F1C	Traes_6AS_6B7C18F1C.2	forward	#N/A
Traes_6AS_6CEC64DAC	Traes_6AS_6CEC64DAC.1	forward	UPI000234E808 related cluster n=1 Tax=unknown RepID=UPI000234E808
Traes_6AS_26672671B	Traes_6AS_26672671B.1	forward	Histone superfamily protein LENGTH=136
Traes_6AS_1A94E971B	Traes_6AS_1A94E971B.1	forward	Beta-fructofuranosidase, insoluble isoenzyme 4
Traes_6AS_F7B50CFC6	Traes_6AS_F7B50CFC6.1	reverse	Mitochondrial transcription termination factor family protein LENGTH=405
Traes_6AS_49369258C	Traes_6AS_49369258C.1	forward	Beta-fructofuranosidase, insoluble isoenzyme 4
Traes_6AS_3FF5D06F5	Traes_6AS_3FF5D06F5.2	reverse	#N/A
Traes_6AS_91025C627	Traes_6AS_91025C627.2	reverse	#N/A
	Genes of the significant markers (–log10 P ≥ 3) and present in the POPSEQ.
	Genes of the markers in LD r2 ≥0.2.
	Genes encoding as a calcium transporter or have a role in it.

## Sheet: 2A
Sig. Marker	SNP_in_LD_Region	Chr.	Position (cM)	(r^2)_bw_SNP	LOD	Frequency	Effect	% R2 BLUES	Gene name(IWGSC_v1)	Human_Readable_Description			Direction	Name_Gene	Name_Trasncript	Human_Readable_Description (ta_IWGSC_MIPSv2.2_HighConf_HUMAN_READABLE_DESCS_2014Jul18)
BS00049644_51	BS00049644_51	2A	66.6	1	8.464	0.4514	-20.8936	4.598	Traes_2AL_00BF6ABD2	Disease resistance protein			forward	Traes_2AS_15D7300B6	Traes_2AS_15D7300B6.2	#N/A
AX-94536561	AX-94536561	2A	66.6	0.995303	8.111	0.4514	-20.4176	3.442	Traes_2AL_00BF6ABD2	Disease resistance protein			reverse	Traes_2AS_AE82C22DB	Traes_2AS_AE82C22DB.1	Polycomb group protein EMBRYONIC FLOWER 2
AX-95169653	AX-95169653	2A	66.6	0.663142	6.27	0.4441	18.2718	3.12	Traes_2AL_84454B5E7	CBS domain-containing protein CBSCBSPB3			reverse	Traes_2AS_BB7AAC01E	Traes_2AS_BB7AAC01E.2	#N/A
AX-94940052	AX-94940052	2A	66.6	0.483925	5.972	0.4355	-17.9563	1.605	Traes_2AL_156C770EE	receptor-like protein kinase 2 LENGTH=1151			forward	Traes_2AS_88D6A69DD	Traes_2AS_88D6A69DD.1	Cytochrome P450 superfamily protein LENGTH=513
AX-94881950	AX-94881950	2A	64.3	0.098984	5.17	0.4126	-16.0156	2.249	Traes_2AL_468AF2E12	-			reverse	Traes_2AS_E1DD8FB4D	Traes_2AS_E1DD8FB4D.1	Cytochrome P450 superfamily protein LENGTH=513
AX-94850365	AX-94850365	2A	64.3	0.115416	5.062	0.4207	-15.854	2.194	-	-			reverse	Traes_2AS_821E10536	Traes_2AS_821E10536.1	Cytochrome P450 superfamily protein LENGTH=488
AX-94404038	AX-94404038	2A	64.3	0.104925	4.961	0.4176	-15.5537	2.134	-	-			reverse	Traes_2AS_5EB59FFC0	Traes_2AS_5EB59FFC0.1	phenylalanine ammonia-lyase 2 LENGTH=717
Kukri_c40035_258	Kukri_c40035_258	2A	64	0.102944	4.979	0.416	-15.6002	1.854	Traes_2AS_0C87833C6	Phosphatidylinositol-4-phosphate 5-kinase family protein LENGTH=715			reverse	Traes_2AS_48D41FC99	Traes_2AS_48D41FC99.1	Late embryogenesis abundant (LEA) hydroxyproline-rich glycoprotein family LENGTH=268
AX-94544896	AX-94544896	2A	64.3	0.108876	4.525	0.4205	-14.7787	1.783	Traes_2AS_723F920A5	NHL domain-containing protein LENGTH=400			forward	Traes_2AS_174193654	Traes_2AS_174193654.2	#N/A
AX-94560505	AX-94560505	2A	64.3	0.107642	4.419	0.4217	-14.6063	1.698	Traes_2BS_D4A9DA74C	-			forward	Traes_2AS_ADA59BD4F	Traes_2AS_ADA59BD4F.1	hexokinase 3 LENGTH=493
RAC875_c24517_558	RAC875_c24517_558	2A	64	0.108857	4.73	0.42	-15.1688	1.677	Traes_2AS_D7E2C83B3	Rho GTPase-activating protein 7			reverse	Traes_2AS_EA89CC3DF	Traes_2AS_EA89CC3DF.3	#N/A
-	wsnp_BE403597A_Ta_2_1	2A	65	0.233479	3.025	0.4	-12.7709	0.442	Traes_2AL_5A2B0DD01	Unknown protein			reverse	Traes_2AS_FC98C7EB9	Traes_2AS_FC98C7EB9.1	Cytochrome P450 superfamily protein LENGTH=512
-	BS00067806_51	2A	65	0.232192	3.146	0.41	-13.0511	0.483	Traes_2AL_208CBF7C1	Cytochrome P450 superfamily protein LENGTH=513			reverse	Traes_2AS_6A15EE669	Traes_2AS_6A15EE669.1	ABC transporter B family member 5
-	wsnp_BE403597A_Ta_2_2	2A	65	0.232192	3.146	0.41	-13.0511	0.483	Traes_2AL_5A2B0DD01	Unknown protein			forward	Traes_2AS_71B82606A	Traes_2AS_71B82606A.1	Polyketide cyclase/dehydrase and lipid transport superfamily protein LENGTH=385
-	BS00041707_51	2A	65	0.233213	3.279	0.41	-13.3617	0.528	Traes_2AL_667EB02B9	Transmembrane proteins 14C LENGTH=226			reverse	Traes_2AS_F485758C1	Traes_2AS_F485758C1.1	Pyruvate dehydrogenase E1 component subunit alpha
-	BobWhite_c28819_733	2A	65	0.206819	2.538	0.45	-11.2948	0.151	Traes_2AL_81C13DF27	Aldo-keto reductase			reverse	Traes_2AS_D917848B7	Traes_2AS_D917848B7.1	G patch domain-containing protein 8
-	Tdurum_contig10579_790	2A	65	0.212616	2.631	0.45	-11.508	0.176	Traes_2AL_25D3D5AB4	SWI/SNF complex subunit SMARCC1			forward	Traes_2AS_33FC65871	Traes_2AS_33FC65871.1	tRNA (adenine(58)-N(1))-methyltransferase non-catalytic subunit TRM6
-	BS00085765_51	2A	65	0.201346	2.785	0.44	-11.9747	0.297	Traes_2AL_76092F4FB	Leucine-rich repeat family protein LENGTH=598			reverse	Traes_2AS_D2D7342B3	Traes_2AS_D2D7342B3.1	Cytochrome P450 superfamily protein LENGTH=488
-	RAC875_c53350_180	2A	65	0.201346	2.785	0.44	-11.9747	0.297	Traes_2AL_76092F4FB	Leucine-rich repeat family protein LENGTH=598			forward	Traes_2AS_21DD59F60	Traes_2AS_21DD59F60.1	UDP-Glycosyltransferase superfamily protein LENGTH=480
-	RAC875_c7137_1922	2A	65	0.224451	2.812	0.41	-12.1348	0.249	Traes_2AL_F6DD8E004	-			reverse	Traes_2AS_1B39D2FA8	Traes_2AS_1B39D2FA8.1	Zinc finger MYM-type protein n=2 Tax=Medicago truncatula RepID=G7KB96_MEDTR
-	BS00040336_51	2A	65	0.2379	2.825	0.41	-12.2324	0.36	Traes_2AL_BAECFEFE7	Leucine-rich repeat receptor-like protein kinase family protein LENGTH=872			forward	Traes_2AS_09C4D333F	Traes_2AS_09C4D333F.1	Aldose reductase
-	CAP12_c6044_69	2A	65.8	0.240581	2.934	0.41	-12.4962	0.404	Traes_2AL_BAECFEFE7	Leucine-rich repeat receptor-like protein kinase family protein LENGTH=872			reverse	Traes_2AS_FEFDC29F2	Traes_2AS_FEFDC29F2.2	#N/A
-	GENE-1213_138	2A	65.8	0.240581	2.934	0.41	-12.4962	0.404	Traes_2AL_F1AB3D45A	Glycerophosphoryl diester phosphodiesterase n=3 Tax=Camelineae RepID=Q9C907_ARATH			reverse	Traes_2AS_F19BE023F	Traes_2AS_F19BE023F.2	#N/A
-	AX-94402263	2A	65.1	0.215155	<2	-	-	0.108	Traes_2AS_82E3A46B8	Serine/threonine-protein kinase 24			forward	Traes_2AS_C075AEE6C	Traes_2AS_C075AEE6C.1	Cytochrome P450 superfamily protein LENGTH=513
													forward	Traes_2AS_048E13951	Traes_2AS_048E13951.1	Protein phosphatase 2C family protein LENGTH=416
													reverse	Traes_2AS_DE0A69F86	Traes_2AS_DE0A69F86.2	#N/A
												forward	Traes_2AS_9A9E4CC41	Traes_2AS_9A9E4CC41.1	TTF-type zinc finger protein with HAT dimerisation domain LENGTH=769
												reverse	Traes_2AS_ACFF3CB9F	Traes_2AS_ACFF3CB9F.1	protein n=4 Tax=Oryza sativa RepID=Q0JF37_ORYSJ
												reverse	Traes_2AS_AFEB22E37	Traes_2AS_AFEB22E37.2	#N/A
												forward	Traes_2AS_FA7C1F225	Traes_2AS_FA7C1F225.1	UDP-Glycosyltransferase superfamily protein LENGTH=480
												reverse	Traes_2AS_A087099AF	Traes_2AS_A087099AF.2	#N/A
												reverse	Traes_2AS_D57565E23	Traes_2AS_D57565E23.2	#N/A
												reverse	Traes_2AS_9F5A6C54F	Traes_2AS_9F5A6C54F.1	Cytochrome P450 superfamily protein LENGTH=488
												forward	Traes_2AS_7AE2FEA16	Traes_2AS_7AE2FEA16.1	UPI0002B4864C related cluster n=2 Tax=unknown RepID=UPI0002B4864C
												forward	Traes_2AS_E82763741	Traes_2AS_E82763741.1	Cytochrome P450 superfamily protein LENGTH=488
												reverse	Traes_2AS_5BA299224	Traes_2AS_5BA299224.2	#N/A
												reverse	Traes_2AS_6EB8AD265	Traes_2AS_6EB8AD265.2	#N/A
													forward	Traes_2AS_6DEE8FF80	Traes_2AS_6DEE8FF80.1	Cytochrome P450 superfamily protein LENGTH=488
													forward	Traes_2AS_D2DB0E357	Traes_2AS_D2DB0E357.2	#N/A
													reverse	Traes_2AS_AC1EE71AB	Traes_2AS_AC1EE71AB.1	protein n=1 Tax=Oryza sativa subsp. japonica RepID=C7IXQ8_ORYSJ
													forward	Traes_2AS_7581E280A	Traes_2AS_7581E280A.1	Lipid A export ATP-binding/permease protein MsbA
													forward	Traes_2AS_00F345CBB	Traes_2AS_00F345CBB.2	#N/A
													forward	Traes_2AS_6F531FBB5	Traes_2AS_6F531FBB5.1	ARID/BRIGHT DNA-binding domain;ELM2 domain protein LENGTH=573
													reverse	Traes_2AS_5CAF7A3671	Traes_2AS_5CAF7A3671.1	Disease resistance protein RGA2
													reverse	Traes_2AS_0898755211	Traes_2AS_0898755211.1	Disease resistance protein RGA2
													reverse	Traes_2AS_6E1B0E6EF	Traes_2AS_6E1B0E6EF.1	protein n=4 Tax=Oryza RepID=C7IXR2_ORYSJ
													forward	Traes_2AS_5A921E630	Traes_2AS_5A921E630.1	Protein transport protein Sec24-like
													reverse	Traes_2AS_6BB5BCCA2	Traes_2AS_6BB5BCCA2.2	#N/A
													forward	Traes_2AS_E1C66CA12	Traes_2AS_E1C66CA12.1	unknown protein; FUNCTIONS IN: molecular_function unknown; INVOLVED IN: biological_process unknown; LOCATED IN: cellular_component unknown; EXPRESSED IN: 22 plant structures; EXPRESSED DURING: 13 growth stages. LENGTH=219
													reverse	Traes_2AS_5BE64EB9E	Traes_2AS_5BE64EB9E.2	#N/A
													forward	Traes_2AS_D66FB2E90	Traes_2AS_D66FB2E90.1	ESTs AU057825(S21823) n=3 Tax=Oryza RepID=Q7F802_ORYSJ
													reverse	Traes_2AS_5A9348E72	Traes_2AS_5A9348E72.1	Lipid A export ATP-binding/permease protein MsbA
													forward	Traes_2AS_B5D438C6C	Traes_2AS_B5D438C6C.2	#N/A
													forward	Traes_2AS_A8793AD4F	Traes_2AS_A8793AD4F.2	#N/A
													reverse	Traes_2AS_E82A7163B	Traes_2AS_E82A7163B.2	#N/A
													reverse	Traes_2AS_1E8BDB2C6	Traes_2AS_1E8BDB2C6.4	#N/A
													forward	Traes_2AS_B264257CD	Traes_2AS_B264257CD.1	Flavin-binding monooxygenase family protein LENGTH=426
													forward	Traes_2AS_D0C21ADB5	Traes_2AS_D0C21ADB5.1	WRKY family transcription factor LENGTH=218
													reverse	Traes_2AS_5CAF7A367	Traes_2AS_5CAF7A367.1	Disease resistance protein RGA2
													reverse	Traes_2AS_089875521	Traes_2AS_089875521.1	Disease resistance protein RGA2
													reverse	Traes_2AS_EFB7DF837	Traes_2AS_EFB7DF837.1	protein n=4 Tax=Oryza RepID=C7IXR2_ORYSJ
													forward	Traes_2AS_5C5EAEAB8	Traes_2AS_5C5EAEAB8.1	cytochrome P450, family 79, subfamily B, polypeptide 3 LENGTH=543
													forward	Traes_2AS_B096B5D19	Traes_2AS_B096B5D19.1	ABC transporter B family member 9
													forward	Traes_2AS_9ED98D871	Traes_2AS_9ED98D871.1	Protein transport protein Sec24-like
													forward	Traes_2AS_7B74BE6D6	Traes_2AS_7B74BE6D6.2	#N/A
													reverse	Traes_2AS_0C6E89B86	Traes_2AS_0C6E89B86.1	Sterol 3-beta-glucosyltransferase
													forward	Traes_2AS_6E3F18D20	Traes_2AS_6E3F18D20.1	AAR2 protein family LENGTH=399
													reverse	Traes_2AS_1171AE3E3	Traes_2AS_1171AE3E3.1	ABC transporter B family member 9
													forward	Traes_2AS_90E3B2E76	Traes_2AS_90E3B2E76.2	#N/A
													forward	Traes_2AS_D38E1E530	Traes_2AS_D38E1E530.1	Cytochrome P450 superfamily protein LENGTH=524
													reverse	Traes_2AS_1493D0ADB	Traes_2AS_1493D0ADB.1	Vacuolar protein sorting-associated protein 27
													forward	Traes_2AS_D2FB48992	Traes_2AS_D2FB48992.2	#N/A
													forward	Traes_2AS_D3715AC4A	Traes_2AS_D3715AC4A.2	#N/A
													reverse	Traes_2AS_48DA475B0	Traes_2AS_48DA475B0.2	#N/A
													reverse	Traes_2AS_1FB8F6760	Traes_2AS_1FB8F6760.1	nicotianamine synthase 3 LENGTH=320
													reverse	Traes_2AS_AFA56788E	Traes_2AS_AFA56788E.1	Cytochrome P450 superfamily protein LENGTH=472
													reverse	Traes_2AS_C8325AEE0	Traes_2AS_C8325AEE0.1	protein n=2 Tax=Oryza sativa RepID=Q0J9N8_ORYSJ
													forward	Traes_2AS_0E7069178	Traes_2AS_0E7069178.1	RING/U-box superfamily protein LENGTH=666
													reverse	Traes_2AS_F8779F643	Traes_2AS_F8779F643.4	#N/A
													forward	Traes_2AS_27D2CB02A	Traes_2AS_27D2CB02A.2	#N/A
													forward	Traes_2AS_18956EE53	Traes_2AS_18956EE53.1	Pectate lyase family protein LENGTH=408
													forward	Traes_2AS_0C6583718	Traes_2AS_0C6583718.1	HR-like lesion-inducing protein-related LENGTH=158
													forward	Traes_2AS_D35789679	Traes_2AS_D35789679.2	#N/A
													forward	Traes_2AS_7E07335F8	Traes_2AS_7E07335F8.1	cytochrome P450, family 79, subfamily B, polypeptide 3 LENGTH=543
													forward	Traes_2AS_1E76C16FF	Traes_2AS_1E76C16FF.1	Disease resistance protein RGA2 n=1 Tax=Aegilops tauschii RepID=N1R0R0_AEGTA
													forward	Traes_2AS_ECCD1E063	Traes_2AS_ECCD1E063.2	#N/A
													reverse	Traes_2AS_D7F13D5C9	Traes_2AS_D7F13D5C9.1	Glutamyl-tRNA(Gln) amidotransferase subunit A
													forward	Traes_2AS_BBE5262D9	Traes_2AS_BBE5262D9.2	#N/A
													reverse	Traes_2AS_A8BF6F543	Traes_2AS_A8BF6F543.1	Stress responsive A/B Barrel Domain LENGTH=111
													forward	Traes_2AS_C8DB2D8D6	Traes_2AS_C8DB2D8D6.2	#N/A
													forward	Traes_2AS_802012621	Traes_2AS_802012621.1	Protein kinase family protein LENGTH=433
													forward	Traes_2AS_5907AC060	Traes_2AS_5907AC060.1	D-isomer specific 2-hydroxyacid dehydrogenase family protein LENGTH=323
													reverse	Traes_2AS_55A5C5791	Traes_2AS_55A5C5791.2	#N/A
													reverse	Traes_2AS_55FB06D16	Traes_2AS_55FB06D16.4	#N/A
													forward	Traes_2AS_A3F743F75	Traes_2AS_A3F743F75.1	n=6 Tax=Oryza RepID=Q7X907_ORYSJ
													forward	Traes_2AS_2E21BFFFB	Traes_2AS_2E21BFFFB.1	Chalcone synthase C2
													reverse	Traes_2AS_57DFD533D	Traes_2AS_57DFD533D.1	GDSL esterase/lipase
													forward	Traes_2AS_8770C8C36	Traes_2AS_8770C8C36.1	Flowering-promoting factor 1-like protein 5
													forward	Traes_2AS_6C89A3064	Traes_2AS_6C89A3064.2	#N/A
													reverse	Traes_2AS_08A91D578	Traes_2AS_08A91D578.1	Zinc finger (C3HC4-type RING finger) family protein LENGTH=739
													forward	Traes_2AS_B96BB2490	Traes_2AS_B96BB2490.1	23S rRNA (uracil(747)-C(5))-methyltransferase
													reverse	Traes_2AS_F2A8F88A3	Traes_2AS_F2A8F88A3.1	serine carboxypeptidase-like 4 LENGTH=441
													forward	Traes_2AS_512E437B5	Traes_2AS_512E437B5.1	Cytochrome P450 superfamily protein LENGTH=502
													forward	Traes_2AS_A3B0031A6	Traes_2AS_A3B0031A6.1	Cytochrome P450 superfamily protein LENGTH=513
													reverse	Traes_2AS_AC62A3F1C	Traes_2AS_AC62A3F1C.1	n=2 Tax=Oryza sativa subsp. japonica RepID=Q7XNB7_ORYSJ
													forward	Traes_2AS_7D25F69CB	Traes_2AS_7D25F69CB.2	#N/A
													forward	Traes_2AS_FD9DC88CA1	Traes_2AS_FD9DC88CA1.1	FKBP-like peptidyl-prolyl cis-trans isomerase family protein LENGTH=256
													reverse	Traes_2AS_0B776BDEE	Traes_2AS_0B776BDEE.1	Cytochrome P450 superfamily protein LENGTH=490
													reverse	Traes_2AS_592926586	Traes_2AS_592926586.1	Glyoxylate reductase
													forward	Traes_2AS_B8091AC54	Traes_2AS_B8091AC54.1	Disease resistance protein
													reverse	Traes_2AS_5A0BCB6E0	Traes_2AS_5A0BCB6E0.3	#N/A
													reverse	Traes_2AS_32405E54F	Traes_2AS_32405E54F.1	Formamidopyrimidine-DNA glycosylase
													forward	Traes_2AS_A4BAAEE05	Traes_2AS_A4BAAEE05.2	#N/A
													reverse	Traes_2AS_E6FF6A652	Traes_2AS_E6FF6A652.1	Chalcone synthase 2
													reverse	Traes_2AS_972F2CECA	Traes_2AS_972F2CECA.1	Cullin-associated NEDD8-dissociated protein 1
													forward	Traes_2AS_86E424632	Traes_2AS_86E424632.1	Terpenoid cyclases/Protein prenyltransferases superfamily protein LENGTH=598
													reverse	Traes_2AS_A0DB10548	Traes_2AS_A0DB10548.1	homolog of yeast CDT1 A LENGTH=571
													forward	Traes_2AS_AD32B0419	Traes_2AS_AD32B0419.1	FAD-binding Berberine family protein LENGTH=535
													reverse	Traes_2AS_607E72B1A	Traes_2AS_607E72B1A.1	2-oxoglutarate (2OG) and Fe(II)-dependent oxygenase superfamily protein LENGTH=365
													forward	Traes_2AS_0FA7292A9	Traes_2AS_0FA7292A9.1	UPI0002B41CFB related cluster n=2 Tax=unknown RepID=UPI0002B41CFB
													reverse	Traes_2AS_D38A5E045	Traes_2AS_D38A5E045.1	Glutamyl-tRNA(Gln) amidotransferase subunit A
													forward	Traes_2AS_E5D366E76	Traes_2AS_E5D366E76.1	Cytochrome P450 superfamily protein LENGTH=512
													forward	Traes_2AS_03158984F	Traes_2AS_03158984F.2	#N/A
													forward	Traes_2AS_737B8B16E	Traes_2AS_737B8B16E.1	protein n=4 Tax=Oryza sativa RepID=Q0JF37_ORYSJ
													forward	Traes_2AS_195F8322C	Traes_2AS_195F8322C.1	Nucleotide-diphospho-sugar transferase family protein LENGTH=367
													reverse	Traes_2AS_8588747E6	Traes_2AS_8588747E6.1	Integral membrane protein hemolysin-III homolog LENGTH=215
													forward	Traes_2AS_292D0991C	Traes_2AS_292D0991C.2	#N/A
													reverse	Traes_2AS_0CABCA673	Traes_2AS_0CABCA673.1	ABC transporter C family member 4
													reverse	Traes_2AS_F15D136CF	Traes_2AS_F15D136CF.1	Glutathione S-transferase family protein LENGTH=219
													reverse	Traes_2AS_712C217B9	Traes_2AS_712C217B9.1	Unknown protein
													forward	Traes_2AS_EDB52A1EB	Traes_2AS_EDB52A1EB.1	Bidirectional sugar transporter N3
													forward	Traes_2AS_EBFCA3AD6	Traes_2AS_EBFCA3AD6.1	n=3 Tax=Oryza sativa RepID=Q7XNN6_ORYSJ
													forward	Traes_2AS_E3638EE97	Traes_2AS_E3638EE97.1	S-adenosylmethionine-dependent methyltransferase, putative n=1 Tax=Ricinus communis RepID=B9SZS6_RICCO
													reverse	Traes_2AS_9D1FC09D7	Traes_2AS_9D1FC09D7.1	Disease resistance protein (CC-NBS-LRR class) family LENGTH=842
													forward	Traes_2AS_0C03C4F29	Traes_2AS_0C03C4F29.1	Defensin J1-2
													forward	Traes_2AS_37A335CE4	Traes_2AS_37A335CE4.1	formin homology5 LENGTH=900
													forward	Traes_2AS_29CF270C8	Traes_2AS_29CF270C8.1	Defensin-like protein
													forward	Traes_2AS_0E33CD71F	Traes_2AS_0E33CD71F.1	Nucleotide-diphospho-sugar transferase family protein LENGTH=358
													forward	Traes_2AS_0E225338F	Traes_2AS_0E225338F.1	early nodulin-like protein 15 LENGTH=177
													forward	Traes_2AS_484015532	Traes_2AS_484015532.1	Unknown protein
													forward	Traes_2AS_49F9C2E5D	Traes_2AS_49F9C2E5D.2	#N/A
													forward	Traes_2AS_453C10ECC	Traes_2AS_453C10ECC.2	#N/A
													reverse	Traes_2AS_3F13B523F	Traes_2AS_3F13B523F.1	Pre-mRNA-splicing factor 18
													reverse	Traes_2AS_824F84DBD	Traes_2AS_824F84DBD.1	MAR-binding protein, putative, expressed n=5 Tax=Oryza RepID=Q2QT96_ORYSJ
													reverse	Traes_2AS_82FF45D92	Traes_2AS_82FF45D92.1	FAD-binding Berberine family protein LENGTH=542
													forward	Traes_2AS_C913A8043	Traes_2AS_C913A8043.2	#N/A
													forward	Traes_2AS_1D2CDFD90	Traes_2AS_1D2CDFD90.1	2-oxoglutarate (2OG) and Fe(II)-dependent oxygenase superfamily protein LENGTH=369
													reverse	Traes_2AS_D61611BDC	Traes_2AS_D61611BDC.1	NB-ARC domain-containing disease resistance protein LENGTH=919
													reverse	Traes_2AS_D537D01E3	Traes_2AS_D537D01E3.2	#N/A
													forward	Traes_2AS_AA9C737C7	Traes_2AS_AA9C737C7.1	2-oxoglutarate (2OG) and Fe(II)-dependent oxygenase superfamily protein LENGTH=365
													reverse	Traes_2AS_786CFD895	Traes_2AS_786CFD895.1	beta-glucosidase 47 LENGTH=535
													forward	Traes_2AS_1A307CE26	Traes_2AS_1A307CE26.1	Transcription factor CYCLOIDEA
													forward	Traes_2AS_70DF16996	Traes_2AS_70DF16996.1	Unknown protein
													forward	Traes_2AS_768355513	Traes_2AS_768355513.1	2-oxoglutarate (2OG) and Fe(II)-dependent oxygenase superfamily protein LENGTH=369
													reverse	Traes_2AS_4FEC7A465	Traes_2AS_4FEC7A465.1	Germacrene C/D synthase
													reverse	Traes_2AS_04D7D387C	Traes_2AS_04D7D387C.1	protein n=2 Tax=Oryza sativa RepID=Q948D6_ORYSJ
													forward	Traes_2AS_CAA2FBF93	Traes_2AS_CAA2FBF93.2	#N/A
													forward	Traes_2AS_67817FEBC	Traes_2AS_67817FEBC.1	Peptidase S24/S26A/S26B/S26C family protein LENGTH=205
													reverse	Traes_2AS_6D59C67F0	Traes_2AS_6D59C67F0.3	#N/A
													reverse	Traes_2AS_AD1248C31	Traes_2AS_AD1248C31.1	HXXXD-type acyl-transferase family protein LENGTH=448
													reverse	Traes_2AS_2EB281841	Traes_2AS_2EB281841.2	#N/A
													reverse	Traes_2AS_09E707C65	Traes_2AS_09E707C65.2	#N/A
													forward	Traes_2AS_E0AFA6D18	Traes_2AS_E0AFA6D18.2	#N/A
													reverse	Traes_2AS_6BC67DD45	Traes_2AS_6BC67DD45.1	Disease resistance protein (CC-NBS-LRR class) family LENGTH=908
													reverse	Traes_2AS_FBBAC0883	Traes_2AS_FBBAC0883.2	#N/A
													reverse	Traes_2AS_82A750758	Traes_2AS_82A750758.1	3-ketoacyl-CoA thiolase
													forward	Traes_2AS_A9F768C2B	Traes_2AS_A9F768C2B.1	12-oxophytodienoate reductase 2 LENGTH=374
													reverse	Traes_2AS_52D58DF7F	Traes_2AS_52D58DF7F.1	1-aminocyclopropane-1-carboxylate oxidase homolog 11
													reverse	Traes_2AS_74C2A5D1F	Traes_2AS_74C2A5D1F.3	#N/A
													reverse	Traes_2AS_A477CDA77	Traes_2AS_A477CDA77.3	#N/A
													reverse	Traes_2AS_C475CC0F9	Traes_2AS_C475CC0F9.1	Transmembrane amino acid transporter family protein LENGTH=550
													forward	Traes_2AS_8228ECD84	Traes_2AS_8228ECD84.1	Peptidyl-prolyl cis-trans isomerase Pin1
													forward	Traes_2AS_FD956B4EF	Traes_2AS_FD956B4EF.1	unknown protein; FUNCTIONS IN: molecular_function unknown; INVOLVED IN: biological_process unknown; LOCATED IN: plasma membrane, chloroplast; EXPRESSED IN: 23 plant structures; EXPRESSED DURING: 13 growth stages; Has 166 Blast hits to 166 proteins in 41 species: Archae - 0; Bacteria - 0; Metazoa - 112; Fungi - 4; Plants - 36; Viruses - 0; Other Eukaryotes - 14 (source: NCBI BLink). LENGTH=646
													reverse	Traes_2AS_7A4976FA9	Traes_2AS_7A4976FA9.1	Inosine-5'-monophosphate dehydrogenase
													forward	Traes_2AS_FEBDEF579	Traes_2AS_FEBDEF579.1	n=1 Tax=Oryza sativa RepID=Q01N56_ORYSA
													reverse	Traes_2AS_F06C61AB1	Traes_2AS_F06C61AB1.2	#N/A
													reverse	Traes_2AS_38949B685	Traes_2AS_38949B685.1	serine carboxypeptidase-like 19 LENGTH=465
													forward	Traes_2AS_03F50010A	Traes_2AS_03F50010A.1	Glycosylphosphatidylinositol anchor biosynthesis protein 11 n=3 Tax=Zea mays RepID=B6SML3_MAIZE
													reverse	Traes_2AS_85E4E40C3	Traes_2AS_85E4E40C3.3	#N/A
													reverse	Traes_2AS_54398D868	Traes_2AS_54398D868.2	#N/A
													reverse	Traes_2AS_28B3FAEB3	Traes_2AS_28B3FAEB3.1	Ectonucleoside triphosphate diphosphohydrolase 5
													reverse	Traes_2AS_2821A7128	Traes_2AS_2821A7128.2	#N/A
													reverse	Traes_2AS_F25B2DA46	Traes_2AS_F25B2DA46.1	unknown protein; BEST Arabidopsis thaliana protein match is: unknown protein . LENGTH=191
													reverse	Traes_2AS_CED8C9B73	Traes_2AS_CED8C9B73.1	histone acetyltransferase of the CBP family 1 LENGTH=1741
													forward	Traes_2AS_3D0A18D67	Traes_2AS_3D0A18D67.2	#N/A
													reverse	Traes_2AS_D11AD107B	Traes_2AS_D11AD107B.1	Eukaryotic translation initiation factor 3 subunit M
													reverse	Traes_2AS_BA5EB39CB	Traes_2AS_BA5EB39CB.1	O-methyltransferase 1 LENGTH=363
													forward	Traes_2AS_B78968A63	Traes_2AS_B78968A63.1	Cyclopropane-fatty-acyl-phospholipid synthase LENGTH=867
													reverse	Traes_2AS_8D7326365	Traes_2AS_8D7326365.1	Bidirectional sugar transporter N3
													reverse	Traes_2AS_43F1E3236	Traes_2AS_43F1E3236.1	Unknown protein
													forward	Traes_2AS_C6EE01E7C	Traes_2AS_C6EE01E7C.1	Formamidopyrimidine-DNA glycosylase n=1 Tax=Aegilops tauschii RepID=M8B504_AEGTA
													forward	Traes_2AS_11CD58DCB	Traes_2AS_11CD58DCB.1	protein n=1 Tax=Oryza sativa subsp. japonica RepID=C7J6D7_ORYSJ
													reverse	Traes_2AS_7D58356F2	Traes_2AS_7D58356F2.2	#N/A
													forward	Traes_2AS_0F0720621	Traes_2AS_0F0720621.1	Protein kinase family protein LENGTH=433
													reverse	Traes_2AS_892049962	Traes_2AS_892049962.1	Solute carrier family 2, facilitated glucose transporter member 8
													forward	Traes_2AS_F3D9CA560	Traes_2AS_F3D9CA560.2	#N/A
													reverse	Traes_2AS_E55705603	Traes_2AS_E55705603.1	UPI000234EBF1 related cluster n=1 Tax=unknown RepID=UPI000234EBF1
													forward	Traes_2AS_9C459F3AA	Traes_2AS_9C459F3AA.1	pumilio 3 LENGTH=964
													forward	Traes_2AS_84673C57E	Traes_2AS_84673C57E.1	serine carboxypeptidase-like 19 LENGTH=465
													reverse	Traes_2AS_1742B494A	Traes_2AS_1742B494A.1	actin-related protein 9 LENGTH=596
													forward	Traes_2AS_E899EC1A7	Traes_2AS_E899EC1A7.1	Transmembrane protein 115
													forward	Traes_2AS_FD9DC88CA	Traes_2AS_FD9DC88CA.1	FKBP-like peptidyl-prolyl cis-trans isomerase family protein LENGTH=256
													reverse	Traes_2AS_B0F02BF94	Traes_2AS_B0F02BF94.1	cytochrome P450, family 71, subfamily A, polypeptide 18 LENGTH=504
													forward	Traes_2AS_D0CC98BD2	Traes_2AS_D0CC98BD2.1	Amidase family protein LENGTH=466
													reverse	Traes_2AS_B1E630276	Traes_2AS_B1E630276.1	Cytochrome P450 superfamily protein LENGTH=512
													reverse	Traes_2AS_EF55AF9DD	Traes_2AS_EF55AF9DD.1	Dihydrolipoyllysine-residue succinyltransferase component of 2-oxoglutarate dehydrogenase complex
													forward	Traes_2AS_3478D9D66	Traes_2AS_3478D9D66.1	Disease resistance protein (CC-NBS-LRR class) family LENGTH=908
													reverse	Traes_2AS_DF1AB5AC4	Traes_2AS_DF1AB5AC4.1	2-oxoglutarate (2OG) and Fe(II)-dependent oxygenase superfamily protein LENGTH=358
													forward	Traes_2AS_3947F19A9	Traes_2AS_3947F19A9.2	#N/A
													forward	Traes_2AS_7934B4038	Traes_2AS_7934B4038.1	Disease resistance RPP13-like protein 4 n=1 Tax=Aegilops tauschii RepID=M8ATI3_AEGTA
													forward	Traes_2AS_5815C0679	Traes_2AS_5815C0679.1	Amidase family protein LENGTH=466
													reverse	Traes_2AS_0EF4A20E2	Traes_2AS_0EF4A20E2.1	D-isomer specific 2-hydroxyacid dehydrogenase family protein LENGTH=323
													forward	Traes_2AS_9DF4284D3	Traes_2AS_9DF4284D3.1	protein n=3 Tax=Oryza RepID=Q0JEX6_ORYSJ
													reverse	Traes_2AS_707CCA800	Traes_2AS_707CCA800.1	protein n=2 Tax=Oryza sativa RepID=Q948D6_ORYSJ
													forward	Traes_2AS_537A8D6B5	Traes_2AS_537A8D6B5.2	#N/A
													reverse	Traes_2AS_148383FB6	Traes_2AS_148383FB6.1	Glutamyl-tRNA(Gln) amidotransferase subunit A 2
													forward	Traes_2AS_B6A9A23D7	Traes_2AS_B6A9A23D7.1	2-oxoglutarate (2OG) and Fe(II)-dependent oxygenase superfamily protein LENGTH=364
													forward	Traes_2AS_3E73A7BD8	Traes_2AS_3E73A7BD8.1	Bidirectional sugar transporter N3
													forward	Traes_2AS_F55243E0C	Traes_2AS_F55243E0C.1	nicotianamine synthase 4 LENGTH=324
													reverse	Traes_2AS_66BFD95D4	Traes_2AS_66BFD95D4.1	F-box domain containing protein n=3 Tax=Oryza RepID=Q2QXK7_ORYSJ
													forward	Traes_2AS_C8B6AF996	Traes_2AS_C8B6AF996.1	protein n=2 Tax=Oryza sativa RepID=Q948D6_ORYSJ
													reverse	Traes_2AS_150D52D59	Traes_2AS_150D52D59.1	GDSL esterase/lipase
													reverse	Traes_2AS_0CA29A19C	Traes_2AS_0CA29A19C.1	Phosphoglycerate mutase family protein LENGTH=282
													reverse	Traes_2AS_86633353C	Traes_2AS_86633353C.1	Disease resistance protein
													reverse	Traes_2AS_DAA5EF278	Traes_2AS_DAA5EF278.1	Cytochrome P450 superfamily protein LENGTH=513
													reverse	Traes_2AS_0EA2792B8	Traes_2AS_0EA2792B8.1	Chalcone synthase 2
													forward	Traes_2AS_600F98C3A	Traes_2AS_600F98C3A.1	adenylate kinase family protein LENGTH=588
													forward	Traes_2AS_10B992D89	Traes_2AS_10B992D89.2	#N/A
													forward	Traes_2AS_C1EA81EC4	Traes_2AS_C1EA81EC4.2	#N/A
													reverse	Traes_2AS_AD125CB18	Traes_2AS_AD125CB18.1	Agmatinase
													forward	Traes_2AS_CFA978965	Traes_2AS_CFA978965.1	beta glucosidase 46 LENGTH=516
													reverse	Traes_2AS_FE68F1679	Traes_2AS_FE68F1679.1	protein n=3 Tax=Oryza RepID=Q0JEX6_ORYSJ
													forward	Traes_2AS_5233F6588	Traes_2AS_5233F6588.1	Unknown protein
													reverse	Traes_2AS_6CE6AB560	Traes_2AS_6CE6AB560.2	#N/A
													reverse	Traes_2AS_A9B96E2B9	Traes_2AS_A9B96E2B9.1	phosphate transporter 1;3 LENGTH=521
													reverse	Traes_2AS_CE01C9B35	Traes_2AS_CE01C9B35.1	phosphate transporter 1;4 LENGTH=534
													reverse	Traes_2AS_D9563F5A2	Traes_2AS_D9563F5A2.1	xyloglucan endotransglucosylase/hydrolase 20 LENGTH=282
													forward	Traes_2AS_92EF67251	Traes_2AS_92EF67251.1	UDP-Glycosyltransferase superfamily protein LENGTH=489
													reverse	Traes_2AS_26060824D	Traes_2AS_26060824D.1	UPI000234E11A related cluster n=1 Tax=unknown RepID=UPI000234E11A
													reverse	Traes_2AS_6DB3C00EA	Traes_2AS_6DB3C00EA.2	#N/A
													reverse	Traes_2AS_AF1A01AF5	Traes_2AS_AF1A01AF5.1	Cyclopropane-fatty-acyl-phospholipid synthase LENGTH=867
													reverse	Traes_2AS_ABB7A97FA	Traes_2AS_ABB7A97FA.4	#N/A
													reverse	Traes_2AS_DEEBB39EB	Traes_2AS_DEEBB39EB.1	ATP binding protein n=1 Tax=Zea mays RepID=B6SS30_MAIZE
													forward	Traes_2AS_AD32B04191	Traes_2AS_AD32B04191.1	FAD-binding Berberine family protein LENGTH=535
													reverse	Traes_2AS_D95D7977E	Traes_2AS_D95D7977E.1	serpin 3 LENGTH=385
													forward	Traes_2AS_BF1414EBE	Traes_2AS_BF1414EBE.2	#N/A
													reverse	Traes_2AS_20DD727DC	Traes_2AS_20DD727DC.1	Transcription factor E2F7
													forward	Traes_2AS_3FC833539	Traes_2AS_3FC833539.1	UDP-Glycosyltransferase superfamily protein LENGTH=489
													reverse	Traes_2AS_48A3F9466	Traes_2AS_48A3F9466.1	2-oxoglutarate (2OG) and Fe(II)-dependent oxygenase superfamily protein LENGTH=369
													reverse	Traes_2AS_29EA43021	Traes_2AS_29EA43021.1	UDP-Glycosyltransferase superfamily protein LENGTH=496
													forward	Traes_2AS_149742ED4	Traes_2AS_149742ED4.1	protein n=2 Tax=Oryza sativa RepID=Q948D6_ORYSJ
													reverse	Traes_2AS_A0A7891B9	Traes_2AS_A0A7891B9.1	ATP-dependent Clp protease adapter protein ClpS
													reverse	Traes_2AS_9F8E6C111	Traes_2AS_9F8E6C111.1	Terpenoid cyclases/Protein prenyltransferases superfamily protein LENGTH=785
													forward	Traes_2AS_94C8F4F04	Traes_2AS_94C8F4F04.1	Mannose-binding lectin superfamily protein LENGTH=601
													reverse	Traes_2AS_79F3911EB	Traes_2AS_79F3911EB.2	#N/A
													forward	Traes_2AS_67EFE0FAE	Traes_2AS_67EFE0FAE.1	Chaperone protein htpG family protein LENGTH=823
													reverse	Traes_2AS_BAD28E539	Traes_2AS_BAD28E539.1	Chitinase family protein LENGTH=280
													forward	Traes_2AS_922FDF79D	Traes_2AS_922FDF79D.1	Cytochrome P450 superfamily protein LENGTH=513
													reverse	Traes_2AS_FFF1D82CD	Traes_2AS_FFF1D82CD.1	Peptidyl-prolyl cis-trans isomerase D
													reverse	Traes_2AS_D5A07A9C6	Traes_2AS_D5A07A9C6.1	Glyoxylate reductase
													forward	Traes_2AS_9DF2DDECC	Traes_2AS_9DF2DDECC.1	Dirigent protein 5
													forward	Traes_2AS_2785FA0B3	Traes_2AS_2785FA0B3.1	Major facilitator superfamily protein LENGTH=459
													forward	Traes_2AS_016587308	Traes_2AS_016587308.1	Terpenoid cyclases/Protein prenyltransferases superfamily protein LENGTH=603
													reverse	Traes_2AS_A75437870	Traes_2AS_A75437870.1	Chalcone synthase 1
													forward	Traes_2AS_E00C814CB	Traes_2AS_E00C814CB.1	protein n=2 Tax=Oryza sativa RepID=Q948D6_ORYSJ
													reverse	Traes_2AS_FC0F8A533	Traes_2AS_FC0F8A533.1	Ankyrin repeat family protein LENGTH=652
													forward	Traes_2AS_184D85E5C	Traes_2AS_184D85E5C.3	#N/A
													reverse	Traes_2AS_C86DA24FF	Traes_2AS_C86DA24FF.1	receptor kinase 2 LENGTH=847
													forward	Traes_2AS_33A368576	Traes_2AS_33A368576.1	ABC transporter C family member 4
													reverse	Traes_2AS_96DE522EF	Traes_2AS_96DE522EF.1	Cytochrome P450 superfamily protein LENGTH=512
													forward	Traes_2AS_58901E0DC	Traes_2AS_58901E0DC.2	#N/A
													reverse	Traes_2AS_F3111846D3	Traes_2AS_F3111846D3.1	protein n=4 Tax=Oryza sativa RepID=Q0JF37_ORYSJ
													forward	Traes_2AS_6BBCB64C9	Traes_2AS_6BBCB64C9.1	Protein kinase superfamily protein LENGTH=470
													forward	Traes_2AS_1569FE9F11	Traes_2AS_1569FE9F11.1	Germacrene C/D synthase
													forward	Traes_2AS_04EA3B8B3	Traes_2AS_04EA3B8B3.1	Disease resistance protein RPM1, putative, expressed n=1 Tax=Oryza sativa subsp. japonica RepID=Q8H8A3_ORYSJ
													forward	Traes_2AS_703CA7F25	Traes_2AS_703CA7F25.1	DnaJ-like zinc-finger protein n=1 Tax=Medicago truncatula RepID=G7IF33_MEDTR
													reverse	Traes_2AS_6EF40D97B	Traes_2AS_6EF40D97B.1	PLANT CADMIUM RESISTANCE 11 LENGTH=160
													reverse	Traes_2AS_20492984F	Traes_2AS_20492984F.1	2-oxoglutarate (2OG) and Fe(II)-dependent oxygenase superfamily protein LENGTH=317
													forward	Traes_2AS_A827453CD	Traes_2AS_A827453CD.1	NB-ARC domain-containing disease resistance protein LENGTH=857
													forward	Traes_2AS_838F9275B	Traes_2AS_838F9275B.2	#N/A
													reverse	Traes_2AS_840799B52	Traes_2AS_840799B52.1	unknown protein; Has 204 Blast hits to 201 proteins in 58 species: Archae - 0; Bacteria - 10; Metazoa - 72; Fungi - 8; Plants - 41; Viruses - 0; Other Eukaryotes - 73 (source: NCBI BLink). LENGTH=700
													reverse	Traes_2AS_37C05BDCF	Traes_2AS_37C05BDCF.2	#N/A
													reverse	Traes_2AS_B7F0117A8	Traes_2AS_B7F0117A8.1	Cleavage and polyadenylation specificity factor subunit 1
													reverse	Traes_2AS_EEADD06D6	Traes_2AS_EEADD06D6.1	Syntaxin-binding protein 2
													reverse	Traes_2AS_89048AA8B	Traes_2AS_89048AA8B.1	Calcium-dependent lipid-binding (CaLB domain) family protein LENGTH=360
													reverse	Traes_2AS_00A7059E4	Traes_2AS_00A7059E4.1	2-oxoglutarate (2OG) and Fe(II)-dependent oxygenase superfamily protein LENGTH=317
													reverse	Traes_2AS_93E61F00D	Traes_2AS_93E61F00D.2	#N/A
													reverse	Traes_2AS_3F7FC7881	Traes_2AS_3F7FC7881.2	#N/A
													forward	Traes_2AS_9CFA03D221	Traes_2AS_9CFA03D221.2	#N/A
													reverse	Traes_2AS_C7813CD47	Traes_2AS_C7813CD47.1	40S ribosomal protein S6
													reverse	Traes_2AS_AFBCF157B	Traes_2AS_AFBCF157B.1	Rho GTPase-activating protein 2
													forward	Traes_2AS_9CFA03D22	Traes_2AS_9CFA03D22.1	40S ribosomal protein S6
													reverse	Traes_2AS_E08BF60FE	Traes_2AS_E08BF60FE.1	40S ribosomal protein S6
													reverse	Traes_2AS_C62620E4D	Traes_2AS_C62620E4D.1	UDP-Glycosyltransferase superfamily protein LENGTH=496
													forward	Traes_2AS_1F35CBAEE	Traes_2AS_1F35CBAEE.2	#N/A
													forward	Traes_2AS_913AEC4AD	Traes_2AS_913AEC4AD.2	#N/A
													reverse	Traes_2AS_E5BEE3F4A	Traes_2AS_E5BEE3F4A.1	cytochrome P450, family 718 LENGTH=485
													reverse	Traes_2AS_BFBFCCAE2	Traes_2AS_BFBFCCAE2.1	Ent-kaurenoic acid oxidase 1 n=1 Tax=Aegilops tauschii RepID=R7VZD6_AEGTA
													forward	Traes_2AS_841475520	Traes_2AS_841475520.1	ubiquitin-protein ligase 4 LENGTH=1502
													forward	Traes_2AS_B8622D527	Traes_2AS_B8622D527.2	#N/A
													reverse	Traes_2AS_F264F5998	Traes_2AS_F264F5998.1	2-oxoglutarate (2OG) and Fe(II)-dependent oxygenase superfamily protein LENGTH=356
													forward	Traes_2AS_6E0ABF54E	Traes_2AS_6E0ABF54E.9	#N/A
													forward	Traes_2AS_C73DE621D	Traes_2AS_C73DE621D.1	NAC domain protein,
													reverse	Traes_2AS_685068634	Traes_2AS_685068634.2	#N/A
													reverse	Traes_2AS_67222868A	Traes_2AS_67222868A.1	glucose-6-phosphate dehydrogenase 2 LENGTH=596
													reverse	Traes_2AS_2B3603918	Traes_2AS_2B3603918.1	Ribulose bisphosphate carboxylase small chain, chloroplastic
													reverse	Traes_2AS_83E8FF195	Traes_2AS_83E8FF195.1	Endo-1,4-beta-xylanase C
													forward	Traes_2AS_5FC555343	Traes_2AS_5FC555343.2	#N/A
													forward	Traes_2AS_A059E4A03	Traes_2AS_A059E4A03.1	Leucine-rich repeat receptor-like protein kinase family protein LENGTH=1124
													forward	Traes_2AS_B716F1F3D	Traes_2AS_B716F1F3D.1	Leucine-rich repeat receptor-like protein kinase family protein LENGTH=1141
													reverse	Traes_2AS_48FB6BF36	Traes_2AS_48FB6BF36.1	receptor-like protein kinase 2 LENGTH=1151
													forward	Traes_2AS_534751FCA	Traes_2AS_534751FCA.2	#N/A
													forward	Traes_2AS_95611CAD2	Traes_2AS_95611CAD2.1	Heavy metal transport/detoxification superfamily protein LENGTH=147
													reverse	Traes_2AS_E90B5F3F6	Traes_2AS_E90B5F3F6.1	alcohol dehydrogenase 1 LENGTH=379
													reverse	Traes_2AS_3DCA5303D	Traes_2AS_3DCA5303D.1	Thioredoxin superfamily protein LENGTH=233
													reverse	Traes_2AS_DDDAF2E70	Traes_2AS_DDDAF2E70.1	Ribulose bisphosphate carboxylase small chain, chloroplastic
													reverse	Traes_2AS_C849DE54E	Traes_2AS_C849DE54E.1	Ribulose bisphosphate carboxylase small chain, chloroplastic
													forward	Traes_2AS_139E0B66B	Traes_2AS_139E0B66B.1	UDP-Glycosyltransferase superfamily protein LENGTH=453
													forward	Traes_2AS_D4D8974D3	Traes_2AS_D4D8974D3.1	UDP-Glycosyltransferase superfamily protein LENGTH=453
													forward	Traes_2AS_BCEF3FFED	Traes_2AS_BCEF3FFED.1	Leucine-rich receptor-like protein kinase family protein LENGTH=980
													forward	Traes_2AS_2ADC2212F	Traes_2AS_2ADC2212F.1	Leucine-rich repeat receptor-like protein kinase family protein LENGTH=1141
													forward	Traes_2AS_C4D4763D6	Traes_2AS_C4D4763D6.1	proline-rich protein 4 LENGTH=448
													forward	Traes_2AS_C6A3F9AD9	Traes_2AS_C6A3F9AD9.2	#N/A
													forward	Traes_2AS_5B2552D1D	Traes_2AS_5B2552D1D.2	#N/A
													forward	Traes_2AS_711BBD472	Traes_2AS_711BBD472.1	2-oxoglutarate (2OG) and Fe(II)-dependent oxygenase superfamily protein LENGTH=356
													reverse	Traes_2AS_4C3C5E990	Traes_2AS_4C3C5E990.2	#N/A
													forward	Traes_2AS_DE74C38CD	Traes_2AS_DE74C38CD.1	Prostaglandin E synthase 2
													reverse	Traes_2AS_16E67E15B	Traes_2AS_16E67E15B.1	Kinesin heavy chain isolog n=1 Tax=Zea mays RepID=B6TA17_MAIZE
													forward	Traes_2AS_491C46A66	Traes_2AS_491C46A66.1	2-oxoglutarate (2OG) and Fe(II)-dependent oxygenase superfamily protein LENGTH=356
													forward	Traes_2AS_3953901E4	Traes_2AS_3953901E4.1	Ribulose bisphosphate carboxylase small chain, chloroplastic
													forward	Traes_2AS_5A5258192	Traes_2AS_5A5258192.1	acetyl-CoA carboxylase 2 LENGTH=2355
													forward	Traes_2AS_88BAFE4A3	Traes_2AS_88BAFE4A3.1	Ankyrin repeat family protein LENGTH=652
													forward	Traes_2AS_4BE07943E	Traes_2AS_4BE07943E.1	Ribulose bisphosphate carboxylase small chain, chloroplastic
													forward	Traes_2AS_537B3DF63	Traes_2AS_537B3DF63.1	RING/U-box superfamily protein LENGTH=407
													forward	Traes_2AS_7F573BF04	Traes_2AS_7F573BF04.1	Leucine-rich repeat receptor-like protein kinase family protein LENGTH=1141
													reverse	Traes_2AS_BA10BE764	Traes_2AS_BA10BE764.2	#N/A
													forward	Traes_2AS_6AE80EB06	Traes_2AS_6AE80EB06.1	ATP-dependent zinc metalloprotease FtsH 1
													forward	Traes_2AS_1437F6A1B	Traes_2AS_1437F6A1B.1	Glutamyl-tRNA(Gln) amidotransferase subunit A
													reverse	Traes_2AS_2846306171	Traes_2AS_2846306171.4	#N/A
													reverse	Traes_2AS_358B27F8D	Traes_2AS_358B27F8D.1	proline-rich protein 4 LENGTH=448
													forward	Traes_2AS_0AF5E6303	Traes_2AS_0AF5E6303.2	#N/A
													reverse	Traes_2AS_EB538E10B	Traes_2AS_EB538E10B.1	proline-rich protein 4 LENGTH=448
													reverse	Traes_2AS_C3EF3A27F	Traes_2AS_C3EF3A27F.1	Ribulose bisphosphate carboxylase small chain, chloroplastic
													forward	Traes_2AS_FE8CA85C9	Traes_2AS_FE8CA85C9.1	unknown protein; BEST Arabidopsis thaliana protein match is: unknown protein . LENGTH=389
													reverse	Traes_2AS_D89DC9F3D	Traes_2AS_D89DC9F3D.1	Eukaryotic aspartyl protease family protein LENGTH=524
													forward	Traes_2AS_2D67A5489	Traes_2AS_2D67A5489.1	WD repeat-containing protein 25
													reverse	Traes_2AS_1C1F32275	Traes_2AS_1C1F32275.1	Protein kinase family protein LENGTH=657
													forward	Traes_2AS_4ABCC7848	Traes_2AS_4ABCC7848.2	#N/A
													reverse	Traes_2AS_3C22C11BA	Traes_2AS_3C22C11BA.2	#N/A
													forward	Traes_2AS_B5FF1129E	Traes_2AS_B5FF1129E.1	GDT1-like protein 3
													forward	Traes_2AS_F239E74C6	Traes_2AS_F239E74C6.2	#N/A
													forward	Traes_2AS_1D11E82B5	Traes_2AS_1D11E82B5.2	#N/A
													forward	Traes_2AS_2B95E681C	Traes_2AS_2B95E681C.1	Peroxidase superfamily protein LENGTH=362
													forward	Traes_2AS_A2393F908	Traes_2AS_A2393F908.1	Disease resistance protein RPM1 n=1 Tax=Triticum urartu RepID=M7Z7P1_TRIUA
													reverse	Traes_2AS_2028486B1	Traes_2AS_2028486B1.1	Biosynthetic arginine decarboxylase
													reverse	Traes_2AS_1A5627411	Traes_2AS_1A5627411.1	Phosphoglycerate mutase family protein LENGTH=225
													forward	Traes_2AS_76A7AED3C	Traes_2AS_76A7AED3C.1	alcohol dehydrogenase 1 LENGTH=379
													reverse	Traes_2AS_77FC0C7A4	Traes_2AS_77FC0C7A4.1	DNA repair protein RAD5
													reverse	Traes_2AS_362BBDD74	Traes_2AS_362BBDD74.1	5'-3' exoribonuclease 3 LENGTH=1020
													reverse	Traes_2AS_F7094CC33	Traes_2AS_F7094CC33.1	nitrate transporter 2:1 LENGTH=530
													forward	Traes_2AS_5CAE6A22E	Traes_2AS_5CAE6A22E.1	FACT complex subunit SPT16
													forward	Traes_2AS_C47F28085	Traes_2AS_C47F28085.1	Dimethylaniline monooxygenase [N-oxide-forming] 5
													reverse	Traes_2AS_66EBD8FC7	Traes_2AS_66EBD8FC7.1	expansin 11 LENGTH=252
													reverse	Traes_2AS_28FF132E0	Traes_2AS_28FF132E0.1	Dimethylaniline monooxygenase [N-oxide-forming] 3
													reverse	Traes_2AS_B5A6B1C99	Traes_2AS_B5A6B1C99.2	#N/A
													forward	Traes_2AS_6EFE41153	Traes_2AS_6EFE41153.2	#N/A
													forward	Traes_2AS_54C0F6864	Traes_2AS_54C0F6864.1	Protein kinase family protein LENGTH=433
													forward	Traes_2AS_17046D640	Traes_2AS_17046D640.1	Cytochrome P450 superfamily protein LENGTH=490
													forward	Traes_2AS_440705688	Traes_2AS_440705688.2	#N/A
													reverse	Traes_2AS_E6E3B4B88	Traes_2AS_E6E3B4B88.1	Transketolase LENGTH=741
													reverse	Traes_2AS_0806C7C621	Traes_2AS_0806C7C621.1	Acyl-[acyl-carrier-protein] desaturase 7, chloroplastic
													reverse	Traes_2AS_845E28901	Traes_2AS_845E28901.1	Ubiquitin thioesterase otubain-like
													reverse	Traes_2AS_55BD046C1	Traes_2AS_55BD046C1.1	Elongation factor 1-alpha
													reverse	Traes_2AS_B8F717B57	Traes_2AS_B8F717B57.3	#N/A
													forward	Traes_2AS_DEC213280	Traes_2AS_DEC213280.1	high affinity nitrate transporter 2.6 LENGTH=542
													reverse	Traes_2AS_92A33FAC3	Traes_2AS_92A33FAC3.1	UDP-Glycosyltransferase superfamily protein LENGTH=453
													forward	Traes_2AS_7E8112FD2	Traes_2AS_7E8112FD2.1	Cytochrome P450 superfamily protein LENGTH=490
													reverse	Traes_2AS_310D429E1	Traes_2AS_310D429E1.1	Acyl-[acyl-carrier-protein] desaturase 7, chloroplastic
													forward	Traes_2AS_744F6C927	Traes_2AS_744F6C927.1	germin 3 LENGTH=211
													forward	Traes_2AS_2B880928C	Traes_2AS_2B880928C.1	UDP-Glycosyltransferase superfamily protein LENGTH=488
													reverse	Traes_2AS_9AEA9BDEA	Traes_2AS_9AEA9BDEA.1	basic helix-loop-helix (bHLH) DNA-binding superfamily protein LENGTH=240
													forward	Traes_2AS_4FE661410	Traes_2AS_4FE661410.1	prephenate dehydratase 1 LENGTH=424
													reverse	Traes_2AS_E70676FAD	Traes_2AS_E70676FAD.2	#N/A
													forward	Traes_2AS_0C0EA5D12	Traes_2AS_0C0EA5D12.2	#N/A
													reverse	Traes_2AS_7377C2083	Traes_2AS_7377C2083.1	Pectate lyase family protein LENGTH=455
													reverse	Traes_2AS_754389008	Traes_2AS_754389008.1	DNAJ heat shock N-terminal domain-containing protein LENGTH=656
													forward	Traes_2AS_11627F727	Traes_2AS_11627F727.2	#N/A
													forward	Traes_2AS_8D2E46FBE	Traes_2AS_8D2E46FBE.1	RING/U-box superfamily protein LENGTH=423
													reverse	Traes_2AS_3A14BBA07	Traes_2AS_3A14BBA07.1	expansin B4 LENGTH=259
													forward	Traes_2AS_5A8A369CB	Traes_2AS_5A8A369CB.1	Protein of unknown function (DUF155) LENGTH=402
													forward	Traes_2AS_007D8F7BD	Traes_2AS_007D8F7BD.1	Catalase-peroxidase
													reverse	Traes_2AS_4038F71A9	Traes_2AS_4038F71A9.2	#N/A
													reverse	Traes_2AS_91AF72EAE	Traes_2AS_91AF72EAE.1	Cytochrome P450 superfamily protein LENGTH=513
													forward	Traes_2AS_2FCD59730	Traes_2AS_2FCD59730.2	#N/A
													reverse	Traes_2AS_B78B7D701	Traes_2AS_B78B7D701.2	#N/A
													forward	Traes_2AS_4E45A587A	Traes_2AS_4E45A587A.1	Elongation factor 1-alpha
													forward	Traes_2AS_4133C82FB	Traes_2AS_4133C82FB.1	UPI0002B4BEA0 related cluster n=1 Tax=unknown RepID=UPI0002B4BEA0
													forward	Traes_2AS_B6FDD5073	Traes_2AS_B6FDD5073.1	expansin B2 LENGTH=273
													forward	Traes_2AS_4E26F5A51	Traes_2AS_4E26F5A51.2	#N/A
													forward	Traes_2AS_C9411B98C	Traes_2AS_C9411B98C.1	Nucleotide-diphospho-sugar transferases superfamily protein LENGTH=351
													forward	Traes_2AS_647C2FAA9	Traes_2AS_647C2FAA9.1	Peroxidase superfamily protein LENGTH=327
													reverse	Traes_2AS_7055C80F5	Traes_2AS_7055C80F5.1	PWWP domain protein-like n=4 Tax=Oryza RepID=Q6Z3Y5_ORYSJ
													forward	Traes_2AS_A14DCEE75	Traes_2AS_A14DCEE75.1	Jasmonate-induced protein, putative, expressed n=2 Tax=Oryza sativa RepID=Q2QWD7_ORYSJ
													forward	Traes_2AS_F87E77293	Traes_2AS_F87E77293.1	Ribosome production factor 2 homolog
													forward	Traes_2AS_8E650B00A	Traes_2AS_8E650B00A.1	YELLOW STRIPE like 6 LENGTH=676
													reverse	Traes_2AS_3FDAA17CD	Traes_2AS_3FDAA17CD.1	Elongation factor 1-alpha
													reverse	Traes_2AS_1170AA0E1	Traes_2AS_1170AA0E1.2	#N/A
													reverse	Traes_2AS_7735F87BB	Traes_2AS_7735F87BB.2	#N/A
													forward	Traes_2AS_BD2A53CC41	Traes_2AS_BD2A53CC41.1	Elongation factor 1-alpha
													reverse	Traes_2AS_8782E41C8	Traes_2AS_8782E41C8.3	#N/A
													forward	Traes_2AS_9D1382BC2	Traes_2AS_9D1382BC2.2	#N/A
													reverse	Traes_2AS_A5B7EA57D	Traes_2AS_A5B7EA57D.1	Symplekin
													forward	Traes_2AS_9095E0ACC	Traes_2AS_9095E0ACC.1	Pectate lyase family protein LENGTH=455
													forward	Traes_2AS_0C41AA109	Traes_2AS_0C41AA109.1	Nucleotide-diphospho-sugar transferases superfamily protein LENGTH=351
													reverse	Traes_2AS_0C41AA1091	Traes_2AS_0C41AA1091.1	Nucleotide-diphospho-sugar transferases superfamily protein LENGTH=351
													reverse	Traes_2AS_57CE8BAC4	Traes_2AS_57CE8BAC4.1	unknown protein; Has 50 Blast hits to 50 proteins in 16 species: Archae - 0; Bacteria - 0; Metazoa - 7; Fungi - 0; Plants - 43; Viruses - 0; Other Eukaryotes - 0 (source: NCBI BLink). LENGTH=165
													reverse	Traes_2AS_5FE09DEBA	Traes_2AS_5FE09DEBA.3	#N/A
													forward	Traes_2AS_69329D634	Traes_2AS_69329D634.2	#N/A
													reverse	Traes_2AS_E826C62BB	Traes_2AS_E826C62BB.1	Retrotransposon protein, putative, Ty1-copia subclass n=1 Tax=Oryza sativa subsp. japonica RepID=Q2R2J8_ORYSJ
													reverse	Traes_2AS_4A119917C	Traes_2AS_4A119917C.1	FAR1-related sequence 5 LENGTH=788
													forward	Traes_2AS_E163E8981	Traes_2AS_E163E8981.1	Unknown protein
													forward	Traes_2AS_4AB51ACE2	Traes_2AS_4AB51ACE2.1	2-oxoglutarate dehydrogenase, E1 component LENGTH=1025
													forward	Traes_2AS_BA55E613D	Traes_2AS_BA55E613D.2	#N/A
													reverse	Traes_2AS_B16D5ED9F	Traes_2AS_B16D5ED9F.1	TRICHOME BIREFRINGENCE-LIKE 4 LENGTH=457
													reverse	Traes_2AS_7D1FA7DB9	Traes_2AS_7D1FA7DB9.1	Unknown protein
													reverse	Traes_2AS_97F57A014	Traes_2AS_97F57A014.1	Protein kinase superfamily protein LENGTH=378
													forward	Traes_2AS_87EF37490	Traes_2AS_87EF37490.1	protein n=1 Tax=Oryza sativa subsp. japonica RepID=Q6Z3X4_ORYSJ
													forward	Traes_2AS_3B1C90935	Traes_2AS_3B1C90935.1	Kinase interacting (KIP1-like) family protein LENGTH=947
													forward	Traes_2AS_E92C7ABDF	Traes_2AS_E92C7ABDF.1	MLO-like protein 1
													forward	Traes_2AS_1FC67C1BD	Traes_2AS_1FC67C1BD.1	MLO-like protein 1
													reverse	Traes_2AS_8AA970F1F1	Traes_2AS_8AA970F1F1.1	UDP-Glycosyltransferase superfamily protein LENGTH=453
													reverse	Traes_2AS_B1248A84D	Traes_2AS_B1248A84D.2	#N/A
													forward	Traes_2AS_E1DF28C11	Traes_2AS_E1DF28C11.2	#N/A
													reverse	Traes_2AS_690598348	Traes_2AS_690598348.1	Leucine-rich receptor-like protein kinase family protein LENGTH=1101
													forward	Traes_2AS_1913BF8B3	Traes_2AS_1913BF8B3.1	zinc-finger protein 2 LENGTH=273
													reverse	Traes_2AS_458E409C8	Traes_2AS_458E409C8.1	Zinc finger protein 1 n=1 Tax=Aegilops tauschii RepID=M8CA02_AEGTA
													reverse	Traes_2AS_8BC8B373D	Traes_2AS_8BC8B373D.1	Bifunctional pinoresinol-lariciresinol reductase
													reverse	Traes_2AS_621B8FE92	Traes_2AS_621B8FE92.1	Bifunctional pinoresinol-lariciresinol reductase
													forward	Traes_2AS_D329E49F9	Traes_2AS_D329E49F9.1	eukaryotic translation initiation factor 2 alpha subunit LENGTH=344
													reverse	Traes_2AS_6939C9DFC	Traes_2AS_6939C9DFC.1	Protein kinase family protein LENGTH=489
													reverse	Traes_2AS_835DA0F8D	Traes_2AS_835DA0F8D.1	ubiquitin-activating enzyme 1 LENGTH=1080
													forward	Traes_2AS_0D223C483	Traes_2AS_0D223C483.1	Unknown protein
													reverse	Traes_2AS_C9553D8C2	Traes_2AS_C9553D8C2.1	CASP-like protein 3
													reverse	Traes_2AS_20AD90CA61	Traes_2AS_20AD90CA61.1	Short-chain dehydrogenase reductase 2a
													reverse	Traes_2AS_82518C135	Traes_2AS_82518C135.2	#N/A
													forward	Traes_2AS_26AD9CDB0	Traes_2AS_26AD9CDB0.2	#N/A
													reverse	Traes_2AS_82D41CE14	Traes_2AS_82D41CE14.1	D-alanine--D-alanine ligase family LENGTH=937
													forward	Traes_2AS_DFDA79E58	Traes_2AS_DFDA79E58.1	26S protease regulatory subunit 4 homolog
													forward	Traes_2AS_092CB4863	Traes_2AS_092CB4863.1	Unknown protein
													forward	Traes_2AS_D31D7AAF5	Traes_2AS_D31D7AAF5.1	FAR1-related sequence 5 LENGTH=788
													reverse	Traes_2AS_88513FD4E1	Traes_2AS_88513FD4E1.2	#N/A
													forward	Traes_2AS_F9B2B8448	Traes_2AS_F9B2B8448.1	alpha-glucan phosphorylase 2 LENGTH=841
													reverse	Traes_2AS_5B1902B61	Traes_2AS_5B1902B61.2	#N/A
													reverse	Traes_2AS_D74332B7E	Traes_2AS_D74332B7E.1	xyloglucan endotransglucosylase/hydrolase 26 LENGTH=292
													forward	Traes_2AS_963E74CF1	Traes_2AS_963E74CF1.1	receptor lectin kinase LENGTH=675
													forward	Traes_2AS_19DEE801C	Traes_2AS_19DEE801C.1	Disease resistance protein RGA2
													reverse	Traes_2AS_6A0179C05	Traes_2AS_6A0179C05.1	DNA repair protein-related LENGTH=327
													forward	Traes_2AS_24B3B271E	Traes_2AS_24B3B271E.1	Unknown protein
													forward	Traes_2AS_CF07F4EC2	Traes_2AS_CF07F4EC2.1	Heat stress transcription factor A-2b
													forward	Traes_2AS_EC975D5AB	Traes_2AS_EC975D5AB.2	#N/A
													forward	Traes_2AS_AECAEF089	Traes_2AS_AECAEF089.1	Short-chain dehydrogenase reductase 2a
													reverse	Traes_2AS_56F42A681	Traes_2AS_56F42A681.4	#N/A
													forward	Traes_2AS_39C25C6B2	Traes_2AS_39C25C6B2.2	#N/A
													reverse	Traes_2AS_3A8C0BD60	Traes_2AS_3A8C0BD60.2	#N/A
													reverse	Traes_2AS_F37A49C29	Traes_2AS_F37A49C29.1	Cytochrome c oxidase subunit 1
													forward	Traes_2AS_8A3DF91B0	Traes_2AS_8A3DF91B0.2	#N/A
													forward	Traes_2AS_06AEB0641	Traes_2AS_06AEB0641.1	receptor kinase 2 LENGTH=847
													reverse	Traes_2AS_633CC5E27	Traes_2AS_633CC5E27.1	pyruvate decarboxylase-2 LENGTH=607
													forward	Traes_2AS_F5F08304A	Traes_2AS_F5F08304A.1	ATP synthase protein MI25
													forward	Traes_2AS_78A7576A9	Traes_2AS_78A7576A9.2	#N/A
													reverse	Traes_2AS_6C2F49AE0	Traes_2AS_6C2F49AE0.1	DOF zinc finger protein 1 LENGTH=194
													reverse	Traes_2AS_C7708DAD5	Traes_2AS_C7708DAD5.1	Cytochrome c oxidase subunit 1
													reverse	Traes_2AS_F5A655E78	Traes_2AS_F5A655E78.1	thioredoxin F2 LENGTH=185
													forward	Traes_2AS_7A69AF0D3	Traes_2AS_7A69AF0D3.1	RAD50-interacting protein 1
													forward	Traes_2AS_761D21DFA	Traes_2AS_761D21DFA.1	Protein kinase superfamily protein LENGTH=387
													forward	Traes_2AS_5D4814B59	Traes_2AS_5D4814B59.1	UPI000233F451 related cluster n=1 Tax=unknown RepID=UPI000233F451
													reverse	Traes_2AS_FA5CACFDD	Traes_2AS_FA5CACFDD.1	galactinol synthase 3 LENGTH=334
													reverse	Traes_2AS_5DCDE65C8	Traes_2AS_5DCDE65C8.2	#N/A
													reverse	Traes_2AS_B3C4F04FB	Traes_2AS_B3C4F04FB.2	#N/A
													reverse	Traes_2AS_7BAFA2CA8	Traes_2AS_7BAFA2CA8.2	#N/A
													forward	Traes_2AS_65297DABA	Traes_2AS_65297DABA.1	Melibiase family protein LENGTH=437
													reverse	Traes_2AS_D2419C9B6	Traes_2AS_D2419C9B6.1	bZIP transcription factor family protein LENGTH=330
													forward	Traes_2AS_EA0FCC592	Traes_2AS_EA0FCC592.1	poly(A) polymerase 3 LENGTH=507
													forward	Traes_2AS_59A09FAE0	Traes_2AS_59A09FAE0.1	Protein phosphatase 2C family protein LENGTH=428
													forward	Traes_2AS_C7D482530	Traes_2AS_C7D482530.2	#N/A
													reverse	Traes_2AS_C573B4FF7	Traes_2AS_C573B4FF7.2	#N/A
													forward	Traes_2AS_1002418B1	Traes_2AS_1002418B1.1	Aldehyde dehydrogenase
													forward	Traes_2AS_0C40A33F9	Traes_2AS_0C40A33F9.1	Importin subunit alpha-1b
													reverse	Traes_2AS_BA96EE8B5	Traes_2AS_BA96EE8B5.2	#N/A
													forward	Traes_2AS_112AA5475	Traes_2AS_112AA5475.1	protein kinase family protein LENGTH=831
													reverse	Traes_2AS_656B68D08	Traes_2AS_656B68D08.3	#N/A
													reverse	Traes_2AS_8623E1AB9	Traes_2AS_8623E1AB9.1	5'-AMP-activated protein kinase beta-2 subunit protein LENGTH=320
													reverse	Traes_2AS_7E7E80A43	Traes_2AS_7E7E80A43.1	beta glucosidase 4 LENGTH=512
													forward	Traes_2AS_7B8C6BBD0	Traes_2AS_7B8C6BBD0.1	UPI0002C346E4 related cluster n=1 Tax=unknown RepID=UPI0002C346E4
													reverse	Traes_2AS_04CAF5838	Traes_2AS_04CAF5838.1	Short-chain dehydrogenase/reductase 2b
													forward	Traes_2AS_35E30E485	Traes_2AS_35E30E485.2	#N/A
													forward	Traes_2AS_F0521C4F2	Traes_2AS_F0521C4F2.1	Protein kinase superfamily protein LENGTH=712
													reverse	Traes_2AS_C205A90BA	Traes_2AS_C205A90BA.2	#N/A
													forward	Traes_2AS_6EA874806	Traes_2AS_6EA874806.1	Prolyl oligopeptidase family protein LENGTH=961
													reverse	Traes_2AS_AB2564E74	Traes_2AS_AB2564E74.1	F-box domain containing protein n=3 Tax=Oryza RepID=Q2QXK7_ORYSJ
													reverse	Traes_2AS_DEDC612AE	Traes_2AS_DEDC612AE.1	nicotianamine synthase 3 LENGTH=320
													reverse	Traes_2AS_5A81D42F1	Traes_2AS_5A81D42F1.1	BRCT domain-containing protein
													forward	Traes_2AS_7C538BA0F	Traes_2AS_7C538BA0F.1	PHD and RING finger domain-containing protein 1
													forward	Traes_2AS_EBDB77AA2	Traes_2AS_EBDB77AA2.1	Protein of unknown function (DUF3511) LENGTH=110
													reverse	Traes_2AS_C750EF91E	Traes_2AS_C750EF91E.2	#N/A
													reverse	Traes_2AS_8781C53B7	Traes_2AS_8781C53B7.1	polyubiquitin 10 LENGTH=457
													reverse	Traes_2AS_467FD5266	Traes_2AS_467FD5266.1	60S ribosomal protein L19-1
													forward	Traes_2AS_25C93FD291	Traes_2AS_25C93FD291.1	myb domain protein 112 LENGTH=243
													reverse	Traes_2AS_11D34B3B9	Traes_2AS_11D34B3B9.1	agenet domain-containing protein LENGTH=517
													forward	Traes_2AS_537AE8BE1	Traes_2AS_537AE8BE1.1	n=1 Tax=Oryza sativa subsp. japonica RepID=Q7X704_ORYSJ
													reverse	Traes_2AS_3EB05541D	Traes_2AS_3EB05541D.1	galactinol synthase 2 LENGTH=335
													forward	Traes_2AS_28B163E7C	Traes_2AS_28B163E7C.1	myb-like transcription factor family protein LENGTH=357
													forward	Traes_2AS_B902C8D8B	Traes_2AS_B902C8D8B.1	COBRA-like protein 7
													reverse	Traes_2AS_5C9B65020	Traes_2AS_5C9B65020.3	#N/A
													reverse	Traes_2AS_142DEE1D5	Traes_2AS_142DEE1D5.1	ACT domain repeat 3 LENGTH=453
													reverse	Traes_2AS_46CE250F5	Traes_2AS_46CE250F5.1	pectinesterase family protein LENGTH=968
													reverse	Traes_2AS_E330AD38C	Traes_2AS_E330AD38C.1	FAR1-related sequence 5 LENGTH=788
													forward	Traes_2AS_A3B1F8149	Traes_2AS_A3B1F8149.2	#N/A
													forward	Traes_2AS_7339C00EB	Traes_2AS_7339C00EB.1	galactinol synthase 3 LENGTH=334
													reverse	Traes_2AS_452FED53F	Traes_2AS_452FED53F.1	Nicotianamine synthase 9
													forward	Traes_2AL_54C78A86E	Traes_2AL_54C78A86E.1	Ribonuclease 3-like protein 3
													forward	Traes_2AS_FBE27F6F3	Traes_2AS_FBE27F6F3.1	Acid phosphatase 1
													forward	Traes_2AL_6A8D574C4	Traes_2AL_6A8D574C4.1	Caleosin-related family protein LENGTH=236
													reverse	Traes_2AL_81C13DF27	Traes_2AL_81C13DF27.1	Aldo-keto reductase
													forward	Traes_2AL_EB7EDF853	Traes_2AL_EB7EDF853.2	#N/A
													reverse	Traes_2AL_A711DF57E1	Traes_2AL_A711DF57E1.1	3-hydroxyacyl-[acyl-carrier-protein] dehydratase FabZ
													reverse	Traes_2AL_E51A3FAF81	Traes_2AL_E51A3FAF81.2	#N/A
													reverse	Traes_2AL_8E714CD46	Traes_2AL_8E714CD46.1	Transcription factor bHLH62
													forward	Traes_2AS_942884399	Traes_2AS_942884399.1	LOB domain-containing protein 37 LENGTH=250
													forward	Traes_2AL_542D2AEE4	Traes_2AL_542D2AEE4.2	#N/A
													forward	Traes_2AL_7DACC0EBE	Traes_2AL_7DACC0EBE.2	#N/A
													forward	Traes_2AS_453A4515C	Traes_2AS_453A4515C.1	Protein kinase superfamily protein LENGTH=412
													reverse	Traes_2AS_105571F9F	Traes_2AS_105571F9F.1	Transmembrane emp24 domain-containing protein 10
													reverse	Traes_2AL_14B62F6C1	Traes_2AL_14B62F6C1.1	Photosystem I reaction center subunit psaK, chloroplastic
													forward	Traes_2AL_7D93F4D3F	Traes_2AL_7D93F4D3F.1	Retrotransposon protein, putative, unclassified, expressed n=1 Tax=Oryza sativa subsp. japonica RepID=Q10PF4_ORYSJ
													forward	Traes_2AL_01E6C08C0	Traes_2AL_01E6C08C0.2	#N/A
													forward	Traes_2AL_E7F21C460	Traes_2AL_E7F21C460.2	#N/A
													reverse	Traes_2AL_CF515C69D	Traes_2AL_CF515C69D.2	#N/A
													reverse	Traes_2AL_4BC267EA1	Traes_2AL_4BC267EA1.2	#N/A
													forward	Traes_2AL_8D3123D20	Traes_2AL_8D3123D20.3	#N/A
													reverse	Traes_2AL_4712253A0	Traes_2AL_4712253A0.1	unknown protein; FUNCTIONS IN: molecular_function unknown; INVOLVED IN: biological_process unknown; LOCATED IN: cellular_component unknown; EXPRESSED IN: male gametophyte, cultured cell; EXPRESSED DURING: L mature pollen stage, M germinated pollen stage; Has 129 Blast hits to 129 proteins in 38 species: Archae - 0; Bacteria - 0; Metazoa - 96; Fungi - 0; Plants - 31; Viruses - 0; Other Eukaryotes …
													reverse	Traes_2AL_14C86F69F	Traes_2AL_14C86F69F.1	Ribonuclease P/MRP protein subunit POP5
													reverse	Traes_2AL_0A1F83B9E	Traes_2AL_0A1F83B9E.1	Outer arm dynein light chain 1 protein LENGTH=1708
													forward	Traes_2AL_4E05A50C2	Traes_2AL_4E05A50C2.1	Carbonyl reductase [NADPH] 1
													forward	Traes_2AL_19397AC41	Traes_2AL_19397AC41.2	#N/A
													forward	Traes_2AL_08822A7AE	Traes_2AL_08822A7AE.1	ATP synthase epsilon chain
													forward	Traes_2AL_41E5C6AC9	Traes_2AL_41E5C6AC9.1	Unknown protein
													reverse	Traes_2AL_44FA6555A	Traes_2AL_44FA6555A.2	#N/A
													reverse	Traes_2AL_DA4C07116	Traes_2AL_DA4C07116.1	UPI00032A4D6D related cluster n=1 Tax=unknown RepID=UPI00032A4D6D
													forward	Traes_2AL_92DA54F9C	Traes_2AL_92DA54F9C.1	BAG family molecular chaperone regulator 3
													forward	Traes_2AL_D8CE492B7	Traes_2AL_D8CE492B7.2	#N/A
													reverse	Traes_2AL_48CED2405	Traes_2AL_48CED2405.1	Family of unknown function (DUF662) LENGTH=174
													reverse	Traes_2AL_65586C538	Traes_2AL_65586C538.2	#N/A
													forward	Traes_2AL_2D0767012	Traes_2AL_2D0767012.1	UPI0002B48782 related cluster n=1 Tax=unknown RepID=UPI0002B48782
													forward	Traes_2AL_4392B599C	Traes_2AL_4392B599C.1	CLE family OsCLE402 protein n=3 Tax=Oryza RepID=A8R3N9_ORYSJ
													reverse	Traes_2AL_B2FFD8D01	Traes_2AL_B2FFD8D01.1	OJ991214_12.8 protein n=4 Tax=Oryza RepID=Q7XTF9_ORYSJ
													forward	Traes_2AL_981FC5555	Traes_2AL_981FC5555.1	unknown protein; FUNCTIONS IN: molecular_function unknown; INVOLVED IN: embryo development; LOCATED IN: chloroplast; EXPRESSED IN: 19 plant structures; EXPRESSED DURING: 13 growth stages; Has 17135 Blast hits to 10204 proteins in 644 species: Archae - 47; Bacteria - 1684; Metazoa - 5536; Fungi - 2506; Plants - 1043; Viruses - 361; Other Eukaryotes - 5958 (source: NCBI BLink). LENGTH=611
													forward	Traes_2AL_B12319BE0	Traes_2AL_B12319BE0.2	#N/A
													forward	Traes_2AL_46BECEDD6	Traes_2AL_46BECEDD6.1	26S proteasome regulatory subunit RPN7
													reverse	Traes_2AL_112A9C91A	Traes_2AL_112A9C91A.2	#N/A
													reverse	Traes_2AL_6A34123EE	Traes_2AL_6A34123EE.2	#N/A
													forward	Traes_2AL_B3C7910DC	Traes_2AL_B3C7910DC.1	60S ribosomal protein L13a-4
													reverse	Traes_2AL_5F66010A0	Traes_2AL_5F66010A0.1	receptor-like protein kinase 2 LENGTH=1151
													forward	Traes_2AL_9976431D6	Traes_2AL_9976431D6.2	#N/A
													forward	Traes_2AL_572BFDF17	Traes_2AL_572BFDF17.1	Pentatricopeptide repeat-containing protein
													forward	Traes_2AL_6D2CC916B	Traes_2AL_6D2CC916B.2	#N/A
													forward	Traes_2AL_1BC294D19	Traes_2AL_1BC294D19.1	Elongator complex protein 3
													reverse	Traes_2AL_EDC9EB796	Traes_2AL_EDC9EB796.2	#N/A
													forward	Traes_2AL_CDA1C09AB	Traes_2AL_CDA1C09AB.1	NAC domain protein,
													forward	Traes_2AL_FD4241508	Traes_2AL_FD4241508.2	#N/A
													forward	Traes_2AL_0A313474A	Traes_2AL_0A313474A.2	#N/A
													forward	Traes_2AL_DF3E6BCC3	Traes_2AL_DF3E6BCC3.2	#N/A
													forward	Traes_2AL_25AB78DA6	Traes_2AL_25AB78DA6.1	Valine--tRNA ligase
													forward	Traes_2AL_6FB866E70	Traes_2AL_6FB866E70.1	Cellulase (glycosyl hydrolase family 5) protein LENGTH=552
													forward	Traes_2AL_C8CBB1EA4	Traes_2AL_C8CBB1EA4.2	#N/A
													forward	Traes_2AL_8D6C1E9CE	Traes_2AL_8D6C1E9CE.1	glycine-rich protein LENGTH=131
													reverse	Traes_2AL_32BF1DEBC	Traes_2AL_32BF1DEBC.1	serine carboxypeptidase-like 45 LENGTH=461
													forward	Traes_2AL_4D695A3B3	Traes_2AL_4D695A3B3.1	F-box family protein n=1 Tax=Populus trichocarpa RepID=B9GNT5_POPTR
													forward	Traes_2AL_3035352F3	Traes_2AL_3035352F3.1	zinc-finger protein 10 LENGTH=304
													reverse	Traes_2AL_FD9AD71DC	Traes_2AL_FD9AD71DC.1	tetraacyldisaccharide 4'-kinase family protein LENGTH=395
													reverse	Traes_2AL_59EF1AEB0	Traes_2AL_59EF1AEB0.1	3-oxo-5-alpha-steroid 4-dehydrogenase family protein LENGTH=268
													reverse	Traes_2AL_688285871	Traes_2AL_688285871.2	#N/A
													reverse	Traes_2AL_0D5724EC2	Traes_2AL_0D5724EC2.1	unknown protein; BEST Arabidopsis thaliana protein match is: unknown protein . LENGTH=271
													reverse	Traes_2AL_ADEE55F5A	Traes_2AL_ADEE55F5A.1	Minichromosome maintenance (MCM2/3/5) family protein LENGTH=433
													forward	Traes_2AL_9F57CAD4F	Traes_2AL_9F57CAD4F.1	Protein SET DOMAIN GROUP 41
													forward	Traes_2AL_450404EA6	Traes_2AL_450404EA6.1	LOB domain-containing protein 41 LENGTH=263
													reverse	Traes_2AL_735F7F6411	Traes_2AL_735F7F6411.2	#N/A
													reverse	Traes_2AL_E57C3F4FB	Traes_2AL_E57C3F4FB.1	CBS domain-containing protein CBSCBSPB2
													reverse	Traes_2AL_84454B5E7	Traes_2AL_84454B5E7.1	CBS domain-containing protein CBSCBSPB3
													forward	Traes_2AL_F1D899FDB	Traes_2AL_F1D899FDB.1	Heavy metal transport/detoxification superfamily protein LENGTH=181
													forward	Traes_2AL_FE67631DA	Traes_2AL_FE67631DA.1	sugar transporter protein 7 LENGTH=513
													reverse	Traes_2AL_9590D6E2C	Traes_2AL_9590D6E2C.1	UPI000234EDFE related cluster n=1 Tax=unknown RepID=UPI000234EDFE
													reverse	Traes_2AL_6B6086A7C	Traes_2AL_6B6086A7C.2	#N/A
													forward	Traes_2AL_F5A6D2E35	Traes_2AL_F5A6D2E35.1	Ribonucleoprotein n=2 Tax=Zea mays RepID=B6SS58_MAIZE
													reverse	Traes_2AL_AF8579235	Traes_2AL_AF8579235.1	UPI000234EDFC related cluster n=1 Tax=unknown RepID=UPI000234EDFC
													reverse	Traes_2AL_53F78F455	Traes_2AL_53F78F455.1	tRNA dimethylallyltransferase 2
													reverse	Traes_2AL_09879131A	Traes_2AL_09879131A.1	30S ribosomal protein 3, chloroplastic
													reverse	Traes_2AL_B5DE57D18	Traes_2AL_B5DE57D18.1	Transcription factor MYB39 n=1 Tax=Triticum urartu RepID=M8AUH1_TRIUA
													forward	Traes_2AL_FBBF8E526	Traes_2AL_FBBF8E526.1	beta glucosidase 46 LENGTH=516
													reverse	Traes_2AL_4A429237D	Traes_2AL_4A429237D.1	trehalose-6-phosphate phosphatase LENGTH=374
													forward	Traes_2AL_8D96797EF	Traes_2AL_8D96797EF.1	exocyst subunit exo70 family protein F1 LENGTH=683
													reverse	Traes_2AL_AD4501E33	Traes_2AL_AD4501E33.1	galactinol synthase 4 LENGTH=334
													forward	Traes_2AL_8A7BAF255	Traes_2AL_8A7BAF255.2	#N/A
													forward	Traes_2AL_D75D86B04	Traes_2AL_D75D86B04.2	#N/A
													forward	Traes_2AL_792D890C7	Traes_2AL_792D890C7.1	Cytochrome P450 superfamily protein LENGTH=514
													reverse	Traes_2AL_ED325554B	Traes_2AL_ED325554B.1	Unknown protein
													forward	Traes_2AL_F8B992A32	Traes_2AL_F8B992A32.1	UPI0002C2F264 related cluster n=1 Tax=unknown RepID=UPI0002C2F264
													reverse	Traes_2AL_6044C87E2	Traes_2AL_6044C87E2.1	Bifunctional inhibitor/lipid-transfer protein/seed storage 2S albumin superfamily protein LENGTH=170
													forward	Traes_2AL_D917E21F6	Traes_2AL_D917E21F6.1	Acid beta-fructofuranosidase
													forward	Traes_2AL_F17D92A33	Traes_2AL_F17D92A33.2	#N/A
													forward	Traes_2AL_43496C3C5	Traes_2AL_43496C3C5.2	#N/A
													forward	Traes_2AL_0D94C5A8D	Traes_2AL_0D94C5A8D.1	UPI0002B45A41 related cluster n=2 Tax=unknown RepID=UPI0002B45A41
													forward	Traes_2AL_E9CDA0B17	Traes_2AL_E9CDA0B17.1	Cytochrome P450 superfamily protein LENGTH=479
													forward	Traes_2AL_2CCCF0FE5	Traes_2AL_2CCCF0FE5.1	Eukaryotic aspartyl protease family protein LENGTH=461
													reverse	Traes_2AL_0EA4C4F0A	Traes_2AL_0EA4C4F0A.1	Cation transport regulator-like protein 2
													reverse	Traes_2AL_AAFCA9350	Traes_2AL_AAFCA9350.1	RNI-like superfamily protein LENGTH=302
													forward	Traes_2AL_9FD39E3F9	Traes_2AL_9FD39E3F9.2	#N/A
													reverse	Traes_2AS_2F8A613DE	Traes_2AS_2F8A613DE.1	E3 ubiquitin-protein ligase RNF14 n=1 Tax=Aegilops tauschii RepID=M8BU24_AEGTA
													reverse	Traes_2AS_EFEA3081A	Traes_2AS_EFEA3081A.1	EF hand family protein n=1 Tax=Zea mays RepID=B6UFR1_MAIZE
													reverse	Traes_2AS_DCF8150AC	Traes_2AS_DCF8150AC.1	Protein WEAK CHLOROPLAST MOVEMENT UNDER BLUE LIGHT 1
													forward	Traes_2AS_6BBFCE1EF	Traes_2AS_6BBFCE1EF.1	Eukaryotic aspartyl protease family protein LENGTH=461
													reverse	Traes_2AL_065CDBD34	Traes_2AL_065CDBD34.1	60S acidic ribosomal protein family LENGTH=114
													forward	Traes_2AL_8A3D5BDD3	Traes_2AL_8A3D5BDD3.2	#N/A
													forward	Traes_2AL_D344EC2AF	Traes_2AL_D344EC2AF.1	late embryogenesis abundant protein-related / LEA protein-related LENGTH=559
													forward	Traes_2AS_2F1EF8666	Traes_2AS_2F1EF8666.1	Trehalose-phosphate phosphatase n=1 Tax=Aegilops tauschii RepID=M8BMN4_AEGTA
													reverse	Traes_2AS_62A799F35	Traes_2AS_62A799F35.2	#N/A
													forward	Traes_2AS_5C1EBE599	Traes_2AS_5C1EBE599.2	#N/A
													forward	Traes_2AS_60D74A465	Traes_2AS_60D74A465.2	#N/A
													forward	Traes_2AS_14C5EF453	Traes_2AS_14C5EF453.1	Chaperone DnaJ-domain superfamily protein LENGTH=311
													reverse	Traes_2AS_506D953C1	Traes_2AS_506D953C1.1	Calmodulin-binding transcription activator 2
													reverse	Traes_2AS_9383BD8FC	Traes_2AS_9383BD8FC.1	RNA-binding protein 39
													forward	Traes_2AS_5457F0C9A	Traes_2AS_5457F0C9A.1	Pentatricopeptide repeat-containing protein
													forward	Traes_2AS_B61546D49	Traes_2AS_B61546D49.1	Solute carrier family 2, facilitated glucose transporter member 1
													reverse	Traes_2AS_E833C5A3C	Traes_2AS_E833C5A3C.3	#N/A
													forward	Traes_2AS_5281A061A	Traes_2AS_5281A061A.1	Bet1-like protein
													forward	Traes_2AL_62160B4F7	Traes_2AL_62160B4F7.2	#N/A
													forward	Traes_2AL_F53EDA4C9	Traes_2AL_F53EDA4C9.1	tyrosyl-DNA phosphodiesterase-related LENGTH=605
													forward	Traes_2AL_07B5CD2BB	Traes_2AL_07B5CD2BB.2	#N/A
													forward	Traes_2AL_2C0155C8F	Traes_2AL_2C0155C8F.1	Vacuolar-processing enzyme
													reverse	Traes_2AL_C0BE3BD1A	Traes_2AL_C0BE3BD1A.1	histidine triad nucleotide-binding 4 LENGTH=146
													reverse	Traes_2AL_5F54687B5	Traes_2AL_5F54687B5.1	Unknown protein
													reverse	Traes_2AL_49656A193	Traes_2AL_49656A193.1	protein n=2 Tax=Oryza sativa RepID=Q0JDJ2_ORYSJ
													reverse	Traes_2AL_5C892C221	Traes_2AL_5C892C221.1	GEM-like protein 4
													forward	Traes_2AL_9410F933C	Traes_2AL_9410F933C.1	tetraacyldisaccharide 4'-kinase family protein LENGTH=395
													forward	Traes_2AL_79AD48080	Traes_2AL_79AD48080.1	Heparan-alpha-glucosaminide N-acetyltransferase
													reverse	Traes_2AL_B50371043	Traes_2AL_B50371043.1	Polyadenylate-binding protein 4
													reverse	Traes_2AL_7719A0369	Traes_2AL_7719A0369.2	#N/A
													reverse	Traes_2AL_1792BD8A2	Traes_2AL_1792BD8A2.1	Cyclic pyranopterin monophosphate synthase accessory protein
													reverse	Traes_2AL_173CB6D52	Traes_2AL_173CB6D52.3	#N/A
													forward	Traes_2AL_3FFBC7FF5	Traes_2AL_3FFBC7FF5.1	Dehydrogenase/reductase SDR family protein 7-like
													reverse	Traes_2AL_1DE6DDCFD	Traes_2AL_1DE6DDCFD.1	Protein kinase superfamily protein LENGTH=470
													reverse	Traes_2AL_9B9A14263	Traes_2AL_9B9A14263.1	Serine/threonine-protein kinase n=2 Tax=Oryza sativa RepID=Q9LWP1_ORYSJ
													forward	Traes_2AL_E345C6097	Traes_2AL_E345C6097.1	Glutaredoxin-C3
													reverse	Traes_2AL_9B8C2A84D	Traes_2AL_9B8C2A84D.1	Aldose reductase
													reverse	Traes_2AL_79FAAA6E1	Traes_2AL_79FAAA6E1.2	#N/A
													reverse	Traes_2AL_3B49FB6D4	Traes_2AL_3B49FB6D4.2	#N/A
													forward	Traes_2AL_538DC10D0	Traes_2AL_538DC10D0.1	Abscisic stress-ripening protein 3
													forward	Traes_2AL_82D23D918	Traes_2AL_82D23D918.2	#N/A
													reverse	Traes_2AL_FE47D9C86	Traes_2AL_FE47D9C86.1	F-box protein PP2-B1
													forward	Traes_2AL_938ED7309	Traes_2AL_938ED7309.2	#N/A
													reverse	Traes_2AL_EB4EEA6EA	Traes_2AL_EB4EEA6EA.1	enhancer of rudimentary protein, putative LENGTH=109
													reverse	Traes_2AL_1E92837D8	Traes_2AL_1E92837D8.1	Protein of unknown function (DUF630 and DUF632) LENGTH=733
													reverse	Traes_2AL_39DB0C686	Traes_2AL_39DB0C686.2	#N/A
													reverse	Traes_2AL_0A21FB42C	Traes_2AL_0A21FB42C.1	myb domain protein 101 LENGTH=490
													reverse	Traes_2AL_98259C56F	Traes_2AL_98259C56F.1	WD repeat-containing protein
													forward	Traes_2AL_4130E8962	Traes_2AL_4130E8962.1	SAUR-like auxin-responsive protein family LENGTH=178
													reverse	Traes_2AL_264BF03F4	Traes_2AL_264BF03F4.1	Oxygen-evolving enhancer protein 1, chloroplastic
													reverse	Traes_2AL_427057A18	Traes_2AL_427057A18.1	Pachytene checkpoint protein 2 homolog
													reverse	Traes_2AL_756078246	Traes_2AL_756078246.1	Protein kinase superfamily protein LENGTH=333
													forward	Traes_2AL_29B1F83B2	Traes_2AL_29B1F83B2.1	Exostosin family protein LENGTH=412
													reverse	Traes_2AL_B738ECBF7	Traes_2AL_B738ECBF7.1	Pollen Ole e 1 allergen and extensin family protein LENGTH=159
													reverse	Traes_2AL_218CD1AAD	Traes_2AL_218CD1AAD.2	#N/A
													reverse	Traes_2AL_5FA3B47E7	Traes_2AL_5FA3B47E7.1	DDRGK domain-containing protein 1
													forward	Traes_2AL_20322A2CB	Traes_2AL_20322A2CB.3	#N/A
													reverse	Traes_2AL_F9980AFB2	Traes_2AL_F9980AFB2.2	#N/A
													reverse	Traes_2AL_9A4F0BDA1	Traes_2AL_9A4F0BDA1.1	Uncharacterised protein family UPF0090 LENGTH=323
													reverse	Traes_2AL_92939B028	Traes_2AL_92939B028.1	Two-component response regulator ARR1
													forward	Traes_2AL_A4B171C30	Traes_2AL_A4B171C30.1	NAD(P)-binding Rossmann-fold superfamily protein LENGTH=296
													reverse	Traes_2AS_28AE2B07E	Traes_2AS_28AE2B07E.1	SPIRAL1-like1 LENGTH=113
													forward	Traes_2AL_17232667E	Traes_2AL_17232667E.1	chaperone protein dnaJ-related LENGTH=97
													forward	Traes_2AL_6069A8864	Traes_2AL_6069A8864.1	Mechanosensitive ion channel family protein LENGTH=779
													reverse	Traes_2AL_723E42163	Traes_2AL_723E42163.2	#N/A
													reverse	Traes_2AL_52624F7F4	Traes_2AL_52624F7F4.1	pectinesterase family protein LENGTH=968
													forward	Traes_2AL_550FAE185	Traes_2AL_550FAE185.2	#N/A
													forward	Traes_2AL_F5BD61A44	Traes_2AL_F5BD61A44.1	UPI0002B4CBEF related cluster n=2 Tax=unknown RepID=UPI0002B4CBEF
													reverse	Traes_2AL_FF65AEDE5	Traes_2AL_FF65AEDE5.1	protein n=1 Tax=Oryza sativa subsp. japonica RepID=Q0D652_ORYSJ
													forward	Traes_2AL_208CBF7C1	Traes_2AL_208CBF7C1.1	Cytochrome P450 superfamily protein LENGTH=513
													reverse	Traes_2AL_4885854CD	Traes_2AL_4885854CD.1	phosphofructokinase 2 LENGTH=444
													forward	Traes_2AL_D09788C02	Traes_2AL_D09788C02.1	Tetratricopeptide repeat (TPR)-like superfamily protein LENGTH=1052
													reverse	Traes_2AL_0D5516974	Traes_2AL_0D5516974.1	Sterile alpha motif (SAM) domain-containing protein LENGTH=203
													forward	Traes_2AL_C2A7FB326	Traes_2AL_C2A7FB326.2	#N/A
													forward	Traes_2AL_351407EFF	Traes_2AL_351407EFF.2	#N/A
													reverse	Traes_2AL_D952549E8	Traes_2AL_D952549E8.2	#N/A
													forward	Traes_2AL_F7EBD2544	Traes_2AL_F7EBD2544.2	#N/A
													reverse	Traes_2AL_4DE849D5F	Traes_2AL_4DE849D5F.1	Protein of unknown function (DUF3537) LENGTH=452
													forward	Traes_2AL_F6F167BB3	Traes_2AL_F6F167BB3.1	Mitochondrial pyruvate carrier 1
													reverse	Traes_2AL_9EC359B65	Traes_2AL_9EC359B65.2	#N/A
													reverse	Traes_2AL_6DD37E6BE	Traes_2AL_6DD37E6BE.1	Heavy metal transport/detoxification superfamily protein LENGTH=181
													reverse	Traes_2AL_9B175F3DA	Traes_2AL_9B175F3DA.1	Heavy metal transport/detoxification superfamily protein LENGTH=181
													forward	Traes_2AL_90AC53EFF	Traes_2AL_90AC53EFF.1	Aldose 1-epimerase
													reverse	Traes_2AL_87F8AD984	Traes_2AL_87F8AD984.1	pectinesterase family protein LENGTH=968
													forward	Traes_2AL_90F6D6D06	Traes_2AL_90F6D6D06.1	UPI0002C353C1 related cluster n=1 Tax=unknown RepID=UPI0002C353C1
													reverse	Traes_2AL_AEC4712D0	Traes_2AL_AEC4712D0.1	Unknown protein
													forward	Traes_2AL_87B9389B6	Traes_2AL_87B9389B6.1	response regulator 3 LENGTH=231
													reverse	Traes_2AL_E73F95980	Traes_2AL_E73F95980.1	UPI0002B488B9 related cluster n=2 Tax=unknown RepID=UPI0002B488B9
													reverse	Traes_2AL_507BEFA86	Traes_2AL_507BEFA86.1	Pentatricopeptide repeat-containing protein
													forward	Traes_2AL_A7EA252CA	Traes_2AL_A7EA252CA.1	NAC domain protein,
													forward	Traes_2AL_98D467F31	Traes_2AL_98D467F31.1	BTB and TAZ domain protein 2 LENGTH=364
													reverse	Traes_2AL_7616331DC	Traes_2AL_7616331DC.2	#N/A
													reverse	Traes_2AL_1B2CC9926	Traes_2AL_1B2CC9926.1	40S ribosomal protein S8
													reverse	Traes_2AL_71A3E431D	Traes_2AL_71A3E431D.1	Centromere protein S
													forward	Traes_2AL_8DA353023	Traes_2AL_8DA353023.1	Kelch-like protein 8
													forward	Traes_2AL_3329B7DF0	Traes_2AL_3329B7DF0.1	Indole-3-glycerol phosphate lyase, chloroplastic n=1 Tax=Triticum urartu RepID=M8AC49_TRIUA
													forward	Traes_2AL_F9C42C03F	Traes_2AL_F9C42C03F.1	Cytochrome P450 superfamily protein LENGTH=386
													forward	Traes_2AL_AD6923458	Traes_2AL_AD6923458.1	hydroxyproline-rich glycoprotein family protein LENGTH=623
													forward	Traes_2AL_825939E8F	Traes_2AL_825939E8F.2	#N/A
													forward	Traes_2AL_4AF706E62	Traes_2AL_4AF706E62.1	expansin B2 LENGTH=273
													forward	Traes_2AL_EE95E4780	Traes_2AL_EE95E4780.2	#N/A
													reverse	Traes_2AL_987F244D2	Traes_2AL_987F244D2.2	#N/A
													forward	Traes_2AL_E458CB56A	Traes_2AL_E458CB56A.1	Class II aminoacyl-tRNA and biotin synthetases superfamily protein LENGTH=558
													reverse	Traes_2AL_3C8EB4701	Traes_2AL_3C8EB4701.1	Peptidyl-prolyl cis-trans isomerase
													forward	Traes_2AL_EB27BEF91	Traes_2AL_EB27BEF91.1	RNA-binding protein 1 LENGTH=360
													forward	Traes_2AL_1A870CE7B	Traes_2AL_1A870CE7B.1	Aldo-keto reductase
													reverse	Traes_2AL_348024E5D	Traes_2AL_348024E5D.2	#N/A
													reverse	Traes_2AL_21B8CDF0E	Traes_2AL_21B8CDF0E.1	protein-l-isoaspartate methyltransferase 1 LENGTH=230
													reverse	Traes_2AL_B146C04DF	Traes_2AL_B146C04DF.1	Centromere protein X
													forward	Traes_2AL_0B490D7DD	Traes_2AL_0B490D7DD.2	#N/A
													forward	Traes_2AL_0D1BBD50C	Traes_2AL_0D1BBD50C.1	subtilisin-like serine protease 2 LENGTH=764
													forward	Traes_2AL_246006E77	Traes_2AL_246006E77.1	Uridylate kinase
													forward	Traes_2AL_F360E3FE3	Traes_2AL_F360E3FE3.1	Heavy metal transport/detoxification superfamily protein LENGTH=181
													forward	Traes_2AL_F4877DEF6	Traes_2AL_F4877DEF6.1	n=2 Tax=Oryza sativa subsp. japonica RepID=Q7X7Y4_ORYSJ
													forward	Traes_2AL_E6C281385	Traes_2AL_E6C281385.1	Protein kinase superfamily protein LENGTH=371
													reverse	Traes_2AL_B7F30A338	Traes_2AL_B7F30A338.1	histone H1-3 LENGTH=167
													forward	Traes_2AL_872EBF3F1	Traes_2AL_872EBF3F1.3	#N/A
													forward	Traes_2AL_2F91AF932	Traes_2AL_2F91AF932.2	#N/A
													reverse	Traes_2AL_1BAAB97A3	Traes_2AL_1BAAB97A3.1	Potassium transporter family protein LENGTH=827
													forward	Traes_2AL_2A237C1D8	Traes_2AL_2A237C1D8.1	purple acid phosphatase 9 LENGTH=651
													forward	Traes_2AL_64FD9A6E1	Traes_2AL_64FD9A6E1.1	ERD (early-responsive to dehydration stress) family protein LENGTH=785
													reverse	Traes_2AL_67772ED46	Traes_2AL_67772ED46.1	Protein kish-A
													forward	Traes_2AL_7A5A988CA	Traes_2AL_7A5A988CA.1	Acetyl-coenzyme A synthetase
													forward	Traes_2AL_36E393772	Traes_2AL_36E393772.1	THO complex subunit 4 n=2 Tax=Andropogoneae RepID=B4FF68_MAIZE
													forward	Traes_2AL_062EDD26B	Traes_2AL_062EDD26B.2	#N/A
													reverse	Traes_2AL_2C4546D2D	Traes_2AL_2C4546D2D.2	#N/A
													reverse	Traes_2AL_1D347D7AC	Traes_2AL_1D347D7AC.2	#N/A
													reverse	Traes_2AL_83BE38AAC	Traes_2AL_83BE38AAC.2	#N/A
													reverse	Traes_2AL_0E3F538E0	Traes_2AL_0E3F538E0.1	Zinc finger protein CONSTANS-LIKE 4
													reverse	Traes_2AL_F39B465B7	Traes_2AL_F39B465B7.1	protein n=1 Tax=Oryza sativa subsp. japonica RepID=C7J0Z0_ORYSJ
													reverse	Traes_2AL_B196A136D	Traes_2AL_B196A136D.1	Pectin lyase-like superfamily protein LENGTH=388
													reverse	Traes_2AL_75982A711	Traes_2AL_75982A711.1	UPI000234FE70 related cluster n=1 Tax=unknown RepID=UPI000234FE70
													forward	Traes_2AL_1FB1C44F1	Traes_2AL_1FB1C44F1.1	Endoglucanase 12
													reverse	Traes_2AL_8C082280E	Traes_2AL_8C082280E.1	Plant protein of unknown function (DUF828) with plant pleckstrin homology-like region LENGTH=406
													forward	Traes_2AL_7C5821A85	Traes_2AL_7C5821A85.1	Glycine--tRNA ligase
													forward	Traes_2AL_01B85FEE0	Traes_2AL_01B85FEE0.1	Cytochrome P450 superfamily protein LENGTH=479
													reverse	Traes_2AL_6CBE19B87	Traes_2AL_6CBE19B87.2	#N/A
													reverse	Traes_2AL_001146546	Traes_2AL_001146546.1	n=1 Tax=Oryza sativa subsp. japonica RepID=Q7XQY0_ORYSJ
													forward	Traes_2AL_C1351E012	Traes_2AL_C1351E012.1	UPI00032A5BCC related cluster n=1 Tax=unknown RepID=UPI00032A5BCC
													reverse	Traes_2AL_E85E25F66	Traes_2AL_E85E25F66.1	Chaperone protein DnaJ
													reverse	Traes_2AL_8A3382BB2	Traes_2AL_8A3382BB2.1	Major facilitator superfamily protein LENGTH=584
													reverse	Traes_2AL_D0DDA4776	Traes_2AL_D0DDA4776.1	prephenate dehydratase 1 LENGTH=424
													reverse	Traes_2AL_EE0DE8C1A	Traes_2AL_EE0DE8C1A.1	unknown protein; LOCATED IN: chloroplast; BEST Arabidopsis thaliana protein match is: unknown protein . LENGTH=551
													reverse	Traes_2AL_35353C495	Traes_2AL_35353C495.1	serine carboxypeptidase-like 19 LENGTH=465
													forward	Traes_2AL_F3310BB9D	Traes_2AL_F3310BB9D.1	Chaperone protein DnaJ
													reverse	Traes_2AL_1A5B6CF28	Traes_2AL_1A5B6CF28.1	Aldose 1-epimerase
													forward	Traes_2AL_27D485913	Traes_2AL_27D485913.2	#N/A
													reverse	Traes_2AL_6FF43A0FD	Traes_2AL_6FF43A0FD.1	Endoglucanase 11
													forward	Traes_2AL_2E02A8028	Traes_2AL_2E02A8028.2	#N/A
													forward	Traes_2AL_7828A4B5B	Traes_2AL_7828A4B5B.1	unknown protein; Has 52 Blast hits to 52 proteins in 18 species: Archae - 0; Bacteria - 0; Metazoa - 0; Fungi - 0; Plants - 52; Viruses - 0; Other Eukaryotes - 0 (source: NCBI BLink). LENGTH=97
													forward	Traes_2AL_818CF61EC	Traes_2AL_818CF61EC.1	Protein disulfide isomerase-like 5-2
													reverse	Traes_2AL_B9B21DB01	Traes_2AL_B9B21DB01.1	amino acid permease 3 LENGTH=476
													forward	Traes_2AL_792E7ED7F	Traes_2AL_792E7ED7F.1	Protein of unknown function (DUF594) LENGTH=803
													reverse	Traes_2AL_8B63EB76C	Traes_2AL_8B63EB76C.1	Unknown protein
													forward	Traes_2AL_A2B46F76D	Traes_2AL_A2B46F76D.1	polyadenylate-binding protein 1 LENGTH=265
													reverse	Traes_2AL_535042319	Traes_2AL_535042319.1	30S ribosomal protein S11
													forward	Traes_2AL_D8809F3A3	Traes_2AL_D8809F3A3.1	TatD related DNase LENGTH=323
													reverse	Traes_2AL_69F5C0D9F	Traes_2AL_69F5C0D9F.1	n=1 Tax=Oryza sativa subsp. japonica RepID=Q7XV48_ORYSJ
													forward	Traes_2AL_B88CA88F9	Traes_2AL_B88CA88F9.1	DNA repair protein RAD50
													forward	Traes_2AL_F378DAC2C	Traes_2AL_F378DAC2C.1	Magnesium transporter NIPA2
													forward	Traes_2AL_4E146F4B5	Traes_2AL_4E146F4B5.1	Peptidyl-prolyl cis-trans isomerase D
													forward	Traes_2AL_3A4A862F7	Traes_2AL_3A4A862F7.2	#N/A
													forward	Traes_2AL_33548C662	Traes_2AL_33548C662.2	#N/A
													reverse	Traes_2AL_20C2D79E1	Traes_2AL_20C2D79E1.2	#N/A
													forward	Traes_2AL_CC6133527	Traes_2AL_CC6133527.1	YELLOW STRIPE like 7 LENGTH=688
													forward	Traes_2AL_6033383E5	Traes_2AL_6033383E5.1	Pectinacetylesterase family protein LENGTH=416
													reverse	Traes_2AL_21B3DBBDC	Traes_2AL_21B3DBBDC.1	Patatin-like phospholipase domain-containing protein 3
													reverse	Traes_2AL_0E6E4DA11	Traes_2AL_0E6E4DA11.2	#N/A
													reverse	Traes_2AL_892B4448E	Traes_2AL_892B4448E.2	#N/A
													forward	Traes_2AL_E28BDB57F	Traes_2AL_E28BDB57F.1	Glycerophosphodiester phosphodiesterase GDE1
													forward	Traes_2AL_44725A666	Traes_2AL_44725A666.1	lipase class 3 family protein LENGTH=687
													forward	Traes_2AL_3AA00F161	Traes_2AL_3AA00F161.1	sulfotransferase 4B LENGTH=331
													reverse	Traes_2AL_2A541092D	Traes_2AL_2A541092D.2	#N/A
													reverse	Traes_2AL_3F9271302	Traes_2AL_3F9271302.1	Protein of unknown function (DUF1350) LENGTH=431
													reverse	Traes_2AL_667EB02B9	Traes_2AL_667EB02B9.1	Transmembrane proteins 14C LENGTH=226
													reverse	Traes_2AL_496DBD0EB	Traes_2AL_496DBD0EB.1	eukaryotic translation initiation factor 4B1 LENGTH=532
													reverse	Traes_2AL_8CB04A12D	Traes_2AL_8CB04A12D.1	Short-chain dehydrogenase reductase 2a
													forward	Traes_2AL_B1CA83890	Traes_2AL_B1CA83890.2	#N/A
													reverse	Traes_2AL_EF33FBBBA	Traes_2AL_EF33FBBBA.2	#N/A
													forward	Traes_2AL_F9D41513C	Traes_2AL_F9D41513C.2	#N/A
													reverse	Traes_2AL_D86D42C97	Traes_2AL_D86D42C97.1	UDP-N-acetylglucosamine transferase subunit ALG13 homolog
													reverse	Traes_2AL_BB802B9BE	Traes_2AL_BB802B9BE.1	Thioesterase superfamily protein LENGTH=155
													reverse	Traes_2AL_4B06CBDD6	Traes_2AL_4B06CBDD6.1	Protein phosphatase 2C family protein LENGTH=282
													forward	Traes_2AL_0C599D85F	Traes_2AL_0C599D85F.1	Deoxyribodipyrimidine photo-lyase
													reverse	Traes_2AL_C163387EC	Traes_2AL_C163387EC.1	Ubiquitin carboxyl-terminal hydrolase 3
													reverse	Traes_2AL_406677506	Traes_2AL_406677506.1	UPI0002C35DBF related cluster n=1 Tax=unknown RepID=UPI0002C35DBF
													reverse	Traes_2AL_3F07E136A	Traes_2AL_3F07E136A.1	30S ribosomal protein S15, chloroplastic
													reverse	Traes_2AL_32CEE7016	Traes_2AL_32CEE7016.2	#N/A
													forward	Traes_2AL_D1FBC1F7A	Traes_2AL_D1FBC1F7A.1	Protein kinase superfamily protein LENGTH=744
													forward	Traes_2AL_3B1D8F110	Traes_2AL_3B1D8F110.1	Sphingolipid delta(4)-desaturase DES1
													reverse	Traes_2AL_1C8452B38	Traes_2AL_1C8452B38.1	unknown protein; Has 30201 Blast hits to 17322 proteins in 780 species: Archae - 12; Bacteria - 1396; Metazoa - 17338; Fungi - 3422; Plants - 5037; Viruses - 0; Other Eukaryotes - 2996 (source: NCBI BLink). LENGTH=351
													forward	Traes_2AL_53638A8D3	Traes_2AL_53638A8D3.1	RNI-like superfamily protein LENGTH=309
													forward	Traes_2AL_92BE48D82	Traes_2AL_92BE48D82.1	UDP-Glycosyltransferase superfamily protein LENGTH=489
													forward	Traes_2AL_272F7A170	Traes_2AL_272F7A170.1	Dynein light chain, cytoplasmic
													reverse	Traes_2AL_E309F03A9	Traes_2AL_E309F03A9.1	Maternal effect uncoordination 2-1 protein n=1 Tax=Dimocarpus longan RepID=M1SX84_9ROSI
													forward	Traes_2AL_7F64A38C7	Traes_2AL_7F64A38C7.2	#N/A
													reverse	Traes_2AS_4E496B87A	Traes_2AS_4E496B87A.1	adenosine/AMP deaminase family protein LENGTH=355
													forward	Traes_2AL_F81E950E1	Traes_2AL_F81E950E1.1	Cysteine proteinases superfamily protein LENGTH=219
													reverse	Traes_2AL_21065D298	Traes_2AL_21065D298.1	UDP-Glycosyltransferase superfamily protein LENGTH=495
													reverse	Traes_2AL_783E45B6F	Traes_2AL_783E45B6F.1	purple acid phosphatase 3 LENGTH=366
													forward	Traes_2AL_76092F4FB	Traes_2AL_76092F4FB.1	Leucine-rich repeat family protein LENGTH=598
													forward	Traes_2AL_830D29808	Traes_2AL_830D29808.1	12-oxophytodienoate reductase 2 LENGTH=374
													forward	Traes_2AL_5820BAF68	Traes_2AL_5820BAF68.2	#N/A
													reverse	Traes_2AL_DD1DA8BD1	Traes_2AL_DD1DA8BD1.2	#N/A
													reverse	Traes_2AL_A60CCB86B	Traes_2AL_A60CCB86B.1	Glutathione S-transferase domain-containing protein n=17 Tax=Acinetobacter RepID=C0VL78_9GAMM
													reverse	Traes_2AL_D6E9FFDC9	Traes_2AL_D6E9FFDC9.4	#N/A
													forward	Traes_2AL_3DAD1F69F	Traes_2AL_3DAD1F69F.1	protein n=2 Tax=Oryza sativa subsp. japonica RepID=C7J4H7_ORYSJ
													forward	Traes_2AL_E887CB7CF	Traes_2AL_E887CB7CF.1	Ankyrin repeat-containing protein, putative n=1 Tax=Ricinus communis RepID=B9RMI8_RICCO
													reverse	Traes_2AL_D00BA883E	Traes_2AL_D00BA883E.1	Ribosome recycling factor LENGTH=267
													reverse	Traes_2AL_F0B17F0EA	Traes_2AL_F0B17F0EA.1	NAC domain protein,
													reverse	Traes_2AL_6EA83C2B5	Traes_2AL_6EA83C2B5.1	Cytochrome b-c1 complex subunit Rieske, mitochondrial
													reverse	Traes_2AL_2F1EBA9A5	Traes_2AL_2F1EBA9A5.1	Polyadenylate-binding protein 3
													reverse	Traes_2AL_F30964C2E	Traes_2AL_F30964C2E.1	n=4 Tax=Oryza RepID=Q7X666_ORYSJ
													forward	Traes_2AL_044127979	Traes_2AL_044127979.1	Chaperone protein ClpB
													reverse	Traes_2AL_E2F8D46CE	Traes_2AL_E2F8D46CE.2	#N/A
													forward	Traes_2AL_AA8161684	Traes_2AL_AA8161684.2	#N/A
													forward	Traes_2AL_639C0A939	Traes_2AL_639C0A939.1	flowering promoting factor 1 LENGTH=110
													forward	Traes_2AL_8184FCDCF	Traes_2AL_8184FCDCF.1	DNA replication helicase, putative LENGTH=1315
													forward	Traes_2AL_83950B6A9	Traes_2AL_83950B6A9.5	#N/A
													reverse	Traes_2AL_6AB869605	Traes_2AL_6AB869605.1	Aldo-keto reductase
													forward	Traes_2AL_219852336	Traes_2AL_219852336.2	#N/A
													forward	Traes_2AL_2925998CB	Traes_2AL_2925998CB.2	#N/A
													reverse	Traes_2AL_B78338456	Traes_2AL_B78338456.1	adenine phosphoribosyltransferase 5 LENGTH=191
													forward	Traes_2AL_7D659F1C2	Traes_2AL_7D659F1C2.1	tobamovirus multiplication 1 LENGTH=291
													reverse	Traes_2AL_D79C9535C	Traes_2AL_D79C9535C.1	cytochrome P450, family 718 LENGTH=485
													reverse	Traes_2AL_F6BA2874C	Traes_2AL_F6BA2874C.2	#N/A
													forward	Traes_2AL_0BC6282F6	Traes_2AL_0BC6282F6.1	Protein of unknown function (DUF1005) LENGTH=461
													reverse	Traes_2AL_A1336D5A5	Traes_2AL_A1336D5A5.1	Protein LONGIFOLIA 1
													reverse	Traes_2AL_F536E14F4	Traes_2AL_F536E14F4.1	serine carboxypeptidase-like 19 LENGTH=465
													forward	Traes_2AL_8A5AB0B4E	Traes_2AL_8A5AB0B4E.2	#N/A
													forward	Traes_2AL_A3A25F40E	Traes_2AL_A3A25F40E.1	vacuolar iron transporter 1 LENGTH=250
													reverse	Traes_2AL_0C4E218C4	Traes_2AL_0C4E218C4.1	pentatricopeptide repeat 336 LENGTH=408
													forward	Traes_2AL_B70BE41E5	Traes_2AL_B70BE41E5.1	membrane-anchored ubiquitin-fold protein 2 LENGTH=124
													forward	Traes_2AL_75BA2B85B	Traes_2AL_75BA2B85B.4	#N/A
													forward	Traes_2AL_0DDC60D6E	Traes_2AL_0DDC60D6E.1	phenylalanine ammonia-lyase 2 LENGTH=717
													forward	Traes_2AL_ABDE8A1E1	Traes_2AL_ABDE8A1E1.1	UPI000234F4F5 related cluster n=1 Tax=unknown RepID=UPI000234F4F5
													reverse	Traes_2AL_89AA49A58	Traes_2AL_89AA49A58.1	TRICHOME BIREFRINGENCE-LIKE 4 LENGTH=457
													forward	Traes_2AL_97B92416F	Traes_2AL_97B92416F.1	UPI0002B4A359 related cluster n=1 Tax=unknown RepID=UPI0002B4A359
													forward	Traes_2AL_6B01BA9C6	Traes_2AL_6B01BA9C6.1	MLO-like protein 1
													reverse	Traes_2AL_E007C4739	Traes_2AL_E007C4739.2	#N/A
													reverse	Traes_2AL_7214EC058	Traes_2AL_7214EC058.2	#N/A
													reverse	Traes_2AL_271068570	Traes_2AL_271068570.1	Leucine-rich repeat receptor-like protein kinase family protein LENGTH=1045
													reverse	Traes_2AL_050359475	Traes_2AL_050359475.1	Nuclear speckle splicing regulatory protein 1
													forward	Traes_2AL_1B43EA59E	Traes_2AL_1B43EA59E.1	WRKY DNA-binding protein 57 LENGTH=287
													forward	Traes_2AL_E14DBCFFE	Traes_2AL_E14DBCFFE.1	Unknown protein
													reverse	Traes_2AL_E7D1C8AA5	Traes_2AL_E7D1C8AA5.1	inositol transporter 2 LENGTH=580
													reverse	Traes_2AL_E89B6495A	Traes_2AL_E89B6495A.1	Protein of unknown function (DUF 3339) LENGTH=69
													reverse	Traes_2AL_95F48B96A	Traes_2AL_95F48B96A.2	#N/A
													reverse	Traes_2AL_25D3D5AB4	Traes_2AL_25D3D5AB4.1	SWI/SNF complex subunit SMARCC1
													forward	Traes_2AL_B13B82BAF	Traes_2AL_B13B82BAF.1	Outer arm dynein light chain 1 protein LENGTH=677
													reverse	Traes_2AL_0FCFF1120	Traes_2AL_0FCFF1120.1	[Protein-PII] uridylyltransferase
													reverse	Traes_2AL_DE396A0B9	Traes_2AL_DE396A0B9.2	#N/A
													reverse	Traes_2AL_5B923B0B3	Traes_2AL_5B923B0B3.2	#N/A
													forward	Traes_2AL_31D45C987	Traes_2AL_31D45C987.1	UPI00032AD283 related cluster n=1 Tax=unknown RepID=UPI00032AD283
													forward	Traes_2AL_2325B74B1	Traes_2AL_2325B74B1.2	#N/A
													forward	Traes_2AL_2683E57E5	Traes_2AL_2683E57E5.1	Aldose 1-epimerase
													forward	Traes_2AL_04C9AC2A0	Traes_2AL_04C9AC2A0.1	Helicase-like protein n=1 Tax=Medicago truncatula RepID=G7JN83_MEDTR
													forward	Traes_2AL_F3FB21AE1	Traes_2AL_F3FB21AE1.1	Bifunctional inhibitor/lipid-transfer protein/seed storage 2S albumin superfamily protein LENGTH=116
													reverse	Traes_2AL_8409124E7	Traes_2AL_8409124E7.1	CLIP-associated protein LENGTH=1439
													forward	Traes_2AL_CA649F0B3	Traes_2AL_CA649F0B3.1	dicer-like 4 LENGTH=1702
													reverse	Traes_2AL_D510E73FC	Traes_2AL_D510E73FC.1	cationic amino acid transporter 7 LENGTH=584
													forward	Traes_2AL_086336B60	Traes_2AL_086336B60.2	#N/A
													reverse	Traes_2AS_82E3A46B8	Traes_2AS_82E3A46B8.1	Serine/threonine-protein kinase 24
													reverse	Traes_2AL_0F85D0164	Traes_2AL_0F85D0164.1	Mitchondrion orf173 n=6 Tax=commelinids RepID=Q8HCM5_ORYSJ
													forward	Traes_2AL_89E21DB6D	Traes_2AL_89E21DB6D.1	Disease resistance protein RPM1
													forward	Traes_2AL_349EF5B5D	Traes_2AL_349EF5B5D.2	#N/A
													reverse	Traes_2AL_FF39585E0	Traes_2AL_FF39585E0.1	Lysine histidine transporter-like 8
													forward	Traes_2AL_AB2B9EBDA	Traes_2AL_AB2B9EBDA.2	#N/A
													reverse	Traes_2AL_7BA63E753	Traes_2AL_7BA63E753.1	Domain of unknown function (DUF303) LENGTH=260
													reverse	Traes_2AL_7CEF57402	Traes_2AL_7CEF57402.2	#N/A
													reverse	Traes_2AL_07C3904E3	Traes_2AL_07C3904E3.1	Protein transport protein Sec61 subunit gamma
													forward	Traes_2AL_503F55E56	Traes_2AL_503F55E56.2	#N/A
													reverse	Traes_2AL_8A23618BA	Traes_2AL_8A23618BA.1	NAC domain protein,
													forward	Traes_2AL_074F05306	Traes_2AL_074F05306.2	#N/A
													reverse	Traes_2AL_FA3E7C60B	Traes_2AL_FA3E7C60B.2	#N/A
													reverse	Traes_2AL_078F7275E	Traes_2AL_078F7275E.1	Methionine--tRNA ligase
													forward	Traes_2AL_0C1892F8A	Traes_2AL_0C1892F8A.1	Ribosomal protein-like n=2 Tax=Oryza sativa subsp. japonica RepID=Q6K1V9_ORYSJ
													reverse	Traes_2AL_1A638BE5E	Traes_2AL_1A638BE5E.1	laccase 16 LENGTH=523
													reverse	Traes_2AL_0B5EA017A	Traes_2AL_0B5EA017A.1	T-complex protein 11 LENGTH=1131
													reverse	Traes_2AL_118C034CF	Traes_2AL_118C034CF.1	T-complex protein 11 LENGTH=1131
													forward	Traes_2AL_74A40A486	Traes_2AL_74A40A486.2	#N/A
													reverse	Traes_2AL_2469A32A8	Traes_2AL_2469A32A8.1	Aldose 1-epimerase
													forward	Traes_2AL_3E626EE72	Traes_2AL_3E626EE72.1	DDB1- and CUL4-associated factor 4
													reverse	Traes_2AL_19C1560D1	Traes_2AL_19C1560D1.1	MATE efflux family protein LENGTH=477
													reverse	Traes_2AL_B1270662B	Traes_2AL_B1270662B.1	WRKY DNA-binding protein 13 LENGTH=304
													forward	Traes_2AL_3D6729692	Traes_2AL_3D6729692.1	RNA-binding protein 42
													reverse	Traes_2AL_27F0F9EB6	Traes_2AL_27F0F9EB6.1	Integral membrane single C2 domain protein n=4 Tax=Panicoideae RepID=C5X4B4_SORBI
													reverse	Traes_2AL_C6A5C5A9E	Traes_2AL_C6A5C5A9E.2	#N/A
													reverse	Traes_2AL_059407B67	Traes_2AL_059407B67.1	Ergosterol biosynthetic protein 28
													forward	Traes_2AL_1FFCD8157	Traes_2AL_1FFCD8157.1	Leucine-rich repeat receptor-like protein kinase family protein LENGTH=1045
													reverse	Traes_2AL_8FA203A00	Traes_2AL_8FA203A00.2	#N/A
													forward	Traes_2AL_EC2CE85AC	Traes_2AL_EC2CE85AC.1	U-box domain-containing protein 9
													forward	Traes_2AL_CB4BC8335	Traes_2AL_CB4BC8335.1	T-complex protein 11 LENGTH=1131
													reverse	Traes_2AL_F2A4070A3	Traes_2AL_F2A4070A3.1	unknown protein; FUNCTIONS IN: molecular_function unknown; INVOLVED IN: biological_process unknown; LOCATED IN: nucleolus; EXPRESSED IN: 20 plant structures; EXPRESSED DURING: 13 growth stages; Has 2922 Blast hits to 2454 proteins in 263 species: Archae - 0; Bacteria - 57; Metazoa - 1043; Fungi - 654; Plants - 388; Viruses - 11; Other Eukaryotes - 769 (source: NCBI BLink). LENGTH=377
													forward	Traes_2AS_4F704ECD3	Traes_2AS_4F704ECD3.1	protein n=3 Tax=Oryza sativa RepID=Q0D429_ORYSJ
													reverse	Traes_2AL_132E0CB21	Traes_2AL_132E0CB21.1	FBD-associated F-box protein
													forward	Traes_2AL_CDA5C4E63	Traes_2AL_CDA5C4E63.2	#N/A
													reverse	Traes_2AL_0458A6901	Traes_2AL_0458A6901.1	Phosphatidylglycerol/phosphatidylinositol transfer protein
													forward	Traes_2AL_F56A10D11	Traes_2AL_F56A10D11.1	protein n=4 Tax=Oryza RepID=Q0JDL3_ORYSJ
													reverse	Traes_2AL_C37A263D9	Traes_2AL_C37A263D9.1	Ribosomal protein-like n=2 Tax=Oryza sativa subsp. japonica RepID=Q6K1V9_ORYSJ
													forward	Traes_2AL_E744E408B	Traes_2AL_E744E408B.2	#N/A
													reverse	Traes_2AL_2DCC96CD9	Traes_2AL_2DCC96CD9.2	#N/A
													forward	Traes_2AL_090E1AF0F	Traes_2AL_090E1AF0F.1	40S ribosomal protein S29
													reverse	Traes_2AL_C4E725422	Traes_2AL_C4E725422.2	#N/A
													forward	Traes_2AL_C6A7E80F4	Traes_2AL_C6A7E80F4.1	Unknown protein
													forward	Traes_2AL_CB96D1CB1	Traes_2AL_CB96D1CB1.2	#N/A
													reverse	Traes_2AL_1E3B3BC40	Traes_2AL_1E3B3BC40.2	#N/A
													reverse	Traes_2AL_5C9497802	Traes_2AL_5C9497802.2	#N/A
													forward	Traes_2AL_8B764E9DD	Traes_2AL_8B764E9DD.2	#N/A
													forward	Traes_2AL_A3A570F0C	Traes_2AL_A3A570F0C.1	Calcium-binding EF-hand family protein LENGTH=257
													reverse	Traes_2AL_CF499107F	Traes_2AL_CF499107F.2	#N/A
													reverse	Traes_2AL_AE7EB8419	Traes_2AL_AE7EB8419.2	#N/A
													forward	Traes_2AL_FB2B6601D	Traes_2AL_FB2B6601D.2	#N/A
													forward	Traes_2AL_43CCA70E9	Traes_2AL_43CCA70E9.1	4-coumarate--CoA ligase-like 9
													forward	Traes_2AL_7213FF7D0	Traes_2AL_7213FF7D0.1	Transposon protein, putative, CACTA, En/Spm sub-class n=1 Tax=Oryza sativa subsp. japonica RepID=Q2RB37_ORYSJ
													forward	Traes_2AL_9AD482C35	Traes_2AL_9AD482C35.1	pentatricopeptide repeat 336 LENGTH=408
													reverse	Traes_2AL_6763597E0	Traes_2AL_6763597E0.1	Cysteine and glycine-rich protein 3
													reverse	Traes_2AL_F3A9EB951	Traes_2AL_F3A9EB951.1	UPI000234F213 related cluster n=1 Tax=unknown RepID=UPI000234F213
													reverse	Traes_2AL_8712B3016	Traes_2AL_8712B3016.1	glycerol-3-phosphate acyltransferase 1 LENGTH=585
													forward	Traes_2AL_B4BF6A40D	Traes_2AL_B4BF6A40D.2	#N/A
													reverse	Traes_2AL_C4758D6A6	Traes_2AL_C4758D6A6.2	#N/A
													forward	Traes_2AL_BDB97A5BA	Traes_2AL_BDB97A5BA.1	nine-cis-epoxycarotenoid dioxygenase 9 LENGTH=657
													reverse	Traes_2AL_B65B365DE	Traes_2AL_B65B365DE.1	Unknown protein
													reverse	Traes_2AL_6DA3F1C3C	Traes_2AL_6DA3F1C3C.1	UPI000234EE9A related cluster n=1 Tax=unknown RepID=UPI000234EE9A
													forward	Traes_2AS_8BDFDB7E7	Traes_2AS_8BDFDB7E7.1	Chromodomain-helicase-DNA-binding protein 8
													reverse	Traes_2AS_503A45FF0	Traes_2AS_503A45FF0.1	Transmembrane protein 115
													forward	Traes_2AS_A75E5ABF9	Traes_2AS_A75E5ABF9.1	Unknown protein
													reverse	Traes_2AS_522300B87	Traes_2AS_522300B87.2	#N/A
													reverse	Traes_2AS_7BDDE5AD6	Traes_2AS_7BDDE5AD6.1	Sodium/hydrogen exchanger 7
													reverse	Traes_2AS_5F6B83EE7	Traes_2AS_5F6B83EE7.1	Cathepsin B-like cysteine proteinase
													reverse	Traes_2AS_94F8E06B5	Traes_2AS_94F8E06B5.1	Protein of unknown function (DUF630 and DUF632) LENGTH=775
													forward	Traes_2AS_BA5F32F64	Traes_2AS_BA5F32F64.1	DHHC-type zinc finger family protein LENGTH=596
													reverse	Traes_2AS_E6EB3AD7D	Traes_2AS_E6EB3AD7D.2	#N/A
													forward	Traes_2AS_4F5545ADB	Traes_2AS_4F5545ADB.1	UPI00023B31EF related cluster n=1 Tax=unknown RepID=UPI00023B31EF
													forward	Traes_2AS_E3E54CECC	Traes_2AS_E3E54CECC.1	unknown protein; BEST Arabidopsis thaliana protein match is: unknown protein . LENGTH=347
													reverse	Traes_2AS_E0DBA9478	Traes_2AS_E0DBA9478.2	#N/A
													forward	Traes_2AS_A117C8692	Traes_2AS_A117C8692.2	#N/A
													reverse	Traes_2AS_8B5064BB81	Traes_2AS_8B5064BB81.3	#N/A
													forward	Traes_2AS_2EFD7EA70	Traes_2AS_2EFD7EA70.1	BTB/POZ domain-containing protein LENGTH=329
													reverse	Traes_2AS_F25A0DEB7	Traes_2AS_F25A0DEB7.1	Protein kinase superfamily protein LENGTH=462
													reverse	Traes_2AS_0CDD57B69	Traes_2AS_0CDD57B69.1	Cysteine-rich receptor-like protein kinase 10
													forward	Traes_2AS_62E3020BB	Traes_2AS_62E3020BB.1	ARM repeat superfamily protein LENGTH=472
													forward	Traes_2AS_D719EF149	Traes_2AS_D719EF149.1	Interferon-related developmental regulator 1
													reverse	Traes_2AS_CDCF93F99	Traes_2AS_CDCF93F99.1	Pentatricopeptide repeat-containing protein
													forward	Traes_2AS_42E368404	Traes_2AS_42E368404.1	Abnormal spindle-like microcephaly-associated protein homolog
													forward	Traes_2AS_913212C56	Traes_2AS_913212C56.2	#N/A
													reverse	Traes_2AS_35DE62C3A	Traes_2AS_35DE62C3A.2	#N/A
													reverse	Traes_2AS_87B1A8FC4	Traes_2AS_87B1A8FC4.1	Unknown protein
													forward	Traes_2AS_617EE2FA7	Traes_2AS_617EE2FA7.1	ATP-dependent RNA helicase DeaD
													reverse	Traes_2AS_4ACFB257F	Traes_2AS_4ACFB257F.1	Protein of Unknown Function (DUF239) LENGTH=430
													reverse	Traes_2AS_3DDBFDD8D	Traes_2AS_3DDBFDD8D.1	FAR1-related sequence 5 LENGTH=788
													reverse	Traes_2AS_455BD2CA1	Traes_2AS_455BD2CA1.1	Scarecrow-like protein 23
													forward	Traes_2AS_06FA4FEDE	Traes_2AS_06FA4FEDE.1	Zinc finger CCCH domain-containing protein 62
													reverse	Traes_2AS_081340E61	Traes_2AS_081340E61.1	GRAM domain family protein LENGTH=598
													forward	Traes_2AS_4F59E520B	Traes_2AS_4F59E520B.2	#N/A
													reverse	Traes_2AS_8FBE31433	Traes_2AS_8FBE31433.1	Bifunctional inhibitor/lipid-transfer protein/seed storage 2S albumin superfamily protein LENGTH=193
													reverse	Traes_2AS_BB1E9C483	Traes_2AS_BB1E9C483.1	Glycoprotein membrane precursor GPI-anchored LENGTH=200
													forward	Traes_2AS_C7BA7EA18	Traes_2AS_C7BA7EA18.1	Protein of unknown function, DUF584 LENGTH=203
													forward	Traes_2AS_54268422D	Traes_2AS_54268422D.1	Unknown protein
													reverse	Traes_2AS_FB8C94F8E	Traes_2AS_FB8C94F8E.2	#N/A
													forward	Traes_2AS_F6BD923F0	Traes_2AS_F6BD923F0.1	SNARE associated Golgi protein family LENGTH=320
													forward	Traes_2AS_BEA212D85	Traes_2AS_BEA212D85.2	#N/A
													reverse	Traes_2AS_052AA4CB5	Traes_2AS_052AA4CB5.2	#N/A
													reverse	Traes_2AS_E27D25DA3	Traes_2AS_E27D25DA3.1	Protein kinase superfamily protein LENGTH=314
													reverse	Traes_2AS_1DDDC8C2D	Traes_2AS_1DDDC8C2D.1	BTB-POZ and MATH domain 2 LENGTH=406
													forward	Traes_2AL_94400CB98	Traes_2AL_94400CB98.2	#N/A
													forward	Traes_2AS_FA3F483D6	Traes_2AS_FA3F483D6.1	Ubiquitin-activating enzyme E1-like
													forward	Traes_2AS_6F23A3584	Traes_2AS_6F23A3584.1	novel plant snare 13 LENGTH=269
													reverse	Traes_2AS_F12337906	Traes_2AS_F12337906.1	Serine/threonine-protein kinase haspin
													reverse	Traes_2AS_ED9EC6692	Traes_2AS_ED9EC6692.1	annexin 6 LENGTH=318
													reverse	Traes_2AS_8B72FC3CB	Traes_2AS_8B72FC3CB.1	polyubiquitin 10 LENGTH=457
													forward	Traes_2AS_8D645C4F5	Traes_2AS_8D645C4F5.3	#N/A
													reverse	Traes_2AS_2515A52E9	Traes_2AS_2515A52E9.2	#N/A
													forward	Traes_2AS_8ADD436DA	Traes_2AS_8ADD436DA.2	#N/A
													reverse	Traes_2AS_5CE54ACD4	Traes_2AS_5CE54ACD4.1	serine carboxypeptidase-like 34 LENGTH=499
													reverse	Traes_2AS_0A9821B27	Traes_2AS_0A9821B27.1	Exportin-T
													reverse	Traes_2AS_E2C631DBE	Traes_2AS_E2C631DBE.1	MADS-box transcription factor 18
													forward	Traes_2AS_9EF6900DC	Traes_2AS_9EF6900DC.1	Ribosomal protein-like n=1 Tax=Oryza sativa subsp. japonica RepID=Q8GVY1_ORYSJ
													forward	Traes_2AS_4A9CAB9AA	Traes_2AS_4A9CAB9AA.1	receptor-like protein kinase 2 LENGTH=1151
													reverse	Traes_2AS_94B4AEA5F	Traes_2AS_94B4AEA5F.1	Glycerophosphoryl diester phosphodiesterase n=3 Tax=Camelineae RepID=Q9C907_ARATH
													reverse	Traes_2AS_A8E78E811	Traes_2AS_A8E78E811.1	UPI0002C370A8 related cluster n=1 Tax=unknown RepID=UPI0002C370A8
													reverse	Traes_2AS_2DF546886	Traes_2AS_2DF546886.1	ATP-dependent zinc metalloprotease FtsH 1
													forward	Traes_2AS_AD397F867	Traes_2AS_AD397F867.2	#N/A
													reverse	Traes_2AS_876519159	Traes_2AS_876519159.2	#N/A
													reverse	Traes_2AS_4F570BA71	Traes_2AS_4F570BA71.1	Kinase interacting (KIP1-like) family protein LENGTH=269
													forward	Traes_2AS_520FE8D37	Traes_2AS_520FE8D37.1	protein kinase family protein LENGTH=831
													forward	Traes_2AS_3B9E92442	Traes_2AS_3B9E92442.1	Solute carrier family 2, facilitated glucose transporter member 1
													forward	Traes_2AS_341ED2581	Traes_2AS_341ED2581.1	Haloacid dehalogenase-like hydrolase (HAD) superfamily protein LENGTH=249
													reverse	Traes_2AS_6633B7805	Traes_2AS_6633B7805.1	Putative endonuclease or glycosyl hydrolase LENGTH=279
													reverse	Traes_2AS_0C87833C6	Traes_2AS_0C87833C6.1	Phosphatidylinositol-4-phosphate 5-kinase family protein LENGTH=715
													reverse	Traes_2AS_B6BA92570	Traes_2AS_B6BA92570.1	Magnesium-chelatase subunit H
													forward	Traes_2AS_2799E8DEB	Traes_2AS_2799E8DEB.2	#N/A
													forward	Traes_2AS_18BA58F8D	Traes_2AS_18BA58F8D.1	Cyclophilin-like peptidyl-prolyl cis-trans isomerase family protein LENGTH=466
													reverse	Traes_2AS_33014A346	Traes_2AS_33014A346.1	F-box/kelch-repeat protein SKIP6
													forward	Traes_2AS_A2460CA0C	Traes_2AS_A2460CA0C.2	#N/A
													forward	Traes_2AS_FA7059723	Traes_2AS_FA7059723.1	myb domain protein 41 LENGTH=282
													reverse	Traes_2AS_8CC6BBF26	Traes_2AS_8CC6BBF26.1	n=1 Tax=Oryza sativa subsp. japonica RepID=Q7XMF6_ORYSJ
													forward	Traes_2AS_F18C084C7	Traes_2AS_F18C084C7.1	B12D protein LENGTH=87
													forward	Traes_2AS_E05EC6605	Traes_2AS_E05EC6605.2	#N/A
													forward	Traes_2AS_38C1B99EB	Traes_2AS_38C1B99EB.2	#N/A
													forward	Traes_2AS_4F32B090C	Traes_2AS_4F32B090C.1	Late embryogenesis abundant (LEA) hydroxyproline-rich glycoprotein family LENGTH=221
													reverse	Traes_2AS_EBE870DA9	Traes_2AS_EBE870DA9.2	#N/A
													reverse	Traes_2AS_CE6BAA9C8	Traes_2AS_CE6BAA9C8.2	#N/A
													forward	Traes_2AS_65F513424	Traes_2AS_65F513424.2	#N/A
													reverse	Traes_2AS_263A5C433	Traes_2AS_263A5C433.1	MATE efflux family protein LENGTH=469
													forward	Traes_2AS_A760173AD	Traes_2AS_A760173AD.2	#N/A
													reverse	Traes_2AL_C27231AAC	Traes_2AL_C27231AAC.2	#N/A
													forward	Traes_2AL_06A59CD63	Traes_2AL_06A59CD63.2	#N/A
													reverse	Traes_2AL_693927513	Traes_2AL_693927513.1	UPI00032A6585 related cluster n=1 Tax=unknown RepID=UPI00032A6585
													forward	Traes_2AL_5DC1B4A0F	Traes_2AL_5DC1B4A0F.1	Pectin lyase-like superfamily protein LENGTH=394
													forward	Traes_2AL_4F3F829E0	Traes_2AL_4F3F829E0.2	#N/A
													reverse	Traes_2AL_B3ED6BAE5	Traes_2AL_B3ED6BAE5.1	26S proteasome non-ATPase regulatory subunit 11 homolog
													reverse	Traes_2AL_E4B30F40B	Traes_2AL_E4B30F40B.1	50S ribosomal protein L27
													reverse	Traes_2AL_0553F7051	Traes_2AL_0553F7051.1	Pyridoxal biosynthesis lyase PdxS
													forward	Traes_2AL_78841AE69	Traes_2AL_78841AE69.3	#N/A
													forward	Traes_2AL_77B875554	Traes_2AL_77B875554.1	GDSL esterase/lipase
													reverse	Traes_2AL_0A039E562	Traes_2AL_0A039E562.1	Oxygen-evolving enhancer protein 2, chloroplastic
													forward	Traes_2AL_31566F0BB	Traes_2AL_31566F0BB.2	#N/A
													reverse	Traes_2AL_66B5C77CB	Traes_2AL_66B5C77CB.1	small nuclear ribonucleoprotein associated protein B LENGTH=257
													reverse	Traes_2AL_53F996464	Traes_2AL_53F996464.3	#N/A
													forward	Traes_2AL_A63E7E7D1	Traes_2AL_A63E7E7D1.1	ABC transporter G family member 11
													reverse	Traes_2AL_615D6E997	Traes_2AL_615D6E997.1	Checkpoint protein hus1 homolog
													forward	Traes_2AL_2AA557F45	Traes_2AL_2AA557F45.2	#N/A
													reverse	Traes_2AS_0267322DA	Traes_2AS_0267322DA.1	Monogalactosyldiacylglycerol synthase 2, chloroplastic
													forward	Traes_2AL_1FA49CAC2	Traes_2AL_1FA49CAC2.1	ferric reduction oxidase 4 LENGTH=699
													forward	Traes_2AL_783CF383F	Traes_2AL_783CF383F.1	glyceraldehyde-3-phosphate dehydrogenase C2 LENGTH=338
													forward	Traes_2AL_E4B863BDB	Traes_2AL_E4B863BDB.1	Unknown protein
													forward	Traes_2AL_2B3098CB6	Traes_2AL_2B3098CB6.1	protein n=1 Tax=Oryza sativa subsp. japonica RepID=Q6K7B3_ORYSJ
													reverse	Traes_2AL_BC713610A	Traes_2AL_BC713610A.2	#N/A
													reverse	Traes_2AL_1C6430D2C	Traes_2AL_1C6430D2C.2	#N/A
													forward	Traes_2AL_E6523B609	Traes_2AL_E6523B609.1	dCTP pyrophosphatase 1
													reverse	Traes_2AL_25BFDDF75	Traes_2AL_25BFDDF75.2	#N/A
													forward	Traes_2AL_57B2ACCC01	Traes_2AL_57B2ACCC01.1	PsbP domain-containing protein 2, chloroplastic
													reverse	Traes_2AL_82A3E86D7	Traes_2AL_82A3E86D7.6	#N/A
													reverse	Traes_2AL_FBA51F4F5	Traes_2AL_FBA51F4F5.1	early nodulin-like protein 20 LENGTH=163
													forward	Traes_2AL_28E284ED4	Traes_2AL_28E284ED4.4	#N/A
													reverse	Traes_2AL_E99159E61	Traes_2AL_E99159E61.1	Caleosin-related family protein LENGTH=236
													reverse	Traes_2AL_CC87A36B9	Traes_2AL_CC87A36B9.1	inositol transporter 4 LENGTH=582
													forward	Traes_2AL_1E2B26B7F	Traes_2AL_1E2B26B7F.1	2-oxoglutarate dehydrogenase, E1 component LENGTH=1025
													forward	Traes_2AL_81F2D0C5D	Traes_2AL_81F2D0C5D.2	#N/A
													forward	Traes_2AL_C92CEB5B9	Traes_2AL_C92CEB5B9.1	Protein FAM188A
													reverse	Traes_2AL_44D9171C8	Traes_2AL_44D9171C8.2	#N/A
													reverse	Traes_2AL_AD9BB63BB	Traes_2AL_AD9BB63BB.1	Serine/threonine-protein kinase
													forward	Traes_2AL_195410E97	Traes_2AL_195410E97.1	Ubiquitin carboxyl-terminal hydrolase 3
													reverse	Traes_2AL_E59A6FCA8	Traes_2AL_E59A6FCA8.2	#N/A
													forward	Traes_2AL_13CBA4FEA	Traes_2AL_13CBA4FEA.1	Heavy metal transport/detoxification superfamily protein LENGTH=290
													forward	Traes_2AL_C6F2FA817	Traes_2AL_C6F2FA817.1	Peroxiredoxin-2
													reverse	Traes_2AL_60AE83514	Traes_2AL_60AE83514.1	Phospholipase A-2-activating protein
													forward	Traes_2AL_18913037F	Traes_2AL_18913037F.1	Protein GrpE
													reverse	Traes_2AL_5DD76A49F	Traes_2AL_5DD76A49F.2	#N/A
													forward	Traes_2AL_A1D5C3D71	Traes_2AL_A1D5C3D71.1	S-adenosylmethionine decarboxylase proenzyme
													reverse	Traes_2AL_D9106B0A2	Traes_2AL_D9106B0A2.1	Peroxidase superfamily protein LENGTH=329
													reverse	Traes_2AL_B4CAD6655	Traes_2AL_B4CAD6655.2	#N/A
													forward	Traes_2AL_BEA1F515B	Traes_2AL_BEA1F515B.1	amino acid permease 6 LENGTH=481
													forward	Traes_2AL_CF1233942	Traes_2AL_CF1233942.1	Potassium transporter family protein LENGTH=827
													forward	Traes_2AL_4F7FDE075	Traes_2AL_4F7FDE075.2	#N/A
													reverse	Traes_2AL_2ED2B0D6C	Traes_2AL_2ED2B0D6C.1	Pentatricopeptide repeat-containing protein
													reverse	Traes_2AL_AEDE8CBC7	Traes_2AL_AEDE8CBC7.1	UPI000234FE70 related cluster n=1 Tax=unknown RepID=UPI000234FE70
													forward	Traes_2AL_32DDE2C24	Traes_2AL_32DDE2C24.1	CCR4-NOT transcription complex subunit 7
													reverse	Traes_2AL_44B1CFE97	Traes_2AL_44B1CFE97.1	receptor-like protein kinase 4 LENGTH=818
													reverse	Traes_2AL_3742E5342	Traes_2AL_3742E5342.2	#N/A
													reverse	Traes_2AL_C4C92DC75	Traes_2AL_C4C92DC75.2	#N/A
													forward	Traes_2AL_9C57AD1EC	Traes_2AL_9C57AD1EC.1	Pentatricopeptide repeat (PPR-like) superfamily protein LENGTH=598
													reverse	Traes_2AL_EA3C8144B	Traes_2AL_EA3C8144B.1	Protein of unknown function (DUF3317) LENGTH=56
													forward	Traes_2AL_4677AAD78	Traes_2AL_4677AAD78.1	P40Sh249C12 n=1 Tax=Saccharum hybrid cultivar R570 RepID=D0VLU6_9POAL
													reverse	Traes_2AL_8D98F7FD3	Traes_2AL_8D98F7FD3.2	#N/A
													forward	Traes_2AL_98D84F920	Traes_2AL_98D84F920.1	lipase 1 LENGTH=393
													reverse	Traes_2AL_FDDC178F4	Traes_2AL_FDDC178F4.1	Vacuolar-processing enzyme
													reverse	Traes_2AL_A687706C1	Traes_2AL_A687706C1.4	#N/A
													forward	Traes_2AL_91E6A8ED6	Traes_2AL_91E6A8ED6.1	Tetratricopeptide repeat protein 28
													forward	Traes_2AL_5D3FC9DDB	Traes_2AL_5D3FC9DDB.2	#N/A
													reverse	Traes_2AL_9FC9A74D8	Traes_2AL_9FC9A74D8.1	Plastid-lipid associated protein PAP / fibrillin family protein LENGTH=273
													reverse	Traes_2AL_B7F5174AB	Traes_2AL_B7F5174AB.1	exocyst complex component sec5 LENGTH=1090
													reverse	Traes_2AL_45B7B7ED0	Traes_2AL_45B7B7ED0.2	#N/A
													forward	Traes_2AL_340BCF1DA	Traes_2AL_340BCF1DA.2	#N/A
													reverse	Traes_2AL_84DE2C67B	Traes_2AL_84DE2C67B.2	#N/A
													reverse	Traes_2AL_A0584F1A5	Traes_2AL_A0584F1A5.1	alpha/beta-Hydrolases superfamily protein LENGTH=385
													forward	Traes_2AL_3DEFEF691	Traes_2AL_3DEFEF691.1	membrane-anchored ubiquitin-fold protein 2 LENGTH=124
													reverse	Traes_2AL_E5FE0C513	Traes_2AL_E5FE0C513.1	Protein kinase superfamily protein LENGTH=456
													forward	Traes_2AL_A83FBCEAF	Traes_2AL_A83FBCEAF.1	sugar transporter 11 LENGTH=514
													forward	Traes_2AL_8EA6675B7	Traes_2AL_8EA6675B7.1	sugar transporter protein 7 LENGTH=513
													forward	Traes_2AL_E9D93DBD6	Traes_2AL_E9D93DBD6.2	#N/A
													reverse	Traes_2AL_4AC81B887	Traes_2AL_4AC81B887.1	Sphingomyelin synthetase family protein LENGTH=421
													reverse	Traes_2AL_166405256	Traes_2AL_166405256.2	#N/A
													reverse	Traes_2AL_A7C2A48AD	Traes_2AL_A7C2A48AD.1	beta glucosidase 17 LENGTH=517
													reverse	Traes_2AL_8B12E1146	Traes_2AL_8B12E1146.1	60S ribosomal protein L5-1
													forward	Traes_2AL_E7B360A43	Traes_2AL_E7B360A43.1	Chlorophyll a-b binding protein, chloroplastic
													reverse	Traes_2AL_AE22E725E	Traes_2AL_AE22E725E.3	#N/A
													forward	Traes_2AL_AF02A6B9B	Traes_2AL_AF02A6B9B.1	Protein CMSS1
													reverse	Traes_2AL_917E4883B	Traes_2AL_917E4883B.1	Alpha/beta hydrolase fold protein n=3 Tax=Thauera RepID=C4ZIV7_THASP
													reverse	Traes_2AL_965EAC991	Traes_2AL_965EAC991.1	RING-H2 finger protein 2B LENGTH=147
													forward	Traes_2AL_8F6A456B3	Traes_2AL_8F6A456B3.1	Cytochrome P450 superfamily protein LENGTH=488
													forward	Traes_2AL_5ACD4B2ED	Traes_2AL_5ACD4B2ED.2	#N/A
													forward	Traes_2AL_D4C6AAF97	Traes_2AL_D4C6AAF97.2	#N/A
													forward	Traes_2AL_FBFF53A11	Traes_2AL_FBFF53A11.1	Valine--tRNA ligase
													reverse	Traes_2AL_9EB42E6F3	Traes_2AL_9EB42E6F3.1	Sec14p-like phosphatidylinositol transfer family protein LENGTH=554
													forward	Traes_2AL_22B98E5D5	Traes_2AL_22B98E5D5.1	Carbohydrate-binding protein LENGTH=414
													forward	Traes_2AL_90299B16F	Traes_2AL_90299B16F.2	#N/A
													reverse	Traes_2AL_12F2F28C1	Traes_2AL_12F2F28C1.1	Quinone oxidoreductase
													reverse	Traes_2AL_3590EA0E01	Traes_2AL_3590EA0E01.2	#N/A
													forward	Traes_2AL_D7F80C4DD	Traes_2AL_D7F80C4DD.1	ribosomal protein S19 LENGTH=212
													forward	Traes_2AL_C51BB91CC	Traes_2AL_C51BB91CC.3	#N/A
													reverse	Traes_2AL_1FDA0035F	Traes_2AL_1FDA0035F.2	#N/A
													forward	Traes_2AL_D9F493C23	Traes_2AL_D9F493C23.1	Glycosyl hydrolase superfamily protein LENGTH=526
													reverse	Traes_2AL_48FCB6488	Traes_2AL_48FCB6488.2	#N/A
													reverse	Traes_2AL_88209FD7E	Traes_2AL_88209FD7E.2	#N/A
													forward	Traes_2AL_AE2A26BD2	Traes_2AL_AE2A26BD2.1	ABC transporter G family member 7
													forward	Traes_2AL_83F958FF1	Traes_2AL_83F958FF1.1	BREVIS RADIX-like 4 LENGTH=384
													reverse	Traes_2AL_14E93E822	Traes_2AL_14E93E822.1	unknown protein; Has 35333 Blast hits to 34131 proteins in 2444 species: Archae - 798; Bacteria - 22429; Metazoa - 974; Fungi - 991; Plants - 531; Viruses - 0; Other Eukaryotes - 9610 (source: NCBI BLink). LENGTH=144
													reverse	Traes_2AL_EA97397C5	Traes_2AL_EA97397C5.1	Protein of unknown function, DUF538 LENGTH=181
													reverse	Traes_2AL_95C143390	Traes_2AL_95C143390.1	protein n=2 Tax=Oryza sativa subsp. japonica RepID=Q0J577_ORYSJ
													forward	Traes_2AL_3612952FF	Traes_2AL_3612952FF.2	#N/A
													forward	Traes_2AL_09CBB6A86	Traes_2AL_09CBB6A86.2	#N/A
													forward	Traes_2AL_9A1482E0A	Traes_2AL_9A1482E0A.1	Mediator of RNA polymerase II transcription subunit 30
													reverse	Traes_2AL_773EA7A5A	Traes_2AL_773EA7A5A.2	#N/A
													reverse	Traes_2AL_FCACEE2AC	Traes_2AL_FCACEE2AC.1	serine-rich protein-related LENGTH=113
													forward	Traes_2AL_3DF8A508A	Traes_2AL_3DF8A508A.1	Zinc finger (C3HC4-type RING finger) family protein LENGTH=704
													forward	Traes_2AL_992154648	Traes_2AL_992154648.1	Unknown protein
													forward	Traes_2AL_8BFF74554	Traes_2AL_8BFF74554.2	#N/A
													reverse	Traes_2AL_FB577E7A3	Traes_2AL_FB577E7A3.1	F-box protein
													reverse	Traes_2AL_FF9455BDB	Traes_2AL_FF9455BDB.2	#N/A
													forward	Traes_2AL_80A58BFCC	Traes_2AL_80A58BFCC.1	BAG family molecular chaperone regulator 3
													reverse	Traes_2AL_C5C204FFD	Traes_2AL_C5C204FFD.1	Protein of unknown function (DUF1022) LENGTH=427
													forward	Traes_2AL_0A0101B75	Traes_2AL_0A0101B75.1	Peroxidase superfamily protein LENGTH=329
													forward	Traes_2AL_BA66820B0	Traes_2AL_BA66820B0.2	#N/A
													forward	Traes_2AL_5B9A46790	Traes_2AL_5B9A46790.2	#N/A
													forward	Traes_2AL_C00552444	Traes_2AL_C00552444.1	Homeobox-leucine zipper protein family LENGTH=227
													reverse	Traes_2AL_0FD8B0953	Traes_2AL_0FD8B0953.1	Replication factor C subunit 4
													reverse	Traes_2AL_400897CB7	Traes_2AL_400897CB7.1	CASP-like protein
													forward	Traes_2AL_2F3943F2C	Traes_2AL_2F3943F2C.1	Protein kinase superfamily protein LENGTH=842
													reverse	Traes_2AL_C743B8664	Traes_2AL_C743B8664.1	DNA primase, large subunit family LENGTH=490
													reverse	Traes_2AL_639D9B804	Traes_2AL_639D9B804.1	FASCICLIN-like arabinogalactan 1 LENGTH=424
													reverse	Traes_2AL_861B4A294	Traes_2AL_861B4A294.1	LETM1 and EF-hand domain-containing protein 1, mitochondrial
													reverse	Traes_2AL_B43DB9879	Traes_2AL_B43DB9879.2	#N/A
													forward	Traes_2AL_68BEAD379	Traes_2AL_68BEAD379.1	unknown protein; FUNCTIONS IN: molecular_function unknown; INVOLVED IN: biological_process unknown; LOCATED IN: nucleolus; EXPRESSED IN: 20 plant structures; EXPRESSED DURING: 13 growth stages; Has 2922 Blast hits to 2454 proteins in 263 species: Archae - 0; Bacteria - 57; Metazoa - 1043; Fungi - 654; Plants - 388; Viruses - 11; Other Eukaryotes - 769 (source: NCBI BLink). LENGTH=377
													forward	Traes_2AL_9F9CB4FC5	Traes_2AL_9F9CB4FC5.2	#N/A
													forward	Traes_2AL_22EFC1256	Traes_2AL_22EFC1256.2	#N/A
													reverse	Traes_2AL_E5DCB4E2E	Traes_2AL_E5DCB4E2E.2	#N/A
													forward	Traes_2AL_33C16E298	Traes_2AL_33C16E298.1	N-acetyltransferase ESCO2
													reverse	Traes_2AL_2A274FDB8	Traes_2AL_2A274FDB8.1	ferric reduction oxidase 7 LENGTH=747
													reverse	Traes_2AL_900554F20	Traes_2AL_900554F20.1	Aldose reductase
													reverse	Traes_2AL_50C0B3EB3	Traes_2AL_50C0B3EB3.1	Mitochondrial import inner membrane translocase subunit Tim17 family protein n=2 Tax=Andropogoneae RepID=B6TSG2_MAIZE
													forward	Traes_2AL_3F304D4AF	Traes_2AL_3F304D4AF.2	#N/A
													forward	Traes_2AL_9ECF957B9	Traes_2AL_9ECF957B9.2	#N/A
													reverse	Traes_2AL_6C9F7929D	Traes_2AL_6C9F7929D.2	#N/A
													forward	Traes_2AL_FD659FDD0	Traes_2AL_FD659FDD0.2	#N/A
													reverse	Traes_2AS_109B29543	Traes_2AS_109B29543.1	Gibberellin receptor GID1C
													forward	Traes_2AS_2C198FE96	Traes_2AS_2C198FE96.2	#N/A
													forward	Traes_2AL_2A0CFEF95	Traes_2AL_2A0CFEF95.2	#N/A
													forward	Traes_2AL_849E6389A	Traes_2AL_849E6389A.1	unknown protein; BEST Arabidopsis thaliana protein match is: unknown protein . LENGTH=187
													forward	Traes_2AS_E9A1F35CB	Traes_2AS_E9A1F35CB.1	AN1-type zinc finger protein 2B
													forward	Traes_2AL_FB7F81E82	Traes_2AL_FB7F81E82.1	Calcium-dependent lipid-binding (CaLB domain) family protein LENGTH=200
													forward	Traes_2AL_2317306B7	Traes_2AL_2317306B7.1	photosystem I subunit O LENGTH=140
													forward	Traes_2AL_BFB0C6D4C	Traes_2AL_BFB0C6D4C.1	Homeobox-leucine zipper protein family LENGTH=294
													forward	Traes_2AL_3C6FFE8D1	Traes_2AL_3C6FFE8D1.1	D6 protein kinase like 2 LENGTH=586
													reverse	Traes_2AS_BA3589B63	Traes_2AS_BA3589B63.1	6-phosphogluconolactonase 1 LENGTH=268
													reverse	Traes_2AL_25AFC9830	Traes_2AL_25AFC9830.1	Protein SET DOMAIN GROUP 41
													reverse	Traes_2AL_9061052611	Traes_2AL_9061052611.1	40S ribosomal protein S18
													reverse	Traes_2AL_708400D3B	Traes_2AL_708400D3B.2	#N/A
													forward	Traes_2AL_D3DA3A187	Traes_2AL_D3DA3A187.1	Retrotransposon protein, putative, unclassified n=1 Tax=Oryza sativa subsp. japonica RepID=Q53J85_ORYSJ
													forward	Traes_2AL_841CB993F	Traes_2AL_841CB993F.2	#N/A
													reverse	Traes_2AL_AB04643C9	Traes_2AL_AB04643C9.1	NAC domain protein,
													reverse	Traes_2AL_00BF6ABD2	Traes_2AL_00BF6ABD2.1	Disease resistance protein
													reverse	Traes_2AS_20F7B312E	Traes_2AS_20F7B312E.1	Fatty-acid-binding protein 1
													forward	Traes_2AL_EA60A06AC	Traes_2AL_EA60A06AC.1	TCP family transcription factor 4 LENGTH=420
													forward	Traes_2AL_6D683536F	Traes_2AL_6D683536F.1	UPI0002C31468 related cluster n=1 Tax=unknown RepID=UPI0002C31468
													forward	Traes_2AL_77F70A60C	Traes_2AL_77F70A60C.1	Plant protein of unknown function (DUF247) LENGTH=531
													reverse	Traes_2AL_7D153BBBC	Traes_2AL_7D153BBBC.3	#N/A
													reverse	Traes_2AL_F39D6FAB9	Traes_2AL_F39D6FAB9.1	cysteine synthase D1 LENGTH=324
													reverse	Traes_2AL_59F8B3462	Traes_2AL_59F8B3462.2	#N/A
													forward	Traes_2AL_89BE95EFD	Traes_2AL_89BE95EFD.1	Splicing factor 3B subunit 3
													reverse	Traes_2AL_434E9F101	Traes_2AL_434E9F101.1	WRKY DNA-binding protein 11 LENGTH=325
													forward	Traes_2AL_3B445E81F	Traes_2AL_3B445E81F.2	#N/A
													forward	Traes_2AL_43491B9E0	Traes_2AL_43491B9E0.1	Ethylene-responsive transcription factor 1
													forward	Traes_2AL_CECF497D2	Traes_2AL_CECF497D2.2	#N/A
													forward	Traes_2AL_CF3ED6421	Traes_2AL_CF3ED6421.1	receptor-like protein kinase 1 LENGTH=540
													forward	Traes_2AL_E9BFA084F	Traes_2AL_E9BFA084F.1	sugar transporter 9 LENGTH=517
													forward	Traes_2AL_5B4F79969	Traes_2AL_5B4F79969.1	F-box protein
													forward	Traes_2AL_A27EEFD07	Traes_2AL_A27EEFD07.2	#N/A
													forward	Traes_2AL_199388239	Traes_2AL_199388239.1	unknown protein; BEST Arabidopsis thaliana protein match is: unknown protein . LENGTH=396
													forward	Traes_2AL_6069CDC14	Traes_2AL_6069CDC14.1	Protein kinase superfamily protein LENGTH=949
													reverse	Traes_2AL_9512478C5	Traes_2AL_9512478C5.1	Plant neutral invertase family protein LENGTH=616
													reverse	Traes_2AL_1E7A00DC5	Traes_2AL_1E7A00DC5.1	histone deacetylase 9 LENGTH=426
													reverse	Traes_2AL_7181302A3	Traes_2AL_7181302A3.3	#N/A
													reverse	Traes_2AL_729CB1040	Traes_2AL_729CB1040.1	Aldose 1-epimerase
													reverse	Traes_2AL_C18091385	Traes_2AL_C18091385.1	UPI000234E8B7 related cluster n=1 Tax=unknown RepID=UPI000234E8B7
													forward	Traes_2AL_B7E1506FF	Traes_2AL_B7E1506FF.1	Unknown protein
													reverse	Traes_2AL_A33DAFF98	Traes_2AL_A33DAFF98.2	#N/A
													forward	Traes_2AL_89FB23D16	Traes_2AL_89FB23D16.1	Cytochrome P450 superfamily protein LENGTH=479
													reverse	Traes_2AL_912281D40	Traes_2AL_912281D40.1	ovate family protein 13 LENGTH=260
													forward	Traes_2AL_D06F639BF	Traes_2AL_D06F639BF.1	Late embryogenesis abundant (LEA) hydroxyproline-rich glycoprotein family LENGTH=206
													forward	Traes_2AL_08989DB5B	Traes_2AL_08989DB5B.2	#N/A
													reverse	Traes_2AL_79026224C	Traes_2AL_79026224C.2	#N/A
													forward	Traes_2AL_95D918793	Traes_2AL_95D918793.2	#N/A
													reverse	Traes_2AL_2CC128FD6	Traes_2AL_2CC128FD6.1	protein n=1 Tax=Oryza sativa subsp. japonica RepID=C7J4B8_ORYSJ
													reverse	Traes_2AL_830C3195C	Traes_2AL_830C3195C.1	serine carboxypeptidase-like 9 LENGTH=437
													reverse	Traes_2AL_5925A665E	Traes_2AL_5925A665E.2	#N/A
													forward	Traes_2AL_D2CC35E59	Traes_2AL_D2CC35E59.2	#N/A
													reverse	Traes_2AL_37DC69E9B	Traes_2AL_37DC69E9B.1	Blue-light-activated histidine kinase 1
													reverse	Traes_2AL_9CFB1E502	Traes_2AL_9CFB1E502.2	#N/A
													forward	Traes_2AL_1F06B7AB4	Traes_2AL_1F06B7AB4.1	Calcineurin-like metallo-phosphoesterase superfamily protein LENGTH=1013
													reverse	Traes_2AL_449464798	Traes_2AL_449464798.2	#N/A
													reverse	Traes_2AL_A377FF6FE	Traes_2AL_A377FF6FE.1	Protein kinase superfamily protein LENGTH=375
													reverse	Traes_2AL_13D7BE5D8	Traes_2AL_13D7BE5D8.2	#N/A
													reverse	Traes_2AL_5F8B0F20C	Traes_2AL_5F8B0F20C.13	#N/A
													reverse	Traes_2AL_A4DD61C33	Traes_2AL_A4DD61C33.1	Plastid division protein PDV2
													forward	Traes_2AL_D933E5F4A	Traes_2AL_D933E5F4A.1	Zinc transporter 9
													reverse	Traes_2AL_77B172DB2	Traes_2AL_77B172DB2.1	RNA-binding (RRM/RBD/RNP motifs) family protein LENGTH=405
													reverse	Traes_2AL_2DD484E76	Traes_2AL_2DD484E76.1	Ubiquitin-like superfamily protein LENGTH=163
													forward	Traes_2AL_3FB8B316E	Traes_2AL_3FB8B316E.1	Peroxidase superfamily protein LENGTH=371
													forward	Traes_2AL_E87CD8197	Traes_2AL_E87CD8197.1	Nipped-B-like protein
													reverse	Traes_2AL_88120FABB	Traes_2AL_88120FABB.1	Protein of unknown function (DUF1685) LENGTH=192
													forward	Traes_2AL_5CCC4F2E6	Traes_2AL_5CCC4F2E6.1	Dehydrogenase/reductase SDR family protein 7-like
													forward	Traes_2AS_29F0516EB	Traes_2AS_29F0516EB.1	ralf-like 33 LENGTH=116
													forward	Traes_2AL_277FA4997	Traes_2AL_277FA4997.1	UPI0002C34B11 related cluster n=1 Tax=unknown RepID=UPI0002C34B11
													reverse	Traes_2AL_088338613	Traes_2AL_088338613.1	basic helix-loop-helix (bHLH) DNA-binding superfamily protein LENGTH=264
													reverse	Traes_2AL_7F21D24BA	Traes_2AL_7F21D24BA.2	#N/A
													forward	Traes_2AS_DC6CBAF4F	Traes_2AS_DC6CBAF4F.1	Serine/threonine-protein kinase
													reverse	Traes_2AS_719C74FA5	Traes_2AS_719C74FA5.1	cellulose synthase like D4 LENGTH=1111
													forward	Traes_2AL_6EDBE01D5	Traes_2AL_6EDBE01D5.1	50S ribosomal protein L33, chloroplastic
													reverse	Traes_2AL_C9673C7FA	Traes_2AL_C9673C7FA.1	tRNA (adenine(58)-N(1))-methyltransferase catalytic subunit TRM61
													forward	Traes_2AL_7B0F93F84	Traes_2AL_7B0F93F84.2	#N/A
													forward	Traes_2AL_BCE7C0010	Traes_2AL_BCE7C0010.1	Protein kinase superfamily protein LENGTH=883
													forward	Traes_2AL_603644722	Traes_2AL_603644722.1	ribonuclease 3 LENGTH=222
													forward	Traes_2AL_2B32DB242	Traes_2AL_2B32DB242.1	Protein phosphatase 1 regulatory subunit 7
													forward	Traes_2AL_7A5A9C6BF	Traes_2AL_7A5A9C6BF.1	F-box protein 7 LENGTH=328
													reverse	Traes_2AL_D93C7A430	Traes_2AL_D93C7A430.1	Acetyltransferase
													forward	Traes_2AL_7C55B4FBE	Traes_2AL_7C55B4FBE.2	#N/A
													forward	Traes_2AL_65B300237	Traes_2AL_65B300237.1	glutamate receptor 3.4 LENGTH=959
													forward	Traes_2AL_73C159267	Traes_2AL_73C159267.1	ATP-dependent RNA helicase MAK5
													forward	Traes_2AL_EE41133A2	Traes_2AL_EE41133A2.1	unknown protein; LOCATED IN: chloroplast; Has 1807 Blast hits to 1807 proteins in 277 species: Archae - 0; Bacteria - 0; Metazoa - 736; Fungi - 347; Plants - 385; Viruses - 0; Other Eukaryotes - 339 (source: NCBI BLink). LENGTH=529
													forward	Traes_2AL_F0B7B83D1	Traes_2AL_F0B7B83D1.1	strictosidine synthase-like 3 LENGTH=390
													forward	Traes_2AL_D4BF4AE24	Traes_2AL_D4BF4AE24.1	Acyl-[acyl-carrier-protein] desaturase 5, chloroplastic
													reverse	Traes_2AL_0E56AC3BF	Traes_2AL_0E56AC3BF.1	RNA-directed DNA polymerase (reverse transcriptase)-related family protein LENGTH=746
													forward	Traes_2AL_FD09E5EAF	Traes_2AL_FD09E5EAF.1	ubiquitin-conjugating enzyme 3 LENGTH=150
													reverse	Traes_2AS_5C7C9D1F8	Traes_2AS_5C7C9D1F8.1	Ankyrin repeat domain-containing protein 13C-B
													reverse	Traes_2AL_D09AD8870	Traes_2AL_D09AD8870.1	Cell division cycle 5-like protein n=1 Tax=Triticum urartu RepID=M7ZV05_TRIUA
													forward	Traes_2AL_FE0A4F092	Traes_2AL_FE0A4F092.2	#N/A
													forward	Traes_2AL_BAECFEFE7	Traes_2AL_BAECFEFE7.1	Leucine-rich repeat receptor-like protein kinase family protein LENGTH=872
													reverse	Traes_2AL_C6C367F53	Traes_2AL_C6C367F53.1	protein n=3 Tax=Oryza RepID=Q6ZK58_ORYSJ
													forward	Traes_2AL_974282B60	Traes_2AL_974282B60.2	#N/A
													reverse	Traes_2AL_A4996447D	Traes_2AL_A4996447D.1	U-box domain-containing protein LENGTH=400
													forward	Traes_2AL_5950D9F22	Traes_2AL_5950D9F22.1	U-box domain-containing protein 9
													forward	Traes_2AL_A47310DDA	Traes_2AL_A47310DDA.1	Ras-related protein Rab-2-B
													reverse	Traes_2AL_5A2B0DD01	Traes_2AL_5A2B0DD01.1	Unknown protein
													reverse	Traes_2AL_C642E8036	Traes_2AL_C642E8036.1	Small nuclear ribonucleoprotein family protein LENGTH=126
													forward	Traes_2AL_6A7FE8714	Traes_2AL_6A7FE8714.2	#N/A
													reverse	Traes_2AL_C7319ED3D	Traes_2AL_C7319ED3D.2	#N/A
													reverse	Traes_2AL_475532AA0	Traes_2AL_475532AA0.2	#N/A
													forward	Traes_2AL_4A4D5A471	Traes_2AL_4A4D5A471.1	Senescence/dehydration-associated protein-related LENGTH=381
													forward	Traes_2AL_6B9F1BD92	Traes_2AL_6B9F1BD92.1	Aldose 1-epimerase
													reverse	Traes_2AL_0C169500B	Traes_2AL_0C169500B.1	Agamous-like MADS-box protein AGL21 n=1 Tax=Aegilops tauschii RepID=M8BRT0_AEGTA
													forward	Traes_2AL_C0D44C105	Traes_2AL_C0D44C105.2	#N/A
													reverse	Traes_2AL_8EC530273	Traes_2AL_8EC530273.1	Transcription factor E2F1
													reverse	Traes_2AL_E0206CE63	Traes_2AL_E0206CE63.1	WD repeat-containing protein 44
													reverse	Traes_2AL_CCF83406E	Traes_2AL_CCF83406E.1	RNA helicase, ATP-dependent, SK12/DOB1 protein LENGTH=995
													reverse	Traes_2AL_8B0170FAD	Traes_2AL_8B0170FAD.1	alpha/beta-Hydrolases superfamily protein LENGTH=314
													forward	Traes_2AL_6A53A7392	Traes_2AL_6A53A7392.2	#N/A
													reverse	Traes_2AL_30EA1454D	Traes_2AL_30EA1454D.1	Protein of unknown function (DUF1068) LENGTH=172
													reverse	Traes_2AL_B9FD40D66	Traes_2AL_B9FD40D66.2	#N/A
													reverse	Traes_2AL_9D78F85E2	Traes_2AL_9D78F85E2.1	phenylalanine ammonia-lyase 2 LENGTH=717
													reverse	Traes_2AL_7DEC7CADF1	Traes_2AL_7DEC7CADF1.1	protein n=3 Tax=Oryza RepID=Q8H2N9_ORYSJ
													reverse	Traes_2AL_4CE24F55E1	Traes_2AL_4CE24F55E1.6	#N/A
													forward	Traes_2AL_F26B8E544	Traes_2AL_F26B8E544.1	Calcineurin-like metallo-phosphoesterase superfamily protein LENGTH=1015
													forward	Traes_2AL_C5A1063C9	Traes_2AL_C5A1063C9.2	#N/A
													forward	Traes_2AL_C93FB1762	Traes_2AL_C93FB1762.2	#N/A
													reverse	Traes_2AL_534E2A595	Traes_2AL_534E2A595.2	#N/A
													reverse	Traes_2AL_688678052	Traes_2AL_688678052.1	ferredoxin 3 LENGTH=155
													forward	Traes_2AL_B485B20D5	Traes_2AL_B485B20D5.2	#N/A
													reverse	Traes_2AL_9C3A0E71F	Traes_2AL_9C3A0E71F.1	60S ribosomal protein L14-1
													reverse	Traes_2AS_88B18458D	Traes_2AS_88B18458D.1	Pyridoxamine 5'-phosphate oxidase family protein LENGTH=392
													forward	Traes_2AS_9D039310D	Traes_2AS_9D039310D.1	Origin recognition complex subunit 6
													forward	Traes_2AS_DF17F583C	Traes_2AS_DF17F583C.1	Adenine nucleotide alpha hydrolases-like superfamily protein LENGTH=162
													reverse	Traes_2AS_3F51A46B8	Traes_2AS_3F51A46B8.1	Chromodomain-helicase-DNA-binding protein 8
													forward	Traes_2AS_D05BB9127	Traes_2AS_D05BB9127.1	organic cation/carnitine transporter 2 LENGTH=527
													forward	Traes_2AS_59AB40C70	Traes_2AS_59AB40C70.2	#N/A
													reverse	Traes_2AS_561A56B55	Traes_2AS_561A56B55.1	ATP-dependent DNA helicase PcrA
													forward	Traes_2AS_4563D0254	Traes_2AS_4563D0254.1	Low temperature and salt responsive protein family LENGTH=74
													forward	Traes_2AS_2C93BAE62	Traes_2AS_2C93BAE62.1	Protein LONGIFOLIA 1
													reverse	Traes_2AS_03ED0D137	Traes_2AS_03ED0D137.1	U3 small nucleolar RNA-associated protein 18 homolog
													forward	Traes_2AS_6757FEF7C	Traes_2AS_6757FEF7C.1	calcium-dependent protein kinase 16 LENGTH=571
													reverse	Traes_2AS_FFDC62098	Traes_2AS_FFDC62098.1	Major facilitator superfamily protein LENGTH=590
													forward	Traes_2AS_8BC75728B	Traes_2AS_8BC75728B.2	#N/A
													reverse	Traes_2AS_C4FD8E351	Traes_2AS_C4FD8E351.2	#N/A
													forward	Traes_2AS_D201C5363	Traes_2AS_D201C5363.1	Disease resistance protein RPM1
													forward	Traes_2AS_7C18F8EF6	Traes_2AS_7C18F8EF6.1	phosphatidylinositol-4-phosphate 5-kinase family protein LENGTH=1791
													forward	Traes_2AS_38F73A1DF	Traes_2AS_38F73A1DF.1	methionine aminopeptidase 1B LENGTH=369
													forward	Traes_2AS_DAD5C5126	Traes_2AS_DAD5C5126.1	Carnitine operon protein CaiE
													reverse	Traes_2AS_69151CD1D	Traes_2AS_69151CD1D.1	Glutathione S-transferase family protein LENGTH=227
													forward	Traes_2AS_2700EDA53	Traes_2AS_2700EDA53.1	Basic-leucine zipper (bZIP) transcription factor family protein LENGTH=721
													forward	Traes_2AS_65C67CC75	Traes_2AS_65C67CC75.1	Chromodomain-helicase-DNA-binding protein 1-like
													forward	Traes_2AL_D9616231D	Traes_2AL_D9616231D.1	Cactin
													reverse	Traes_2AS_DE7DCB294	Traes_2AS_DE7DCB294.1	receptor lectin kinase LENGTH=675
													reverse	Traes_2AS_958327519	Traes_2AS_958327519.3	#N/A
													forward	Traes_2AS_1BCD8C55D	Traes_2AS_1BCD8C55D.1	NAD(P)-binding Rossmann-fold superfamily protein LENGTH=343
													reverse	Traes_2AS_E16787DD31	Traes_2AS_E16787DD31.2	#N/A
													forward	Traes_2AS_6EA1E372F	Traes_2AS_6EA1E372F.1	bZIP family transcription factor LENGTH=300
													reverse	Traes_2AS_C8DE099EC	Traes_2AS_C8DE099EC.1	protein n=1 Tax=Oryza sativa subsp. japonica RepID=Q0D652_ORYSJ
													reverse	Traes_2AS_3BC93B2F1	Traes_2AS_3BC93B2F1.1	Mitochondrial import inner membrane translocase subunit Tim21
													forward	Traes_2AS_073ACACAF	Traes_2AS_073ACACAF.2	#N/A
													forward	Traes_2AS_F46B5FF2A	Traes_2AS_F46B5FF2A.1	Plant protein of unknown function (DUF946) LENGTH=572
													reverse	Traes_2AS_617204789	Traes_2AS_617204789.2	#N/A
													reverse	Traes_2AS_8795F8D44	Traes_2AS_8795F8D44.1	DNA-directed RNA polymerase II protein LENGTH=473
													reverse	Traes_2AS_9D30C846D	Traes_2AS_9D30C846D.1	Unknown protein
													reverse	Traes_2AS_CC92115A2	Traes_2AS_CC92115A2.1	Protein yippee-like
													forward	Traes_2AS_CA3457465	Traes_2AS_CA3457465.1	acyl-CoA dehydrogenase-related LENGTH=824
													forward	Traes_2AS_6CCC35B60	Traes_2AS_6CCC35B60.2	#N/A
													reverse	Traes_2AS_235EEA0AE	Traes_2AS_235EEA0AE.1	Peroxidase superfamily protein LENGTH=326
													reverse	Traes_2AS_3EC4D7685	Traes_2AS_3EC4D7685.2	#N/A
													reverse	Traes_2AS_20038A755	Traes_2AS_20038A755.2	#N/A
													forward	Traes_2AS_28EEA5BBC	Traes_2AS_28EEA5BBC.1	PHD finger protein ALFIN-LIKE 9
													forward	Traes_2AS_7329E7877	Traes_2AS_7329E7877.1	Ribosomal protein S3 family protein LENGTH=248
													forward	Traes_2AS_3C7DA2586	Traes_2AS_3C7DA2586.2	#N/A
													forward	Traes_2AS_1E8EEBA46	Traes_2AS_1E8EEBA46.1	Pre-rRNA-processing protein esf2
													reverse	Traes_2AS_393B5AA65	Traes_2AS_393B5AA65.1	Regulator of nonsense transcripts 1 homolog
													reverse	Traes_2AS_6493D3E82	Traes_2AS_6493D3E82.1	Alpha/beta hydrolase domain-containing protein 13
													reverse	Traes_2AS_D5D5BE92E	Traes_2AS_D5D5BE92E.1	Alpha/beta hydrolase domain-containing protein 13
													reverse	Traes_2AS_5691D2F86	Traes_2AS_5691D2F86.2	#N/A
													reverse	Traes_2AS_099955797	Traes_2AS_099955797.1	C2H2 and C2HC zinc fingers superfamily protein LENGTH=137
													forward	Traes_2AS_131C4C526	Traes_2AS_131C4C526.1	Mitochondrial inner membrane translocase complex, subunit Tim44-related protein LENGTH=313
													reverse	Traes_2AS_72C78A7E3	Traes_2AS_72C78A7E3.2	#N/A
													forward	Traes_2AS_152897CC2	Traes_2AS_152897CC2.1	laccase 17 LENGTH=577
													forward	Traes_2AS_6EE3793BB	Traes_2AS_6EE3793BB.1	calcium-dependent protein kinase 16 LENGTH=571
													reverse	Traes_2AS_6DBCC813D	Traes_2AS_6DBCC813D.1	calmodulin 4 LENGTH=159
													reverse	Traes_2AS_5365E168E	Traes_2AS_5365E168E.1	Plant protein of unknown function (DUF868) LENGTH=289
													forward	Traes_2AS_C69231934	Traes_2AS_C69231934.2	#N/A
													forward	Traes_2AS_BD1970140	Traes_2AS_BD1970140.3	#N/A
													forward	Traes_2AS_723F920A5	Traes_2AS_723F920A5.1	NHL domain-containing protein LENGTH=400
													forward	Traes_2AS_E7FED0F00	Traes_2AS_E7FED0F00.1	Pentatricopeptide repeat-containing protein
													forward	Traes_2AS_E68606426	Traes_2AS_E68606426.1	Leucine-rich repeat receptor-like protein kinase family protein LENGTH=1045
													forward	Traes_2AS_A56BC88C0	Traes_2AS_A56BC88C0.1	Protein kinase superfamily protein LENGTH=343
													forward	Traes_2AS_BF78A2F4D	Traes_2AS_BF78A2F4D.2	#N/A
													reverse	Traes_2AS_49B62ED36	Traes_2AS_49B62ED36.1	Unknown protein
													reverse	Traes_2AS_E5D8CD0FC	Traes_2AS_E5D8CD0FC.1	protein n=1 Tax=Oryza sativa subsp. japonica RepID=Q0DAD6_ORYSJ
													reverse	Traes_2AS_8C5E619C6	Traes_2AS_8C5E619C6.1	DNA-binding storekeeper protein-related transcriptional regulator LENGTH=456
													reverse	Traes_2AS_901012670	Traes_2AS_901012670.2	#N/A
													reverse	Traes_2AS_3C5CB1C2C	Traes_2AS_3C5CB1C2C.1	4-alpha-glucanotransferase
													forward	Traes_2AS_64063A59B	Traes_2AS_64063A59B.1	Protein FLOWERING LOCUS T
													reverse	Traes_2AS_79863583E	Traes_2AS_79863583E.1	Phototropic-responsive NPH3 family protein LENGTH=625
													reverse	Traes_2AS_B18B6B26F	Traes_2AS_B18B6B26F.1	Phototropic-responsive NPH3 family protein LENGTH=625
													reverse	Traes_2AS_3EDDFBB19	Traes_2AS_3EDDFBB19.1	ribonuclease 1 LENGTH=230
													forward	Traes_2AS_6F423DB28	Traes_2AS_6F423DB28.2	#N/A
													forward	Traes_2AS_0F69D7AF1	Traes_2AS_0F69D7AF1.1	Photosystem I P700 chlorophyll a apoprotein A1
													forward	Traes_2AS_9A3F73BE3	Traes_2AS_9A3F73BE3.1	Transcription factor bHLH84
													reverse	Traes_2AS_20F68A948	Traes_2AS_20F68A948.1	Plant protein of unknown function (DUF936) LENGTH=640
													reverse	Traes_2AS_35D6C9034	Traes_2AS_35D6C9034.1	Chromodomain-helicase-DNA-binding protein 1-like
													reverse	Traes_2AS_EF59B4C17	Traes_2AS_EF59B4C17.7	#N/A
													forward	Traes_2AS_4C8946356	Traes_2AS_4C8946356.1	Pentatricopeptide repeat-containing protein
													reverse	Traes_2AS_3B304FDC2	Traes_2AS_3B304FDC2.1	Cyclin-D2-2
													forward	Traes_2AS_051509B57	Traes_2AS_051509B57.1	UPI000233C0B7 related cluster n=1 Tax=unknown RepID=UPI000233C0B7
													forward	Traes_2AS_3C1F5AA9D	Traes_2AS_3C1F5AA9D.2	#N/A
													forward	Traes_2AS_4195EE5F5	Traes_2AS_4195EE5F5.2	#N/A
													forward	Traes_2AS_F8036DD09	Traes_2AS_F8036DD09.2	#N/A
													forward	Traes_2AS_94603BB74	Traes_2AS_94603BB74.2	#N/A
													reverse	Traes_2AS_4C39C8500	Traes_2AS_4C39C8500.1	UPI000234E9E8 related cluster n=1 Tax=unknown RepID=UPI000234E9E8
													forward	Traes_2AS_4AE8164A8	Traes_2AS_4AE8164A8.1	Pre-mRNA-splicing factor ATP-dependent RNA helicase PRP16
													forward	Traes_2AS_E4406BB71	Traes_2AS_E4406BB71.1	Leucine-rich repeat protein kinase family protein LENGTH=868
													reverse	Traes_2AS_2AB795B42	Traes_2AS_2AB795B42.1	PLAC8 family protein LENGTH=254
													reverse	Traes_2AS_BD83435B7	Traes_2AS_BD83435B7.1	UPI000234E656 related cluster n=1 Tax=unknown RepID=UPI000234E656
													reverse	Traes_2AS_8F6BE423E	Traes_2AS_8F6BE423E.1	SAUR-like auxin-responsive protein family LENGTH=146
													forward	Traes_2AS_E79D04AC0	Traes_2AS_E79D04AC0.1	SWI/SNF-related matrix-associated actin-dependent regulator of chromatin subfamily A-like protein 1
													forward	Traes_2AS_99DB98818	Traes_2AS_99DB98818.1	calcium-dependent protein kinase 16 LENGTH=571
													forward	Traes_2AS_CE5E5F0A1	Traes_2AS_CE5E5F0A1.1	Leucine-rich repeat receptor-like protein kinase family protein LENGTH=1124
													forward	Traes_2AS_3F458D2CF	Traes_2AS_3F458D2CF.1	40s ribosomal protein SA LENGTH=298
													forward	Traes_2AS_D32D110AF	Traes_2AS_D32D110AF.1	DNA-directed RNA polymerase subunit K
													reverse	Traes_2AS_DACE53B24	Traes_2AS_DACE53B24.2	#N/A
													forward	Traes_2AS_BF5FA8832	Traes_2AS_BF5FA8832.1	UPI000234E9E8 related cluster n=1 Tax=unknown RepID=UPI000234E9E8
													reverse	Traes_2AS_1C2D460A0	Traes_2AS_1C2D460A0.1	Unknown protein
													forward	Traes_2AS_1723B9EE9	Traes_2AS_1723B9EE9.1	Histone-lysine N-methyltransferase EHMT1
													reverse	Traes_2AS_3D91C040D1	Traes_2AS_3D91C040D1.2	#N/A
													forward	Traes_2AS_248247A3C	Traes_2AS_248247A3C.1	tyrosyl-DNA phosphodiesterase-related LENGTH=605
													forward	Traes_2AS_EB2E69B43	Traes_2AS_EB2E69B43.1	Protein phosphatase 2C family protein LENGTH=283
													reverse	Traes_2AS_E6DE173BA	Traes_2AS_E6DE173BA.1	effector of transcription2 LENGTH=483
													forward	Traes_2AS_14CB10B28	Traes_2AS_14CB10B28.1	actin depolymerizing factor 11 LENGTH=140
													reverse	Traes_2AS_304C676EA	Traes_2AS_304C676EA.2	#N/A
													reverse	Traes_2AS_5F9FFE3E6	Traes_2AS_5F9FFE3E6.1	RuvB-like helicase 2
													reverse	Traes_2AS_2D122E582	Traes_2AS_2D122E582.1	Unknown protein
													forward	Traes_2AS_3F25BD910	Traes_2AS_3F25BD910.1	Peroxidase superfamily protein LENGTH=326
													forward	Traes_2AS_70A738C1B	Traes_2AS_70A738C1B.2	#N/A
													reverse	Traes_2AS_BFF705754	Traes_2AS_BFF705754.1	sphingosine kinase 1 LENGTH=485
													forward	Traes_2AS_FCCAC42DE	Traes_2AS_FCCAC42DE.1	Protein BRASSINAZOLE-RESISTANT 2
													forward	Traes_2AS_90DFEE2F7	Traes_2AS_90DFEE2F7.2	#N/A
													reverse	Traes_2AS_0F4EA930D	Traes_2AS_0F4EA930D.2	#N/A
													forward	Traes_2AS_49D6010DA1	Traes_2AS_49D6010DA1.2	#N/A
													forward	Traes_2AS_09457EDD8	Traes_2AS_09457EDD8.2	#N/A
													forward	Traes_2AS_168A5BD04	Traes_2AS_168A5BD04.2	#N/A
													reverse	Traes_2AS_54CD5FFED	Traes_2AS_54CD5FFED.1	Saccharopine dehydrogenase-like oxidoreductase
													reverse	Traes_2AS_686B7CF9A	Traes_2AS_686B7CF9A.1	ATP-dependent RNA helicase DOB1
													forward	Traes_2AS_D262DF086	Traes_2AS_D262DF086.2	#N/A
													forward	Traes_2AS_06D3FCFD4	Traes_2AS_06D3FCFD4.1	RNA binding LENGTH=901
													reverse	Traes_2AS_212F7F4ED	Traes_2AS_212F7F4ED.1	Homeobox-leucine zipper protein HOX14
													reverse	Traes_2AS_5DF52D5D1	Traes_2AS_5DF52D5D1.1	Peroxidase superfamily protein LENGTH=326
													forward	Traes_2AS_9219695D6	Traes_2AS_9219695D6.1	receptor kinase 2 LENGTH=847
													forward	Traes_2AS_EAD6C2CFC	Traes_2AS_EAD6C2CFC.1	ankyrin repeat family protein LENGTH=644
													forward	Traes_2AS_002AFB968	Traes_2AS_002AFB968.1	glycerol-3-phosphate acyltransferase 1 LENGTH=585
													reverse	Traes_2AS_BF79E1511	Traes_2AS_BF79E1511.1	protein n=1 Tax=Oryza sativa subsp. japonica RepID=Q0JM26_ORYSJ
													reverse	Traes_2AS_FF57D422C	Traes_2AS_FF57D422C.1	Uncharacterised protein family (UPF0114) LENGTH=262
													forward	Traes_2AS_3E3858BD9	Traes_2AS_3E3858BD9.2	#N/A
													forward	Traes_2AS_1CBBCBAA2	Traes_2AS_1CBBCBAA2.2	#N/A
													reverse	Traes_2AS_5860FE0D7	Traes_2AS_5860FE0D7.1	Adenylyl-sulfate kinase
													reverse	Traes_2AS_D26D32A7C	Traes_2AS_D26D32A7C.1	Photosystem I reaction center subunit N, chloroplastic
													reverse	Traes_2AS_39628DE26	Traes_2AS_39628DE26.1	60S ribosome subunit biogenesis protein NIP7 homolog
													forward	Traes_2AS_C4550719E	Traes_2AS_C4550719E.2	#N/A
													forward	Traes_2AS_E41280C6C	Traes_2AS_E41280C6C.1	glycerol-3-phosphate acyltransferase 2 LENGTH=530
													forward	Traes_2AS_F2FA966E2	Traes_2AS_F2FA966E2.1	Peroxidase superfamily protein LENGTH=328
													forward	Traes_2AS_668ADD623	Traes_2AS_668ADD623.1	ATP-dependent RNA helicase HAS1
													forward	Traes_2AS_731C703DE	Traes_2AS_731C703DE.2	#N/A
													reverse	Traes_2AS_E3356AB19	Traes_2AS_E3356AB19.1	Pre-mRNA-processing factor 39
													forward	Traes_2AS_40DCEED39	Traes_2AS_40DCEED39.1	GDSL esterase/lipase
													forward	Traes_2AS_E056CB961	Traes_2AS_E056CB961.1	Arf-GAP with GTPase, ANK repeat and PH domain-containing protein 1
													reverse	Traes_2AS_C613463EC	Traes_2AS_C613463EC.1	Elongator complex protein 1
													forward	Traes_2AS_486F63CD2	Traes_2AS_486F63CD2.3	#N/A
													reverse	Traes_2AS_DD56753DD	Traes_2AS_DD56753DD.2	#N/A
													forward	Traes_2AS_A5F3B0DDB	Traes_2AS_A5F3B0DDB.2	#N/A
													forward	Traes_2AS_3E5C97006	Traes_2AS_3E5C97006.1	GDSL esterase/lipase
													reverse	Traes_2AS_77668740F	Traes_2AS_77668740F.2	#N/A
													reverse	Traes_2AS_171FFD900	Traes_2AS_171FFD900.1	Protein disulfide isomerase-like 5-4
													reverse	Traes_2AS_634D41812	Traes_2AS_634D41812.1	Protein disulfide isomerase-like 5-4
													forward	Traes_2AS_9E98EEE54	Traes_2AS_9E98EEE54.1	CASP-like protein
													forward	Traes_2AS_546A83229	Traes_2AS_546A83229.1	Gibberellin receptor GID1
													forward	Traes_2AS_94CB1CAD3	Traes_2AS_94CB1CAD3.2	#N/A
													reverse	Traes_2AS_C0704A2F51	Traes_2AS_C0704A2F51.2	#N/A
													forward	Traes_2AS_9DE744256	Traes_2AS_9DE744256.1	alpha/beta-Hydrolases superfamily protein LENGTH=408
													reverse	Traes_2AS_72EC97B33	Traes_2AS_72EC97B33.1	Eukaryotic translation initiation factor 6-2
													forward	Traes_2AS_A2BD9A4D7	Traes_2AS_A2BD9A4D7.2	#N/A
													reverse	Traes_2AS_A93AB0BA6	Traes_2AS_A93AB0BA6.1	Brefeldin A-inhibited guanine nucleotide-exchange protein 5
													reverse	Traes_2AS_CD74215DB	Traes_2AS_CD74215DB.1	myb domain protein 36 LENGTH=333
													reverse	Traes_2AS_812F96267	Traes_2AS_812F96267.3	#N/A
													reverse	Traes_2AS_D9D9A9ADB	Traes_2AS_D9D9A9ADB.2	#N/A
													reverse	Traes_2AS_336F93284	Traes_2AS_336F93284.2	#N/A
													forward	Traes_2AS_802D5A53E	Traes_2AS_802D5A53E.1	COP1-interacting protein-related LENGTH=1270
													reverse	Traes_2AS_D903A4E0A	Traes_2AS_D903A4E0A.2	#N/A
													forward	Traes_2AS_C7796CCDD	Traes_2AS_C7796CCDD.1	P-loop containing nucleoside triphosphate hydrolases superfamily protein LENGTH=340
													reverse	Traes_2AS_BD2ACFBAC	Traes_2AS_BD2ACFBAC.1	Pre-mRNA-splicing factor SYF1
													forward	Traes_2AS_CF67B6097	Traes_2AS_CF67B6097.1	isocitrate lyase LENGTH=576
													forward	Traes_2AS_6DCD05DDC	Traes_2AS_6DCD05DDC.1	UPI0002C3035A related cluster n=1 Tax=unknown RepID=UPI0002C3035A
													reverse	Traes_2AS_372AE3167	Traes_2AS_372AE3167.2	#N/A
													reverse	Traes_2AS_6BDE6EB3F	Traes_2AS_6BDE6EB3F.1	NADH:ubiquinone oxidoreductase intermediate-associated protein 30 LENGTH=228
													reverse	Traes_2AS_B4F159C29	Traes_2AS_B4F159C29.1	Ribosomal RNA small subunit methyltransferase A
													forward	Traes_2AS_637D8F256	Traes_2AS_637D8F256.1	exocyst complex component 84B LENGTH=814
													forward	Traes_2AS_49C7D69B5	Traes_2AS_49C7D69B5.1	30S ribosomal protein S9
													forward	Traes_2AS_EB431B6B5	Traes_2AS_EB431B6B5.1	Ectonucleoside triphosphate diphosphohydrolase 5
													forward	Traes_2AS_82EA1C8C3	Traes_2AS_82EA1C8C3.1	cellulose-synthase like D2 LENGTH=1145
													forward	Traes_2AS_6E59CDE6E	Traes_2AS_6E59CDE6E.1	SNAP25 homologous protein SNAP33
													forward	Traes_2AS_2CC594F27	Traes_2AS_2CC594F27.1	Cytochrome P450 superfamily protein LENGTH=512
													reverse	Traes_2AS_B967C500F	Traes_2AS_B967C500F.1	Proteasome subunit alpha type-2
													forward	Traes_2AS_071E00D17	Traes_2AS_071E00D17.1	Ribosomal protein-like n=2 Tax=Oryza sativa subsp. japonica RepID=Q6K1V9_ORYSJ
													forward	Traes_2AS_A88160EC6	Traes_2AS_A88160EC6.1	Zinc finger MYM-type protein n=2 Tax=Medicago truncatula RepID=G7KB96_MEDTR
													reverse	Traes_2AS_239CDF865	Traes_2AS_239CDF865.1	myb domain protein 94 LENGTH=333
													forward	Traes_2AS_25568852C	Traes_2AS_25568852C.2	#N/A
													reverse	Traes_2AS_D98787D2B	Traes_2AS_D98787D2B.2	#N/A
													forward	Traes_2AS_96DEC01C0	Traes_2AS_96DEC01C0.1	receptor kinase 2 LENGTH=847
													reverse	Traes_2AS_B04B4A9C2	Traes_2AS_B04B4A9C2.5	#N/A
													reverse	Traes_2AS_3B591E1CF	Traes_2AS_3B591E1CF.2	#N/A
													reverse	Traes_2AS_49ABEDF12	Traes_2AS_49ABEDF12.2	#N/A
													reverse	Traes_2AS_2C3FC2736	Traes_2AS_2C3FC2736.2	#N/A
													forward	Traes_2AS_CC66CC1C7	Traes_2AS_CC66CC1C7.1	COP9 signalosome complex subunit 7
													reverse	Traes_2AS_B28B444A4	Traes_2AS_B28B444A4.3	#N/A
													reverse	Traes_2AS_AA84E72D4	Traes_2AS_AA84E72D4.1	Heavy metal transport/detoxification superfamily protein LENGTH=254
													reverse	Traes_2AS_697562C77	Traes_2AS_697562C77.2	#N/A
													forward	Traes_2AS_7BC3646B1	Traes_2AS_7BC3646B1.1	Thymidylate kinase
													reverse	Traes_2AS_D35AE12B6	Traes_2AS_D35AE12B6.2	#N/A
													reverse	Traes_2AS_70A307642	Traes_2AS_70A307642.2	#N/A
													forward	Traes_2AS_9D9D66343	Traes_2AS_9D9D66343.2	#N/A
													forward	Traes_2AS_6D62B60FF	Traes_2AS_6D62B60FF.1	Secretory carrier-associated membrane protein 1
													forward	Traes_2AS_A47344F86	Traes_2AS_A47344F86.2	#N/A
													reverse	Traes_2AS_D021605A2	Traes_2AS_D021605A2.2	#N/A
													reverse	Traes_2AS_7EC007005	Traes_2AS_7EC007005.1	Hydrolase, alpha/beta fold family protein n=4 Tax=Brassicaceae RepID=Q84JL7_ARATH
													reverse	Traes_2AS_F13E5E013	Traes_2AS_F13E5E013.1	Protein tolB n=1 Tax=Medicago truncatula RepID=G8A034_MEDTR
													reverse	Traes_2AS_BDC82D1AD	Traes_2AS_BDC82D1AD.1	small G protein family protein / RhoGAP family protein LENGTH=376
													forward	Traes_2AS_6EAA248EE	Traes_2AS_6EAA248EE.1	Unknown protein
													forward	Traes_2AS_C24F72BD8	Traes_2AS_C24F72BD8.1	Peroxidase superfamily protein LENGTH=322
													reverse	Traes_2AS_B6B49E620	Traes_2AS_B6B49E620.1	Rho GTPase-activating protein 35
													forward	Traes_2AS_98475661C	Traes_2AS_98475661C.2	#N/A
													reverse	Traes_2AS_78F269789	Traes_2AS_78F269789.3	#N/A
													forward	Traes_2AS_3AFDFF73E	Traes_2AS_3AFDFF73E.1	trehalose-6-phosphate phosphatase LENGTH=374
													forward	Traes_2AS_E3050D198	Traes_2AS_E3050D198.2	#N/A
													reverse	Traes_2AS_080A9937C1	Traes_2AS_080A9937C1.2	#N/A
													forward	Traes_2AS_321221489	Traes_2AS_321221489.2	#N/A
													reverse	Traes_2AS_D203F725F	Traes_2AS_D203F725F.1	Leucine-rich repeat receptor-like protein kinase family protein LENGTH=1124
													forward	Traes_2AS_D191FF6F9	Traes_2AS_D191FF6F9.2	#N/A
													reverse	Traes_2AS_796DAC11B	Traes_2AS_796DAC11B.2	#N/A
													forward	Traes_2AS_6DF275227	Traes_2AS_6DF275227.1	CsAtPR5, putative, expressed n=3 Tax=Oryza sativa RepID=Q109I3_ORYSJ
													reverse	Traes_2AS_4870F6A7F	Traes_2AS_4870F6A7F.1	EF hand family protein n=3 Tax=Zea mays RepID=B6SSP2_MAIZE
													forward	Traes_2AS_1D31993B0	Traes_2AS_1D31993B0.1	polyribonucleotide nucleotidyltransferase, putative LENGTH=991
													forward	Traes_2AS_45C8795D8	Traes_2AS_45C8795D8.2	#N/A
													forward	Traes_2AS_537EEA6B2	Traes_2AS_537EEA6B2.1	40S ribosomal protein S13-1
													forward	Traes_2AS_82C2CEDBE	Traes_2AS_82C2CEDBE.1	protein n=4 Tax=Oryza RepID=Q6ZL23_ORYSJ
													forward	Traes_2AS_781AFB224	Traes_2AS_781AFB224.2	#N/A
													forward	Traes_2AS_1B0B9CC11	Traes_2AS_1B0B9CC11.2	#N/A
													reverse	Traes_2AS_934B74CDE	Traes_2AS_934B74CDE.1	Protein of unknown function (DUF679) LENGTH=219
													reverse	Traes_2AS_DCBDF6099	Traes_2AS_DCBDF6099.1	UPI000234ECE1 related cluster n=1 Tax=unknown RepID=UPI000234ECE1
													reverse	Traes_2AS_E457DA21E	Traes_2AS_E457DA21E.2	#N/A
													reverse	Traes_2AS_91BD9E9FB	Traes_2AS_91BD9E9FB.1	receptor kinase 2 LENGTH=847
													forward	Traes_2AS_38B038B2F	Traes_2AS_38B038B2F.1	receptor kinase 2 LENGTH=847
													reverse	Traes_2AS_995A27C9E	Traes_2AS_995A27C9E.1	UPI00023B22C5 related cluster n=1 Tax=unknown RepID=UPI00023B22C5
													reverse	Traes_2AS_F6E2D9915	Traes_2AS_F6E2D9915.2	#N/A
													reverse	Traes_2AS_7A127A218	Traes_2AS_7A127A218.1	B3 domain-containing protein
													forward	Traes_2AS_6C17FE4F0	Traes_2AS_6C17FE4F0.1	glucan endo-1,3-beta-glucosidase-like protein 3 LENGTH=194
													reverse	Traes_2AS_8AD07EDC7	Traes_2AS_8AD07EDC7.1	RING finger protein 141
													forward	Traes_2AS_0BC914E0C	Traes_2AS_0BC914E0C.1	UPI00032A5501 related cluster n=1 Tax=unknown RepID=UPI00032A5501
													reverse	Traes_2AS_CC5A4EE4C	Traes_2AS_CC5A4EE4C.1	n=1 Tax=Oryza sativa subsp. japonica RepID=Q5VSW2_ORYSJ
													reverse	Traes_2AS_128CFF290	Traes_2AS_128CFF290.2	#N/A
													forward	Traes_2AS_53BFA14C7	Traes_2AS_53BFA14C7.2	#N/A
													reverse	Traes_2AS_AA5E1E20D	Traes_2AS_AA5E1E20D.2	#N/A
													reverse	Traes_2AS_8054C8055	Traes_2AS_8054C8055.1	protein n=2 Tax=Oryza sativa subsp. japonica RepID=C7J4H7_ORYSJ
													reverse	Traes_2AS_DCACC5AF9	Traes_2AS_DCACC5AF9.3	#N/A
													reverse	Traes_2AS_157D5D836	Traes_2AS_157D5D836.1	RanBP2-type zinc finger protein
													forward	Traes_2AS_2B1CC0B55	Traes_2AS_2B1CC0B55.1	UDP-galactose transporter 6 LENGTH=405
													reverse	Traes_2AS_106401B5B	Traes_2AS_106401B5B.1	Protein of Unknown Function (DUF239) LENGTH=422
													reverse	Traes_2AS_D7E2C83B3	Traes_2AS_D7E2C83B3.1	Rho GTPase-activating protein 7
													forward	Traes_2AS_70DFD1AE1	Traes_2AS_70DFD1AE1.2	#N/A
													reverse	Traes_2AS_2665FACE9	Traes_2AS_2665FACE9.1	Protein kinase superfamily protein LENGTH=577
													forward	Traes_2AS_5C7DAFECA	Traes_2AS_5C7DAFECA.1	Protein phosphatase 2C family protein LENGTH=289
													forward	Traes_2AS_B2D2323BC	Traes_2AS_B2D2323BC.1	WD repeat-containing protein 74
													reverse	Traes_2AS_A87C9864B	Traes_2AS_A87C9864B.2	#N/A
													reverse	Traes_2AS_FF11F6B7A	Traes_2AS_FF11F6B7A.2	#N/A
													forward	Traes_2AS_738537021	Traes_2AS_738537021.2	#N/A
													forward	Traes_2AS_12538166B	Traes_2AS_12538166B.1	ankyrin repeat family protein LENGTH=144
													forward	Traes_2AS_64D617180	Traes_2AS_64D617180.2	#N/A
													reverse	Traes_2AS_10BDD27F9	Traes_2AS_10BDD27F9.1	protein n=3 Tax=Oryza sativa subsp. japonica RepID=Q0DBW2_ORYSJ
													reverse	Traes_2AS_4DB91892A	Traes_2AS_4DB91892A.1	protein n=1 Tax=Oryza sativa subsp. japonica RepID=C7JA18_ORYSJ
													forward	Traes_2AS_328778A05	Traes_2AS_328778A05.1	ARM repeat superfamily protein LENGTH=573
													forward	Traes_2AS_F03516AF01	Traes_2AS_F03516AF01.1	Subtilisin-chymotrypsin inhibitor-2B
													forward	Traes_2AS_D5CD0FD7B	Traes_2AS_D5CD0FD7B.1	Subtilisin-chymotrypsin inhibitor-2A
													reverse	Traes_2AS_A4A5BE528	Traes_2AS_A4A5BE528.1	Aldehyde dehydrogenase
													reverse	Traes_2AS_3E091E143	Traes_2AS_3E091E143.1	UPI000234E652 related cluster n=1 Tax=unknown RepID=UPI000234E652
													forward	Traes_2AS_3C68985F1	Traes_2AS_3C68985F1.2	#N/A
													forward	Traes_2AS_BDA6E4F93	Traes_2AS_BDA6E4F93.1	Peroxidase superfamily protein LENGTH=324
													reverse	Traes_2AS_457604359	Traes_2AS_457604359.1	Peroxidase superfamily protein LENGTH=324
													forward	Traes_2AS_C7FDEDE27	Traes_2AS_C7FDEDE27.1	HXXXD-type acyl-transferase family protein LENGTH=457
													reverse	Traes_2AS_D56DFCD76	Traes_2AS_D56DFCD76.2	#N/A
													reverse	Traes_2AS_E9BB50170	Traes_2AS_E9BB50170.1	transcription factor jumonji (jmjC) domain-containing protein LENGTH=883
													forward	Traes_2AS_5D0C0E5BB	Traes_2AS_5D0C0E5BB.1	BES1/BZR1 homolog 2 LENGTH=265
													reverse	Traes_2AS_C4507FF58	Traes_2AS_C4507FF58.1	Pre-rRNA-processing protein ESF1
													forward	Traes_2AS_C2E62F932	Traes_2AS_C2E62F932.2	#N/A
													reverse	Traes_2AS_24AB125F5	Traes_2AS_24AB125F5.1	Late embryogenesis abundant (LEA) hydroxyproline-rich glycoprotein family LENGTH=226
													forward	Traes_2AS_EE9D1DD0B	Traes_2AS_EE9D1DD0B.1	inter-alpha-trypsin inhibitor heavy chain-related LENGTH=754
													reverse	Traes_2AS_E06E5FB21	Traes_2AS_E06E5FB21.2	#N/A
													forward	Traes_2AS_EC7E6EAF0	Traes_2AS_EC7E6EAF0.2	#N/A
													forward	Traes_2AS_F062A5CB3	Traes_2AS_F062A5CB3.1	unknown protein; BEST Arabidopsis thaliana protein match is: unknown protein . LENGTH=403
													reverse	Traes_2AS_5C7B75BC5	Traes_2AS_5C7B75BC5.1	Heat stress transcription factor B-4b
													reverse	Traes_2AS_1ABF3D401	Traes_2AS_1ABF3D401.2	#N/A
													reverse	Traes_2AS_B9DEEC647	Traes_2AS_B9DEEC647.1	xylulose kinase-2 LENGTH=558
													reverse	Traes_2AS_32FC7017A	Traes_2AS_32FC7017A.1	Aquaporin PIP2-1
													reverse	Traes_2AS_B288A5FA0	Traes_2AS_B288A5FA0.1	Phosphatidylinositol glycan anchor biosynthesis class U protein
													forward	Traes_2AS_BEC52D89E	Traes_2AS_BEC52D89E.2	#N/A
													reverse	Traes_2AS_D7389AEE0	Traes_2AS_D7389AEE0.1	Pentatricopeptide repeat (PPR) superfamily protein LENGTH=257
													reverse	Traes_2AS_F62568950	Traes_2AS_F62568950.1	Solute carrier family 2, facilitated glucose transporter member 1
													forward	Traes_2AS_92B1A5E02	Traes_2AS_92B1A5E02.1	Cytochrome P450 superfamily protein LENGTH=520
													reverse	Traes_2AS_0E71C03FD	Traes_2AS_0E71C03FD.1	Calcium-binding protein 39
													forward	Traes_2AS_2C37092FA	Traes_2AS_2C37092FA.1	Ankyrin repeat family protein LENGTH=190
													forward	Traes_2AS_BBDB88B17	Traes_2AS_BBDB88B17.1	ATP-dependent RNA helicase dbp4
													forward	Traes_2AS_7C177F9DB	Traes_2AS_7C177F9DB.1	Nuclear transcription factor Y subunit A-5
													reverse	Traes_2AS_1D5D72A92	Traes_2AS_1D5D72A92.1	unknown protein; FUNCTIONS IN: molecular_function unknown; INVOLVED IN: biological_process unknown; LOCATED IN: chloroplast envelope; EXPRESSED IN: 22 plant structures; EXPRESSED DURING: 13 growth stages; Has 57 Blast hits to 57 proteins in 11 species: Archae - 0; Bacteria - 0; Metazoa - 0; Fungi - 0; Plants - 57; Viruses - 0; Other Eukaryotes - 0 (source: NCBI BLink). LENGTH=249
													forward	Traes_2AS_B5A77CE31	Traes_2AS_B5A77CE31.1	Calcium-dependent lipid-binding (CaLB domain) family protein LENGTH=165
													reverse	Traes_2AS_5884229E4	Traes_2AS_5884229E4.1	Unknown protein
													forward	Traes_2AS_C3CF1C55F	Traes_2AS_C3CF1C55F.1	Pseudouridine synthase family protein LENGTH=472
													forward	Traes_2AS_B834BD325	Traes_2AS_B834BD325.1	receptor kinase 2 LENGTH=847
													forward	Traes_2AS_529825553	Traes_2AS_529825553.1	Superoxide dismutase [Cu-Zn] 4A
													reverse	Traes_2AS_69F454957	Traes_2AS_69F454957.1	Sphingolipid C4-hydroxylase sur2
													reverse	Traes_2AS_0330760C2	Traes_2AS_0330760C2.2	#N/A
													forward	Traes_2AS_0D5A7E674	Traes_2AS_0D5A7E674.1	DNA annealing helicase and endonuclease ZRANB3
													reverse	Traes_2AS_C823DE88A	Traes_2AS_C823DE88A.1	Unknown protein
													reverse	Traes_2AS_3ADE97AEF	Traes_2AS_3ADE97AEF.1	F-box family protein LENGTH=225
													forward	Traes_2AS_3284AE6D6	Traes_2AS_3284AE6D6.1	Pentatricopeptide repeat-containing protein
													reverse	Traes_2AS_5F6AAF666	Traes_2AS_5F6AAF666.1	Tyrosine-specific transport protein
													forward	Traes_2AS_BDB406ADE	Traes_2AS_BDB406ADE.1	4-alpha-glucanotransferase
													reverse	Traes_2AS_016373FCA	Traes_2AS_016373FCA.1	Mitochondrial substrate carrier family protein LENGTH=323
													reverse	Traes_2AS_15562C23D	Traes_2AS_15562C23D.1	Aspartic acid-rich protein n=1 Tax=Zea mays RepID=B6TKN8_MAIZE
													reverse	Traes_2AS_34272605C	Traes_2AS_34272605C.1	tubulin alpha-4 chain LENGTH=450
													forward	Traes_2AS_2B322CF08	Traes_2AS_2B322CF08.1	Folate-biopterin transporter
													forward	Traes_2AS_92686E9DA	Traes_2AS_92686E9DA.1	Folate-biopterin transporter
													reverse	Traes_2AS_6C64ACF95	Traes_2AS_6C64ACF95.2	#N/A
													forward	Traes_2AS_56C089257	Traes_2AS_56C089257.1	Glucan endo-1,3-beta-glucosidase 4
													forward	Traes_2AS_12056A9E3	Traes_2AS_12056A9E3.2	#N/A
													reverse	Traes_2AS_D616C76B3	Traes_2AS_D616C76B3.2	#N/A
													forward	Traes_2AS_85C774FA0	Traes_2AS_85C774FA0.1	Sodium/hydrogen exchanger 7
													reverse	Traes_2AS_3A3263B21	Traes_2AS_3A3263B21.1	serine carboxypeptidase-like 40 LENGTH=502
													reverse	Traes_2AS_C4A07DA1D	Traes_2AS_C4A07DA1D.1	CBL-interacting protein kinase 29
													reverse	Traes_2AS_DB6313C1E	Traes_2AS_DB6313C1E.1	protein n=1 Tax=Oryza sativa subsp. japonica RepID=C7J726_ORYSJ
													forward	Traes_2AS_503655836	Traes_2AS_503655836.1	Eukaryotic aspartyl protease family protein LENGTH=461
													reverse	Traes_2AS_ABFA46D44	Traes_2AS_ABFA46D44.1	NAD(P)-binding Rossmann-fold superfamily protein LENGTH=322
													reverse	Traes_2AS_63C324EDC	Traes_2AS_63C324EDC.1	Phosducin-like protein 3
													forward	Traes_2AS_D73FDCD95	Traes_2AS_D73FDCD95.1	RNA-binding protein 1 LENGTH=360
													reverse	Traes_2AS_2FD4D06EA	Traes_2AS_2FD4D06EA.1	protein n=1 Tax=Oryza sativa subsp. japonica RepID=C7J5D5_ORYSJ
													forward	Traes_2AS_B27461173	Traes_2AS_B27461173.2	#N/A
													forward	Traes_2AS_FD2772F5D	Traes_2AS_FD2772F5D.2	#N/A
													reverse	Traes_2AS_7922F879A	Traes_2AS_7922F879A.1	Unknown protein
													reverse	Traes_2AS_3B97302561	Traes_2AS_3B97302561.2	#N/A
													forward	Traes_2AS_85CD9594D	Traes_2AS_85CD9594D.1	cellulose synthase like LENGTH=556
													reverse	Traes_2AS_B741E0848	Traes_2AS_B741E0848.1	LLA-115 n=1 Tax=Lilium longiflorum RepID=B2BA79_LILLO
													forward	Traes_2AS_DE7DCB2941	Traes_2AS_DE7DCB2941.1	receptor lectin kinase LENGTH=675
													forward	Traes_2AS_A1DDC7BAC	Traes_2AS_A1DDC7BAC.1	Cytochrome P450 superfamily protein LENGTH=513
													forward	Traes_2AS_99FCA3B82	Traes_2AS_99FCA3B82.1	UPI0002C3243D related cluster n=1 Tax=unknown RepID=UPI0002C3243D
													reverse	Traes_2AS_C0613EACE	Traes_2AS_C0613EACE.2	#N/A
													reverse	Traes_2AS_185E82ED5	Traes_2AS_185E82ED5.1	Protein kinase superfamily protein LENGTH=355
													forward	Traes_2AS_FCD1A74F3	Traes_2AS_FCD1A74F3.1	Major facilitator superfamily protein LENGTH=462
													forward	Traes_2AS_EC4ADE04E	Traes_2AS_EC4ADE04E.1	phenylalanine ammonia-lyase 2 LENGTH=717
													reverse	Traes_2AS_35F27A9E7	Traes_2AS_35F27A9E7.1	UPI000234ED15 related cluster n=1 Tax=unknown RepID=UPI000234ED15
													forward	Traes_2AS_BD2A53CC4	Traes_2AS_BD2A53CC4.1	Elongation factor 1-alpha
													forward	Traes_2AS_857FAB255	Traes_2AS_857FAB255.1	small ubiquitin-like modifier 2 LENGTH=116
													reverse	Traes_2AS_663909D3A	Traes_2AS_663909D3A.2	#N/A
													forward	Traes_2AS_B9420E4ED	Traes_2AS_B9420E4ED.1	Ribosomal protein-like n=2 Tax=Oryza sativa subsp. japonica RepID=Q6K1V9_ORYSJ
													forward	Traes_2AS_3BF2A8742	Traes_2AS_3BF2A8742.1	Zinc finger SWIM domain-containing protein 7
													reverse	Traes_2AS_DBA88CF6F	Traes_2AS_DBA88CF6F.2	#N/A
													reverse	Traes_2AS_6CAD77868	Traes_2AS_6CAD77868.2	#N/A
													reverse	Traes_2AS_0AA623223	Traes_2AS_0AA623223.2	#N/A
													forward	Traes_2AS_3D64FF9BB	Traes_2AS_3D64FF9BB.1	Glucan endo-1,3-beta-glucosidase 3 n=1 Tax=Zea mays RepID=B6UBU1_MAIZE
													reverse	Traes_2AS_67F19428A	Traes_2AS_67F19428A.1	UPI0002C319F8 related cluster n=1 Tax=unknown RepID=UPI0002C319F8
													forward	Traes_2AS_61CA8D503	Traes_2AS_61CA8D503.2	#N/A
													forward	Traes_2AS_253310643	Traes_2AS_253310643.1	Eukaryotic aspartyl protease family protein LENGTH=461
													reverse	Traes_2AS_960C7E44E	Traes_2AS_960C7E44E.1	GRAS family transcription factor LENGTH=410
													forward	Traes_2AS_1C2174244	Traes_2AS_1C2174244.2	#N/A
													forward	Traes_2AS_AC9FE0A5E	Traes_2AS_AC9FE0A5E.1	myosin 2 LENGTH=1220
													reverse	Traes_2AS_CB62107FC	Traes_2AS_CB62107FC.2	#N/A
													forward	Traes_2AS_560148608	Traes_2AS_560148608.1	Plant protein of unknown function (DUF946) LENGTH=542
													forward	Traes_2AS_CA03A6099	Traes_2AS_CA03A6099.2	#N/A
													reverse	Traes_2AS_2BE360695	Traes_2AS_2BE360695.1	TRAF-type zinc finger domain-containing protein 1
													forward	Traes_2AS_42C13EE1C	Traes_2AS_42C13EE1C.2	#N/A
													reverse	Traes_2AS_FF68B7C26	Traes_2AS_FF68B7C26.1	Translation initiation factor IF-1, chloroplastic
													forward	Traes_2AS_7D3EC9FC2	Traes_2AS_7D3EC9FC2.2	#N/A
													forward	Traes_2AS_907F630DB	Traes_2AS_907F630DB.1	Fasciclin-like protein FLA6 n=1 Tax=Triticum aestivum RepID=Q06IA0_WHEAT
													forward	Traes_2AS_A3907B42D	Traes_2AS_A3907B42D.1	calmodulin-binding family protein LENGTH=605
													forward	Traes_2AS_75618D6FF	Traes_2AS_75618D6FF.1	Calcium-binding protein n=1 Tax=Medicago truncatula RepID=G7I3N1_MEDTR
													reverse	Traes_2AS_B94B04FA1	Traes_2AS_B94B04FA1.2	#N/A
													reverse	Traes_2AS_CA3EBDF0D	Traes_2AS_CA3EBDF0D.1	Low temperature and salt responsive protein family LENGTH=54
													reverse	Traes_2AS_854EBDA01	Traes_2AS_854EBDA01.11	#N/A
													forward	Traes_2AS_2836AF501	Traes_2AS_2836AF501.1	NADH-ubiquinone oxidoreductase 21 kDa subunit
													reverse	Traes_2AS_F89BE725A	Traes_2AS_F89BE725A.1	ATP synthase mitochondrial F1 complex assembly factor 2
													reverse	Traes_2AS_A13E98A5F	Traes_2AS_A13E98A5F.2	#N/A
													forward	Traes_2AS_EE0415127	Traes_2AS_EE0415127.1	Protein GRIP
													reverse	Traes_2AS_E48804BBB	Traes_2AS_E48804BBB.1	Unknown protein
													reverse	Traes_2AS_C975FDB2C	Traes_2AS_C975FDB2C.1	Pentatricopeptide repeat-containing protein
													forward	Traes_2AS_15B9A044C	Traes_2AS_15B9A044C.1	AP-4 complex subunit mu-1
													forward	Traes_2AS_44306A7D4	Traes_2AS_44306A7D4.1	Dolichyl-diphosphooligosaccharide--protein glycosyltransferase subunit 4A
													forward	Traes_2AS_CA4D79100	Traes_2AS_CA4D79100.1	Growth-regulating factor 11
													forward	Traes_2AS_6D909D472	Traes_2AS_6D909D472.2	#N/A
													forward	Traes_2AS_606918BFA	Traes_2AS_606918BFA.1	FAR1-related sequence 7 LENGTH=764
													forward	Traes_2AS_0301476BC	Traes_2AS_0301476BC.2	#N/A
													reverse	Traes_2AS_A862DBB71	Traes_2AS_A862DBB71.2	#N/A
													forward	Traes_2AS_E9A191C22	Traes_2AS_E9A191C22.2	#N/A
													forward	Traes_2AS_432639870	Traes_2AS_432639870.2	#N/A
													reverse	Traes_2AS_9BEAB8914	Traes_2AS_9BEAB8914.1	Dirigent protein 5
													forward	Traes_2AS_2B7B29C05	Traes_2AS_2B7B29C05.1	Unknown protein
													reverse	Traes_2AS_4360DFF1D	Traes_2AS_4360DFF1D.2	#N/A
													reverse	Traes_2AS_ECE815D45	Traes_2AS_ECE815D45.1	unknown protein; Has 219 Blast hits to 202 proteins in 78 species: Archae - 0; Bacteria - 166; Metazoa - 0; Fungi - 0; Plants - 36; Viruses - 0; Other Eukaryotes - 17 (source: NCBI BLink). LENGTH=643
													reverse	Traes_2AS_361D78227	Traes_2AS_361D78227.2	#N/A
													reverse	Traes_2AL_C9A69DBA9	Traes_2AL_C9A69DBA9.2	#N/A
													reverse	Traes_2AS_F22DB1C69	Traes_2AS_F22DB1C69.1	geranylgeranyl pyrophosphate synthase 1 LENGTH=371
													forward	Traes_2AS_F86C812D8	Traes_2AS_F86C812D8.1	Ras-related protein Rab-25
													forward	Traes_2AS_F50E478D7	Traes_2AS_F50E478D7.1	LRR receptor-like serine/threonine-protein kinase GSO1 n=1 Tax=Aegilops tauschii RepID=M8C793_AEGTA
													reverse	Traes_2AS_9097AC67C	Traes_2AS_9097AC67C.1	ABC transporter G family member 40
													forward	Traes_2AS_1B8504694	Traes_2AS_1B8504694.2	#N/A
													reverse	Traes_2AS_1FA413046	Traes_2AS_1FA413046.1	receptor lectin kinase LENGTH=675
													forward	Traes_2AS_53250F380	Traes_2AS_53250F380.1	NADH-quinone oxidoreductase subunit F 1
													reverse	Traes_2AS_8BC308EEE	Traes_2AS_8BC308EEE.1	unknown protein; Has 30201 Blast hits to 17322 proteins in 780 species: Archae - 12; Bacteria - 1396; Metazoa - 17338; Fungi - 3422; Plants - 5037; Viruses - 0; Other Eukaryotes - 2996 (source: NCBI BLink). LENGTH=156
													forward	Traes_2AS_214CED2FD	Traes_2AS_E8F2E7533.1	Unknown protein
													reverse	Traes_2AS_E8F2E7533	Traes_2AS_214CED2FD.1	Copper-transporting ATPase PAA1, chloroplastic
													reverse	Traes_2AS_79184B924	Traes_2AS_79184B924.1	PATATIN-like protein 4 LENGTH=428
													forward	Traes_2AS_4A6CB8128	Traes_2AS_4A6CB8128.2	#N/A
													reverse	Traes_2AS_BDB982457	Traes_2AS_BDB982457.1	Solute carrier family 2, facilitated glucose transporter member 3
													reverse	Traes_2AS_36A0A056A	Traes_2AS_36A0A056A.1	BEST Arabidopsis thaliana protein match is: maternal effect embryo arrest 60 . LENGTH=204
													forward	Traes_2AS_755201474	Traes_2AS_755201474.1	GDSL esterase/lipase
													reverse	Traes_2AS_518EB6304	Traes_2AS_518EB6304.1	GDSL esterase/lipase
													reverse	Traes_2AS_8480ABF18	Traes_2AS_8480ABF18.1	GDSL esterase/lipase
													reverse	Traes_2AS_3F30521B9	Traes_2AS_3F30521B9.1	Solute carrier family 2, facilitated glucose transporter member 12
													reverse	Traes_2AS_A18A69CB0	Traes_2AS_A18A69CB0.2	#N/A
													reverse	Traes_2AS_8E399F637	Traes_2AS_8E399F637.1	Protein kinase superfamily protein LENGTH=688
													forward	Traes_2AS_F6F837425	Traes_2AS_F6F837425.2	#N/A
													forward	Traes_2AS_B86EFFF66	Traes_2AS_B86EFFF66.1	Chlorophyll a-b binding protein 7, chloroplastic
													forward	Traes_2AS_447395A66	Traes_2AS_447395A66.1	UPI000234E8E2 related cluster n=1 Tax=unknown RepID=UPI000234E8E2
													reverse	Traes_2AS_110185171	Traes_2AS_110185171.2	#N/A
													forward	Traes_2AS_CF8E99C5D	Traes_2AS_CF8E99C5D.1	Elongation factor 1-beta
													forward	Traes_2AS_C95859047	Traes_2AS_C95859047.2	#N/A
													reverse	Traes_2AS_21A2B9ABD	Traes_2AS_21A2B9ABD.2	#N/A
													reverse	Traes_2AS_43B170678	Traes_2AS_43B170678.2	#N/A
													reverse	Traes_2AS_7E29CA40E	Traes_2AS_7E29CA40E.1	Chromodomain-helicase-DNA-binding protein 5
													forward	Traes_2AS_4CB8AF22D	Traes_2AS_4CB8AF22D.1	Nucleolar protein 56
													forward	Traes_2AS_CB70787C7	Traes_2AS_CB70787C7.2	#N/A
													forward	Traes_2AS_06B305ADA	Traes_2AS_06B305ADA.1	zeta-carotene desaturase LENGTH=558
													forward	Traes_2AS_AA0A229A1	Traes_2AS_AA0A229A1.1	Receptor expression-enhancing protein 5
													reverse	Traes_2AS_D93D3F5721	Traes_2AS_D93D3F5721.1	Zinc finger CCCH domain-containing protein 50
													reverse	Traes_2AS_586A36600	Traes_2AS_586A36600.3	#N/A
													reverse	Traes_2AS_F7AD19756	Traes_2AS_F7AD19756.1	UPI00032AA4EE related cluster n=1 Tax=unknown RepID=UPI00032AA4EE
													forward	Traes_2AS_3144FD589	Traes_2AS_3144FD589.1	Pentatricopeptide repeat-containing protein
													reverse	Traes_2AS_88441E683	Traes_2AS_88441E683.1	protein kinase family protein LENGTH=831
													forward	Traes_2AS_8E24CFA7C	Traes_2AS_8E24CFA7C.1	Signal recognition particle 14 kDa protein
													forward	Traes_2AS_0F971F527	Traes_2AS_0F971F527.1	phenylalanine ammonia-lyase 4 LENGTH=707
													reverse	Traes_2AS_5A6E08D4E	Traes_2AS_5A6E08D4E.1	zinc-finger protein 2 LENGTH=273
													forward	Traes_2AS_A2BA027FD	Traes_2AS_A2BA027FD.1	Calcium-binding protein 39-like
													forward	Traes_2AS_B396948F5	Traes_2AS_B396948F5.1	sulfotransferase 4B LENGTH=331
													reverse	Traes_2AS_69795C2D0	Traes_2AS_69795C2D0.1	Protein EGG APPARATUS-1
													reverse	Traes_2AS_E17243D52	Traes_2AS_E17243D52.1	GRAS family transcription factor LENGTH=410
													forward	Traes_2AS_36F44A53A	Traes_2AS_36F44A53A.2	#N/A
													forward	Traes_2AS_E135CD4C1	Traes_2AS_E135CD4C1.1	Transducin/WD40 repeat-like superfamily protein LENGTH=333
													reverse	Traes_2AS_B1F888C12	Traes_2AS_B1F888C12.2	#N/A
													forward	Traes_2AS_7EEC0FD32	Traes_2AS_7EEC0FD32.1	10 kDa chaperonin
													reverse	Traes_2AS_721058D41	Traes_2AS_721058D41.1	Nucleolar protein 56
													forward	Traes_2AS_76D816EE4	Traes_2AS_76D816EE4.1	isocitrate lyase LENGTH=576
													reverse	Traes_2AS_ACA0C6527	Traes_2AS_ACA0C6527.1	Syntaxin-132
													reverse	Traes_2AS_19667418F	Traes_2AS_19667418F.1	Reticuline oxidase-like protein n=1 Tax=Aegilops tauschii RepID=R7W2H3_AEGTA
													reverse	Traes_2AS_D10A0DB4A	Traes_2AS_D10A0DB4A.1	Disease resistance protein RPM1 n=1 Tax=Aegilops tauschii RepID=M8CJY0_AEGTA
													forward	Traes_2AS_252579F61	Traes_2AS_252579F61.1	protein n=1 Tax=Oryza sativa subsp. japonica RepID=C7J5D5_ORYSJ
													forward	Traes_2AS_FCD150CAA	Traes_2AS_FCD150CAA.1	UPI0002B419DB related cluster n=2 Tax=unknown RepID=UPI0002B419DB
													forward	Traes_2AS_A98A48472	Traes_2AS_A98A48472.2	#N/A
													reverse	Traes_2AS_8B2FD3419	Traes_2AS_8B2FD3419.1	ATP-dependent RNA helicase dbp8
													reverse	Traes_2AS_96D993ED0	Traes_2AS_96D993ED0.1	SPX domain gene 3 LENGTH=245
													forward	Traes_2AS_DC5AE3FC9	Traes_2AS_DC5AE3FC9.2	#N/A
													forward	Traes_2AS_F304A46BD	Traes_2AS_F304A46BD.1	Transcription elongation factor SPT4 homolog 1
													reverse	Traes_2AS_2FDAC4182	Traes_2AS_2FDAC4182.2	#N/A
													reverse	Traes_2AS_15593A369	Traes_2AS_15593A369.1	F-box/RNI-like superfamily protein LENGTH=465
													forward	Traes_2AS_CA95AEABA	Traes_2AS_CA95AEABA.1	SH3 domain-containing protein LENGTH=351
													forward	Traes_2AS_676E60E7F	Traes_2AS_676E60E7F.1	Pyruvate, phosphate dikinase regulatory protein 2
													reverse	Traes_2AS_3C07CDE9E	Traes_2AS_3C07CDE9E.1	Peroxidase superfamily protein LENGTH=329
													reverse	Traes_2AS_23F156C6B	Traes_2AS_23F156C6B.1	synaptotagmin A LENGTH=579
													reverse	Traes_2AS_978D5F926	Traes_2AS_978D5F926.2	#N/A
													forward	Traes_2AS_45F4F06FB	Traes_2AS_45F4F06FB.1	Pentatricopeptide repeat (PPR) superfamily protein LENGTH=505
													forward	Traes_2AS_AD017927E	Traes_2AS_AD017927E.1	Disease resistance protein
													reverse	Traes_2AS_EE549925C	Traes_2AS_EE549925C.1	Peroxidase superfamily protein LENGTH=324
													forward	Traes_2AS_9C3F1C47A	Traes_2AS_9C3F1C47A.1	Ribosomal protein-like n=2 Tax=Oryza sativa subsp. japonica RepID=Q6K1V9_ORYSJ
													forward	Traes_2AS_37770B0B9	Traes_2AS_37770B0B9.1	DNA-directed RNA polymerase subunit M
													forward	Traes_2AS_D86455172	Traes_2AS_D86455172.1	4-coumarate:CoA ligase 2 LENGTH=556
													reverse	Traes_2AS_28AFBA741	Traes_2AS_28AFBA741.1	UPI0002C31917 related cluster n=1 Tax=unknown RepID=UPI0002C31917
													forward	Traes_2AS_88513FD4E	Traes_2AS_88513FD4E.2	#N/A
													reverse	Traes_2AS_7922A7AD21	Traes_2AS_7922A7AD21.2	#N/A
													reverse	Traes_2AS_9DE16F020	Traes_2AS_9DE16F020.4	#N/A
													forward	Traes_2AS_5A3373A3D	Traes_2AS_5A3373A3D.1	Disease resistance protein (TIR-NBS-LRR class) LENGTH=1183
													forward	Traes_2AS_195CFADD8	Traes_2AS_195CFADD8.1	Importin subunit beta-3
													forward	Traes_2AS_5ECF75648	Traes_2AS_5ECF75648.1	Retrotransposon protein, putative, unclassified n=1 Tax=Oryza sativa subsp. japonica RepID=Q2QZQ5_ORYSJ
													forward	Traes_2AS_4B76E1071	Traes_2AS_4B76E1071.1	n=1 Tax=Oryza sativa subsp. japonica RepID=Q7F971_ORYSJ
													reverse	Traes_2AS_F7FFA3233	Traes_2AS_F7FFA3233.1	Siderophore biosynthesis lipase/esterase, putative n=2 Tax=Penicillium marneffei (strain ATCC 18224 / CBS 334.59 / QM 7333) RepID=B6QSW7_PENMQ
													forward	Traes_2AS_79A94F84A	Traes_2AS_79A94F84A.1	receptor kinase 1 LENGTH=843
													reverse	Traes_2AS_754996378	Traes_2AS_754996378.1	Protein kinase superfamily protein LENGTH=425
													forward	Traes_2AS_72EE169B7	Traes_2AS_72EE169B7.1	Histone acetyltransferase ESA1
													forward	Traes_2AS_DE63DCE1F	Traes_2AS_DE63DCE1F.2	#N/A
													reverse	Traes_2AS_77EA0693E2	Traes_2AS_77EA0693E2.1	protein n=1 Tax=Oryza sativa subsp. japonica RepID=Q0D652_ORYSJ
													forward	Traes_2AS_7B612C346	Traes_2AS_7B612C346.1	Triose phosphate/phosphate translocator, chloroplastic
													forward	Traes_2AS_DA35FD595	Traes_2AS_DA35FD595.1	Cyclin B1;4 LENGTH=387
													reverse	Traes_2AS_DA35FD5951	Traes_2AS_DA35FD5951.1	Cyclin B1;4 LENGTH=387
													forward	Traes_2AS_250CE1375	Traes_2AS_250CE1375.1	Insulin-degrading enzyme
													forward	Traes_2AS_CA60ED676	Traes_2AS_CA60ED676.1	Vesicle-associated protein 4-2
													forward	Traes_2AS_C1B35B578	Traes_2AS_C1B35B578.1	protein n=3 Tax=Oryza sativa RepID=Q0D626_ORYSJ
													forward	Traes_2AS_CB80196F5	Traes_2AS_CB80196F5.1	Protein of unknown function (DUF1223) LENGTH=278
													forward	Traes_2AS_A8C9E78BB	Traes_2AS_A8C9E78BB.1	Unknown protein
													reverse	Traes_2AS_C8288745E	Traes_2AS_C8288745E.1	Mitochondrial import inner membrane translocase subunit TIM44-2
													reverse	Traes_2AS_A388E6A0E1	Traes_2AS_A388E6A0E1.2	#N/A
													forward	Traes_2AS_9175C4AA2	Traes_2AS_9175C4AA2.1	Protein kinase superfamily protein LENGTH=472
													forward	Traes_2AS_02D9F13ED	Traes_2AS_02D9F13ED.1	Vacuolar protein sorting-associated protein 27
													reverse	Traes_2AS_4244EEBAF	Traes_2AS_4244EEBAF.1	dihydroflavonol 4-reductase LENGTH=382
													forward	Traes_2AS_A2925CA36	Traes_2AS_A2925CA36.1	Stress responsive alpha-beta barrel domain protein LENGTH=263
													reverse	Traes_2AS_30F525B48	Traes_2AS_30F525B48.1	protein n=1 Tax=Oryza sativa subsp. japonica RepID=C7J5D5_ORYSJ
													forward	Traes_2AS_8FC5E41D6	Traes_2AS_8FC5E41D6.1	n=1 Tax=Oryza sativa subsp. japonica RepID=Q7XTA1_ORYSJ
													forward	Traes_2AS_8F1446457	Traes_2AS_8F1446457.2	#N/A
													forward	Traes_2AS_9726AA131	Traes_2AS_9726AA131.1	cellulose synthase-like A3 LENGTH=556
													forward	Traes_2AS_F5D9E6F7B	Traes_2AS_F5D9E6F7B.1	Ras-related protein Rab-26
													forward	Traes_2AS_D22B93277	Traes_2AS_D22B93277.4	#N/A
													reverse	Traes_2AS_B675AE4C9	Traes_2AS_B675AE4C9.1	Pentatricopeptide repeat-containing protein
													reverse	Traes_2AS_4946107DB	Traes_2AS_4946107DB.1	5-formyltetrahydrofolate cyclo-ligase
													forward	Traes_2AS_6970DA371	Traes_2AS_6970DA371.1	unknown protein; BEST Arabidopsis thaliana protein match is: unknown protein . LENGTH=68
													forward	Traes_2AS_9327E6D2B	Traes_2AS_9327E6D2B.1	Leucine-rich repeat protein kinase family protein LENGTH=773
													forward	Traes_2AS_D5901488D	Traes_2AS_D5901488D.1	Receptor-kinase isolog n=1 Tax=Zea mays RepID=B6U613_MAIZE
													forward	Traes_2AS_31AE9EDB3	Traes_2AS_31AE9EDB3.1	F-box family protein LENGTH=457
													reverse	Traes_2AS_3B6EDACAD	Traes_2AS_3B6EDACAD.1	alanine aminotransferase 2 LENGTH=553
													forward	Traes_2AS_86E72D049	Traes_2AS_86E72D049.1	Reverse transcriptase, putative; 16838-20266 n=1 Tax=Arabidopsis thaliana RepID=Q9C697_ARATH
													reverse	Traes_2AS_F917A80E7	Traes_2AS_F917A80E7.1	unknown protein; BEST Arabidopsis thaliana protein match is: unknown protein . LENGTH=286
													reverse	Traes_2AS_51CD053F0	Traes_2AS_51CD053F0.1	Peptide-N(4)-(N-acetyl-beta-glucosaminyl)asparagine amidase
													reverse	Traes_2AS_B86B0EF8C	Traes_2AS_B86B0EF8C.1	cellulose synthase like LENGTH=556
													reverse	Traes_2AS_0D1FF6B0C	Traes_2AS_0D1FF6B0C.2	#N/A
													forward	Traes_2AS_B9226E720	Traes_2AS_B9226E720.1	protein n=2 Tax=Oryza sativa RepID=Q0J7F8_ORYSJ
													forward	Traes_2AS_DB343687E	Traes_2AS_DB343687E.1	Mitochondrial pyruvate carrier 2
													reverse	Traes_2AS_148119BAC	Traes_2AS_148119BAC.2	#N/A
													forward	Traes_2AS_5983E7FE2	Traes_2AS_5983E7FE2.1	Leucine zipper protein-like n=6 Tax=Oryza RepID=Q7X6I9_ORYSJ
													reverse	Traes_2AS_D174E2DAE	Traes_2AS_D174E2DAE.2	#N/A
													reverse	Traes_2AS_422EC3691	Traes_2AS_422EC3691.1	Alpha-1,4-glucan-protein synthase [UDP-forming] 1
													reverse	Traes_2AS_5F11D7ACF	Traes_2AS_5F11D7ACF.1	PI-PLC X domain-containing protein
													reverse	Traes_2AS_A204857F71	Traes_2AS_A204857F71.1	Histone-lysine N-methyltransferase, H3 lysine-9 specific
													forward	Traes_2AS_3B3128718	Traes_2AS_3B3128718.1	protein n=2 Tax=Oryza sativa subsp. japonica RepID=Q0DJW7_ORYSJ
													reverse	Traes_2AS_925859C0B	Traes_2AS_925859C0B.1	Eukaryotic aspartyl protease family protein LENGTH=631
													reverse	Traes_2AS_729EB1781	Traes_2AS_729EB1781.1	RING/U-box superfamily protein LENGTH=562
													forward	Traes_2AS_D1511DC31	Traes_2AS_D1511DC31.1	UPI00032A9D2C related cluster n=1 Tax=unknown RepID=UPI00032A9D2C
													reverse	Traes_2AS_40E445049	Traes_2AS_40E445049.1	Endo-1,4-beta-xylanase A
													forward	Traes_2AS_60714BBEA	Traes_2AS_60714BBEA.2	#N/A
													reverse	Traes_2AS_D46DBF66C	Traes_2AS_D46DBF66C.2	#N/A
													forward	Traes_2AS_A38F99E20	Traes_2AS_A38F99E20.1	protein n=3 Tax=Oryza sativa RepID=Q7XIE5_ORYSJ
													reverse	Traes_2AS_DFFCEB02E	Traes_2AS_DFFCEB02E.2	#N/A
													reverse	Traes_2AS_F56764D58	Traes_2AS_F56764D58.2	#N/A
													forward	Traes_2AS_4A166E7F4	Traes_2AS_4A166E7F4.2	#N/A
													forward	Traes_2AS_9DC904E50	Traes_2AS_9DC904E50.1	DNAJ heat shock N-terminal domain-containing protein LENGTH=715
													reverse	Traes_2AS_E78624195	Traes_2AS_E78624195.1	Transmembrane protein 184C
													forward	Traes_2AS_FFF7E2302	Traes_2AS_FFF7E2302.1	Eukaryotic peptide chain release factor subunit 1-3
													reverse	Traes_2AS_E42E5E95E	Traes_2AS_E42E5E95E.3	#N/A
													reverse	Traes_2AS_486764CB8	Traes_2AS_486764CB8.3	#N/A
													reverse	Traes_2AS_DFD99D0BC	Traes_2AS_DFD99D0BC.1	MKI67 FHA domain-interacting nucleolar phosphoprotein-like
													reverse	Traes_2AS_B1A45EB62	Traes_2AS_B1A45EB62.2	#N/A
													reverse	Traes_2AS_205BC3596	Traes_2AS_205BC3596.1	Protein of unknown function (DUF1997) LENGTH=239
													reverse	Traes_2AS_5A5B47439	Traes_2AS_5A5B47439.1	Acidic leucine-rich nuclear phosphoprotein 32 family member B
													reverse	Traes_2AS_87D72429B	Traes_2AS_87D72429B.1	Protein kinase superfamily protein LENGTH=337
													forward	Traes_2AS_808B91899	Traes_2AS_808B91899.1	histone deacetylase 5 LENGTH=664
													reverse	Traes_2AS_34F8EAEC4	Traes_2AS_34F8EAEC4.1	Auxin-responsive GH3 family protein LENGTH=603
													forward	Traes_2AS_7BD3963BD	Traes_2AS_7BD3963BD.1	GRAS family transcription factor LENGTH=490
													reverse	Traes_2AS_C407071E4	Traes_2AS_C407071E4.2	#N/A
													forward	Traes_2AS_9576A02BA	Traes_2AS_9576A02BA.1	3-oxo-5-alpha-steroid 4-dehydrogenase family protein LENGTH=268
													forward	Traes_2AS_DF907EF9F	Traes_2AS_DF907EF9F.1	DNAse I-like superfamily protein LENGTH=438
													reverse	Traes_2AS_CD5F13D13	Traes_2AS_CD5F13D13.1	Protein of unknown function (DUF679) LENGTH=214
													forward	Traes_2AS_FEB84B3FC	Traes_2AS_FEB84B3FC.1	Serine/arginine-rich splicing factor 33
													reverse	Traes_2AS_D4E2855A6	Traes_2AS_D4E2855A6.2	#N/A
													reverse	Traes_2AS_C894898C0	Traes_2AS_C894898C0.1	SNARE associated Golgi protein family LENGTH=274
													reverse	Traes_2AS_EE43DAAE0	Traes_2AS_EE43DAAE0.1	E3 ubiquitin-protein ligase synoviolin
													forward	Traes_2AS_09B1D51A9	Traes_2AS_09B1D51A9.1	UPI0002B42296 related cluster n=1 Tax=unknown RepID=UPI0002B42296
													reverse	Traes_2AS_5AE335254	Traes_2AS_5AE335254.1	WD-40 repeat family protein LENGTH=613
													reverse	Traes_2AS_6269D889E	Traes_2AS_6269D889E.1	WRKY DNA-binding protein 30 LENGTH=303
													forward	Traes_2AS_85A638592	Traes_2AS_85A638592.1	RNI-like superfamily protein LENGTH=302
													forward	Traes_2AS_2980E0300	Traes_2AS_2980E0300.2	#N/A
													reverse	Traes_2AS_505DF386F	Traes_2AS_505DF386F.1	formin homolog 6 LENGTH=899
													reverse	Traes_2AS_105B1A29A	Traes_2AS_105B1A29A.1	40S ribosomal protein S12
													forward	Traes_2AS_BEC9B768B	Traes_2AS_BEC9B768B.1	Phospho-2-dehydro-3-deoxyheptonate aldolase
													reverse	Traes_2AS_F4E40451C	Traes_2AS_F4E40451C.1	Disease resistance-responsive (dirigent-like protein) family protein LENGTH=182
													forward	Traes_2AS_A6E77DEF4	Traes_2AS_A6E77DEF4.1	dihydroflavonol 4-reductase-like1 LENGTH=326
													reverse	Traes_2AS_9B40EEF21	Traes_2AS_9B40EEF21.1	Cytochrome P450 superfamily protein LENGTH=513
													reverse	Traes_2AS_26DA90311	Traes_2AS_26DA90311.1	Multidrug resistance protein MdtK
													reverse	Traes_2AS_7F10E8C6D	Traes_2AS_7F10E8C6D.1	Pentatricopeptide repeat-containing protein
													forward	Traes_2AS_8558C34D7	Traes_2AS_8558C34D7.1	early nodulin-like protein 9 LENGTH=203
													reverse	Traes_2AS_7FA697DCF	Traes_2AS_7FA697DCF.1	GTPase IMAP family member 4
													forward	Traes_2AS_163C67BA9	Traes_2AS_163C67BA9.1	time for coffee LENGTH=1555
													forward	Traes_2AS_23EBD417F	Traes_2AS_23EBD417F.1	Protein TIME FOR COFFEE n=1 Tax=Aegilops tauschii RepID=M8CBH0_AEGTA
													forward	Traes_2AS_072695A42	Traes_2AS_072695A42.2	#N/A
													reverse	Traes_2AS_CC78B66BD1	Traes_2AS_CC78B66BD1.1	receptor lectin kinase LENGTH=675
													reverse	Traes_2AS_51F993EB3	Traes_2AS_51F993EB3.1	Protein of unknown function (DUF1218) LENGTH=163
													forward	Traes_2AS_3B892F6D0	Traes_2AS_3B892F6D0.1	Eukaryotic translation initiation factor 5A
													forward	Traes_2AS_88F7D4D96	Traes_2AS_88F7D4D96.1	pentatricopeptide repeat 336 LENGTH=408
													forward	Traes_2AS_053ABFBAC	Traes_2AS_053ABFBAC.1	P-loop containing nucleoside triphosphate hydrolases superfamily protein LENGTH=533
													forward	Traes_2AS_AFE52A9F8	Traes_2AS_AFE52A9F8.1	ATP-dependent zinc metalloprotease FtsH
													forward	Traes_2AS_92AA478DA	Traes_2AS_92AA478DA.1	F-box/RNI-like superfamily protein LENGTH=456
													reverse	Traes_2AS_52DFD3621	Traes_2AS_52DFD3621.1	MUTS-like protein 4 LENGTH=792
													reverse	Traes_2AS_09817C059	Traes_2AS_09817C059.2	#N/A
													forward	Traes_2AS_6B565513F	Traes_2AS_6B565513F.1	18.8 kDa class V heat shock protein
													forward	Traes_2AS_981F010BD	Traes_2AS_981F010BD.2	#N/A
													reverse	Traes_2AS_6A4547802	Traes_2AS_6A4547802.2	#N/A
													forward	Traes_2AS_D457775D6	Traes_2AS_D457775D6.2	#N/A
													reverse	Traes_2AS_9729791C8	Traes_2AS_9729791C8.1	MATE efflux family protein LENGTH=506
													forward	Traes_2AS_F283AC2C3	Traes_2AS_F283AC2C3.1	trehalose-6-phosphate phosphatase LENGTH=374
													forward	Traes_2AS_43E4C3166	Traes_2AS_43E4C3166.1	Protein kinase superfamily protein LENGTH=624
													forward	Traes_2AS_3381A39C6	Traes_2AS_3381A39C6.1	unknown protein; FUNCTIONS IN: molecular_function unknown; INVOLVED IN: biological_process unknown; LOCATED IN: cellular_component unknown; EXPRESSED IN: 25 plant structures; EXPRESSED DURING: 15 growth stages; BEST Arabidopsis thaliana protein match is: unknown protein . LENGTH=256
													reverse	Traes_2AS_25AACE7BC	Traes_2AS_25AACE7BC.2	#N/A
													forward	Traes_2AS_36E7DA4D3	Traes_2AS_36E7DA4D3.3	#N/A
													reverse	Traes_2AS_7DD3A6835	Traes_2AS_7DD3A6835.1	Disease resistance protein
													reverse	Traes_2AS_058C453371	Traes_2AS_058C453371.1	n=1 Tax=Oryza sativa subsp. japonica RepID=Q7F971_ORYSJ
													reverse	Traes_2AS_A3953C85E	Traes_2AS_A3953C85E.1	Protein phosphatase 2C family protein LENGTH=468
													forward	Traes_2AS_01BF89DD2	Traes_2AS_01BF89DD2.1	potassium transporter 2 LENGTH=794
													forward	Traes_2AS_FB915AB8E	Traes_2AS_FB915AB8E.1	DNA repair and recombination protein RadA
													forward	Traes_2AS_1F9C19808	Traes_2AS_1F9C19808.1	Ninja-family protein 1
													reverse	Traes_2AS_1DA0B1E24	Traes_2AS_1DA0B1E24.1	Alpha/beta hydrolase fold n=2 Tax=Acaryochloris RepID=B0CAF1_ACAM1
													forward	Traes_2AS_011CB614B	Traes_2AS_011CB614B.1	Alpha/beta hydrolase fold protein n=2 Tax=Cyanothece RepID=B7JW62_CYAP8
													forward	Traes_2AS_409ED2830	Traes_2AS_409ED2830.2	#N/A
													forward	Traes_2AS_35AEC0101	Traes_2AS_35AEC0101.1	HXXXD-type acyl-transferase family protein LENGTH=457
													forward	Traes_2AS_4ABF31B89	Traes_2AS_4ABF31B89.2	#N/A
													forward	Traes_2AS_3801E5CC8	Traes_2AS_3801E5CC8.1	cytochrome P450, family 78, subfamily A, polypeptide 5 LENGTH=517
													forward	Traes_2AS_45A0E50BF	Traes_2AS_45A0E50BF.1	Aminotransferase-like, plant mobile domain family protein LENGTH=667
													reverse	Traes_2AS_332E7608C	Traes_2AS_332E7608C.1	protein n=3 Tax=Oryza RepID=Q7EZ60_ORYSJ
													reverse	Traes_2AS_0FDD3769D	Traes_2AS_0FDD3769D.1	heat shock protein 81-2 LENGTH=728
													forward	Traes_2AS_8BAFE8B35	Traes_2AS_8BAFE8B35.2	#N/A
													reverse	Traes_2AS_F00468BB1	Traes_2AS_F00468BB1.1	Unknown protein
													reverse	Traes_2AS_AC5CB934C	Traes_2AS_AC5CB934C.1	Auxin-responsive GH3 family protein LENGTH=595
													forward	Traes_2AS_56D4809C5	Traes_2AS_56D4809C5.1	COBRA-like protein 6
													reverse	Traes_2AS_56518836B	Traes_2AS_56518836B.1	COBRA-like protein 1
													forward	Traes_2AS_EE80EF583	Traes_2AS_EE80EF583.2	#N/A
													reverse	Traes_2AS_172B21BF7	Traes_2AS_172B21BF7.7	#N/A
													reverse	Traes_2AS_3230EF455	Traes_2AS_3230EF455.1	ureidoglycine aminohydrolase LENGTH=298
													forward	Traes_2AS_F2967D6F7	Traes_2AS_F2967D6F7.2	#N/A
													forward	Traes_2AS_24CA17FD0	Traes_2AS_24CA17FD0.2	#N/A
													reverse	Traes_2AS_E2A0A6F1B	Traes_2AS_E2A0A6F1B.1	TBC1 domain family member 15
													reverse	Traes_2AS_D06B6414D	Traes_2AS_D06B6414D.1	Cytochrome P450 superfamily protein LENGTH=520
													forward	Traes_2AS_06B3F30C8	Traes_2AS_06B3F30C8.1	Pectinacetylesterase family protein LENGTH=444
													forward	Traes_2AS_486779555	Traes_2AS_486779555.1	tRNA wybutosine-synthesizing protein 2/3/4
													forward	Traes_2AS_0186B9E4F	Traes_2AS_0186B9E4F.2	#N/A
													forward	Traes_2AS_28A37E79A	Traes_2AS_28A37E79A.1	FAR1-related sequence 11 LENGTH=680
													reverse	Traes_2AS_C2A953FC4	Traes_2AS_C2A953FC4.1	unknown protein; Has 1524 Blast hits to 1298 proteins in 225 species: Archae - 9; Bacteria - 84; Metazoa - 474; Fungi - 184; Plants - 98; Viruses - 17; Other Eukaryotes - 658 (source: NCBI BLink). LENGTH=502
													forward	Traes_2AS_2E3361D55	Traes_2AS_2E3361D55.1	protein n=1 Tax=Oryza sativa subsp. japonica RepID=Q0D751_ORYSJ
													forward	Traes_2AS_45C985CAC	Traes_2AS_45C985CAC.1	UPI0002C2E7A8 related cluster n=2 Tax=unknown RepID=UPI0002C2E7A8
													forward	Traes_2AS_6C86821B1	Traes_2AS_6C86821B1.1	BTB-POZ and MATH domain 4 LENGTH=465
													forward	Traes_2AS_76163A005	Traes_2AS_76163A005.1	60S ribosomal protein L15-2
													reverse	Traes_2AS_161086245	Traes_2AS_161086245.1	Heavy metal transport/detoxification superfamily protein LENGTH=158
													forward	Traes_2AS_FFDC54E99	Traes_2AS_FFDC54E99.1	HXXXD-type acyl-transferase family protein LENGTH=457
													reverse	Traes_2AS_B68F928B3	Traes_2AS_B68F928B3.2	#N/A
													reverse	Traes_2AS_8393C8DCB	Traes_2AS_8393C8DCB.1	TRICHOME BIREFRINGENCE-LIKE 34 LENGTH=410
													reverse	Traes_2AS_AB15A2F7B	Traes_2AS_AB15A2F7B.1	Transposon protein, putative, Mutator sub-class n=1 Tax=Oryza sativa subsp. japonica RepID=Q10PZ8_ORYSJ
													reverse	Traes_2AS_8DE0CE26E	Traes_2AS_8DE0CE26E.2	#N/A
													reverse	Traes_2AS_6F1E4E2A0	Traes_2AS_6F1E4E2A0.1	(E,E)-germacrene B synthase
													reverse	Traes_2AS_64994F26C	Traes_2AS_64994F26C.1	Lipase
													reverse	Traes_2AS_006AE7D98	Traes_2AS_006AE7D98.1	Harpin binding protein 1, putative, expressed n=6 Tax=Oryza RepID=Q2R1S1_ORYSJ
													forward	Traes_2AS_C9AA78C68	Traes_2AS_C9AA78C68.3	#N/A
													forward	Traes_2AS_C766518D4	Traes_2AS_C766518D4.1	UPI000234EB53 related cluster n=1 Tax=unknown RepID=UPI000234EB53
													reverse	Traes_2AS_F47C86B84	Traes_2AS_F47C86B84.2	#N/A
													reverse	Traes_2AS_726795BC4	Traes_2AS_726795BC4.1	UPI000234ECBB related cluster n=1 Tax=unknown RepID=UPI000234ECBB
													reverse	Traes_2AS_09A2E7370	Traes_2AS_09A2E7370.1	pectinesterase 11 LENGTH=352
													reverse	Traes_2AS_7891C2D35	Traes_2AS_7891C2D35.1	ATP-dependent zinc metalloprotease FtsH
													reverse	Traes_2AS_06C8A967F	Traes_2AS_06C8A967F.1	Peroxidase superfamily protein LENGTH=324
													forward	Traes_2AS_0B6508FD5	Traes_2AS_0B6508FD5.2	#N/A
													reverse	Traes_2AS_CCEFA986B	Traes_2AS_CCEFA986B.1	UPI0002C35F84 related cluster n=1 Tax=unknown RepID=UPI0002C35F84
													forward	Traes_2AS_53C8AC90B1	Traes_2AS_53C8AC90B1.1	unknown protein; FUNCTIONS IN: molecular_function unknown; INVOLVED IN: biological_process unknown; LOCATED IN: chloroplast thylakoid membrane, chloroplast; EXPRESSED IN: 22 plant structures; EXPRESSED DURING: 13 growth stages; Has 11 Blast hits to 11 proteins in 5 species: Archae - 0; Bacteria - 0; Metazoa - 0; Fungi - 0; Plants - 11; Viruses - 0; Other Eukaryotes - 0 (source: NCBI BLink). LENGT…
													forward	Traes_2AS_28CFE9EB7	Traes_2AS_28CFE9EB7.2	#N/A
													forward	Traes_2AS_A6210FFD5	Traes_2AS_A6210FFD5.1	Nucleotide-sugar transporter family protein LENGTH=348
													forward	Traes_2AS_47640C27B	Traes_2AS_47640C27B.1	Leucine-rich repeat protein kinase family protein LENGTH=654
													forward	Traes_2AS_EAB39C7C9	Traes_2AS_EAB39C7C9.2	#N/A
													forward	Traes_2AS_04D35850B	Traes_2AS_04D35850B.1	Unknown protein
													reverse	Traes_2AS_8CD229838	Traes_2AS_8CD229838.1	unknown protein; BEST Arabidopsis thaliana protein match is: unknown protein . LENGTH=388
													reverse	Traes_2AS_0C8932B8E	Traes_2AS_0C8932B8E.1	receptor kinase 2 LENGTH=847
													forward	Traes_2AS_0B9A2A3BE	Traes_2AS_0B9A2A3BE.1	serine carboxypeptidase-like 40 LENGTH=502
													reverse	Traes_2AS_3FED6E87A	Traes_2AS_3FED6E87A.2	#N/A
													forward	Traes_2AS_3D20692B8	Traes_2AS_3D20692B8.1	unknown protein; BEST Arabidopsis thaliana protein match is: unknown protein . LENGTH=295
													forward	Traes_2AS_7306CFE12	Traes_2AS_7306CFE12.1	unknown protein; BEST Arabidopsis thaliana protein match is: unknown protein . LENGTH=295
													reverse	Traes_2AS_1B34E0345	Traes_2AS_1B34E0345.1	cytochrome P450, family 78, subfamily A, polypeptide 10 LENGTH=537
													forward	Traes_2AS_213069BBB	Traes_2AS_213069BBB.1	Argonaute family protein LENGTH=997
													forward	Traes_2AS_3494A0C6E	Traes_2AS_3494A0C6E.1	SNF1-related protein kinase regulatory subunit gamma-1-like
													forward	Traes_2AS_C8E6C5436	Traes_2AS_C8E6C5436.1	trehalose-6-phosphate phosphatase LENGTH=374
													reverse	Traes_2AS_FD9400CA8	Traes_2AS_FD9400CA8.1	Leucine--tRNA ligase
													forward	Traes_2AS_A9B2D6939	Traes_2AS_A9B2D6939.1	UDP-Glycosyltransferase superfamily protein LENGTH=359
													reverse	Traes_2AS_95DDAA73B	Traes_2AS_95DDAA73B.1	UPI000234EA3D related cluster n=1 Tax=unknown RepID=UPI000234EA3D
													reverse	Traes_2AS_711B04739	Traes_2AS_711B04739.1	Lipase/lipooxygenase, PLAT/LH2 family protein LENGTH=390
													reverse	Traes_2AS_4C9807337	Traes_2AS_4C9807337.1	myb domain protein 86 LENGTH=352
													forward	Traes_2AS_F3FA5442E	Traes_2AS_F3FA5442E.1	Subtilisin-chymotrypsin inhibitor-2B
													forward	Traes_2AS_BE8FA006C	Traes_2AS_BE8FA006C.2	#N/A
													forward	Traes_2AS_CF37C58E7	Traes_2AS_CF37C58E7.1	DNA-binding bromodomain-containing protein LENGTH=631
													forward	Traes_2AS_6EC1E8371	Traes_2AS_6EC1E8371.2	#N/A
													forward	Traes_2AS_0EE344D8D	Traes_2AS_0EE344D8D.1	tRNA wybutosine-synthesizing protein 2/3/4
													forward	Traes_2AS_FA532A2B7	Traes_2AS_FA532A2B7.1	Protein transport protein got1 homolog
													forward	Traes_2AS_329CCD131	Traes_2AS_329CCD131.1	flowering promoting factor 1 LENGTH=110
													forward	Traes_2AS_FE1AB0118	Traes_2AS_FE1AB0118.5	#N/A
													reverse	Traes_2AS_D48F530E1	Traes_2AS_D48F530E1.1	FAD-binding Berberine family protein LENGTH=530
													forward	Traes_2AS_FC3F1F39A	Traes_2AS_FC3F1F39A.1	B3 domain-containing protein
													forward	Traes_2AS_0A03EAE04	Traes_2AS_0A03EAE04.1	Calcium-dependent lipid-binding (CaLB domain) family protein LENGTH=388
													reverse	Traes_2AS_9A1623678	Traes_2AS_9A1623678.1	FAR1-related sequence 5 LENGTH=788
													forward	Traes_2AS_DAFCDD695	Traes_2AS_DAFCDD695.1	50S ribosomal protein L28
													reverse	Traes_2AS_64BCCAA8B	Traes_2AS_64BCCAA8B.1	Oxygen-evolving enhancer protein 3-1, chloroplastic
													reverse	Traes_2AS_61CA61AD3	Traes_2AS_61CA61AD3.2	#N/A
													reverse	Traes_2AS_92AF689531	Traes_2AS_92AF689531.3	#N/A
													reverse	Traes_2AS_C8BA1BE8C	Traes_2AS_C8BA1BE8C.2	#N/A
													forward	Traes_2AS_F5C510040	Traes_2AS_F5C510040.1	Unknown protein
													reverse	Traes_2AS_11DF64BF4	Traes_2AS_11DF64BF4.3	#N/A
													forward	Traes_2AS_4DE6446BD	Traes_2AS_4DE6446BD.2	#N/A
													reverse	Traes_2AS_D6132839E	Traes_2AS_D6132839E.1	NADH-quinone oxidoreductase subunit N
													reverse	Traes_2AS_99701FED8	Traes_2AS_99701FED8.1	COBW domain-containing protein 1
													reverse	Traes_2AS_7AF27230E	Traes_2AS_7AF27230E.1	NADPH-dependent thioredoxin reductase C LENGTH=529
													forward	Traes_2AS_7DFCB009C	Traes_2AS_7DFCB009C.1	trehalose-6-phosphate phosphatase LENGTH=374
													forward	Traes_2AS_505E3A57C	Traes_2AS_505E3A57C.1	Pentatricopeptide repeat (PPR) superfamily protein LENGTH=521
													forward	Traes_2AS_6988D8F5D	Traes_2AS_6988D8F5D.4	#N/A
													reverse	Traes_2AS_8821411EE	Traes_2AS_8821411EE.1	Protein of unknown function (DUF1336) LENGTH=313
													forward	Traes_2AS_FE61E91CF	Traes_2AS_FE61E91CF.1	dihydroflavonol 4-reductase LENGTH=382
													forward	Traes_2AS_3BA916807	Traes_2AS_3BA916807.1	Succinyl-CoA ligase [ADP-forming] subunit alpha
													forward	Traes_2AS_9E12979E1	Traes_2AS_9E12979E1.1	agenet domain-containing protein / bromo-adjacent homology (BAH) domain-containing protein LENGTH=663
													reverse	Traes_2AS_63648FF96	Traes_2AS_63648FF96.1	DNA repair protein RAD16
													forward	Traes_2AS_7AD313555	Traes_2AS_7AD313555.1	unknown protein; BEST Arabidopsis thaliana protein match is: unknown protein . LENGTH=805
													reverse	Traes_2AS_E77AB4BD1	Traes_2AS_E77AB4BD1.1	protein kinase family protein LENGTH=837
													reverse	Traes_2AS_A3818132A	Traes_2AS_A3818132A.2	#N/A
													forward	Traes_2AS_82EDB384F	Traes_2AS_82EDB384F.1	Cytochrome P450 superfamily protein LENGTH=520
													forward	Traes_2AS_006348058	Traes_2AS_006348058.1	Peptide chain release factor 2 LENGTH=482
													forward	Traes_2AS_1ECC1BEDE	Traes_2AS_1ECC1BEDE.1	Adenosine deaminase-like protein
													reverse	Traes_2AS_817653A8F	Traes_2AS_817653A8F.1	tRNA pseudouridine synthase B
													forward	Traes_2AS_7B0F31404	Traes_2AS_7B0F31404.1	NADH dehydrogenase [ubiquinone] iron-sulfur protein 4, mitochondrial
													reverse	Traes_2AS_952805B42	Traes_2AS_952805B42.1	UPI0002B445CF related cluster n=1 Tax=unknown RepID=UPI0002B445CF
													reverse	Traes_2AS_6BF19AB61	Traes_2AS_6BF19AB61.1	Alpha-2,8-sialyltransferase 8B
													forward	Traes_2AS_43B4234B7	Traes_2AS_43B4234B7.1	FUNCTIONS IN: molecular_function unknown; INVOLVED IN: biological_process unknown; LOCATED IN: chloroplast; BEST Arabidopsis thaliana protein match is: myosin heavy chain-related . LENGTH=389
													reverse	Traes_2AS_21069441E	Traes_2AS_21069441E.1	UDP-Glycosyltransferase superfamily protein LENGTH=489
													forward	Traes_2AS_3358442BD	Traes_2AS_3358442BD.1	40S ribosomal protein S18
													reverse	Traes_2AS_4400D11DE	Traes_2AS_4400D11DE.1	SNARE associated Golgi protein family LENGTH=296
													reverse	Traes_2AS_530CF4042	Traes_2AS_530CF4042.3	#N/A
													reverse	Traes_2AS_19B6321CB	Traes_2AS_19B6321CB.1	Zinc finger FYVE domain-containing protein 21
													reverse	Traes_2AS_0287FED2F	Traes_2AS_0287FED2F.2	#N/A
													reverse	Traes_2AS_604AB70CC	Traes_2AS_604AB70CC.2	#N/A
													forward	Traes_2AL_6A59A31DB	Traes_2AL_6A59A31DB.1	Glutaredoxin-C9
													forward	Traes_2AS_A98443C3A	Traes_2AS_A98443C3A.2	#N/A
													forward	Traes_2AS_159B52AD2	Traes_2AS_159B52AD2.1	Proteasome subunit alpha type-2
													forward	Traes_2AS_20EA3A584	Traes_2AS_20EA3A584.1	Proteasome subunit alpha type-2
													reverse	Traes_2AS_655DD18CD	Traes_2AS_655DD18CD.2	#N/A
													forward	Traes_2AS_FD2AF02B2	Traes_2AS_FD2AF02B2.2	#N/A
													reverse	Traes_2AS_7C34895C01	Traes_2AS_7C34895C01.2	#N/A
													forward	Traes_2AS_57C9CAC3C	Traes_2AS_57C9CAC3C.2	#N/A
													forward	Traes_2AS_364A27137	Traes_2AS_364A27137.1	Lactoylglutathione lyase / glyoxalase I family protein LENGTH=184
													forward	Traes_2AS_CF051DEB9	Traes_2AS_CF051DEB9.1	3-oxoacyl-[acyl-carrier-protein] synthase 2
													forward	Traes_2AS_7CF2E43FC	Traes_2AS_7CF2E43FC.2	#N/A
													forward	Traes_2AS_F55AA664F	Traes_2AS_F55AA664F.1	EXORDIUM like 5 LENGTH=363
[truncated: 1,342 more rows]

## Sheet: 3A
Sig. Marker	SNP_in_LD_Region	Chr.	Position (cM)	(r^2)_bw_SNP	LOD	Frequency	Effect	% R2 BLUES	Gene name(IWGSC_v1)	Human_Readable_Description				Direction	Name_Gene	Name_Transcript	Human_Readable_Description (ta_IWGSC_MIPSv2.2_HighConf_HUMAN_READABLE_DESCS_2014Jul18)
RFL_Contig1175_354	RFL_Contig1175_354	3A	109	1	4.47	0.1486	19.6024	0.812	Traes_3AL_61E636E29	Deoxycytidylate deaminase				reverse	Traes_3AS_5C413AE65	Traes_3AS_5C413AE65.1	3-ketoacyl-CoA thiolase
-	AX-94760077	3A	60.6	0.858197	3.66	0.15	17.3355	1.385	Traes_3AL_14A36F545	gibberellin 2-oxidase LENGTH=341				reverse	Traes_3AS_944D741DB	Traes_3AS_944D741DB.1	cellulose synthase-like B4 LENGTH=755
-	BS00040798_51	3A	109.0	0.837522	3.32	0.16	16.0417	0.695	Traes_3AL_07F1A5484	Y-family DNA polymerase H LENGTH=672				reverse	Traes_3AS_BB5132E0C	Traes_3AS_BB5132E0C.2	#N/A
-	AX-94543296	3A	60.6	0.825637	3.29	0.16	15.4847	0.996	Traes_3AL_EF19996B2	ABC transporter B family member 15				reverse	Traes_3AS_0D78930B4	Traes_3AS_0D78930B4.1	Transcription factor bHLH83
-	AX-94401862	3A	56.8	0.825103	3.27	0.16	15.4282	0.966	Traes_3AL_EF19996B2	ABC transporter B family member 15				reverse	Traes_3AS_74B6C9A34	Traes_3AS_74B6C9A34.1	Protein kinase superfamily protein LENGTH=708
-	Excalibur_c7181_813	3A	109.0	0.831803	3.24	0.17	15.827	0.697	Traes_3AL_1D331EDAB	RNA-binding protein LENGTH=422				forward	Traes_3AS_0ECBFAC24	Traes_3AS_0ECBFAC24.1	UPI000234EA9F related cluster n=1 Tax=unknown RepID=UPI000234EA9F
-	Excalibur_rep_c105085_102	3A	109.0	0.687404	3	0.14	15.7512	0.676	Traes_3AL_EF19996B2	ABC transporter B family member 15				forward	Traes_3AS_E73EF813B	Traes_3AS_E73EF813B.2	#N/A
-	IAAV4286	3A	109.0	0.687404	3	0.14	15.7512	0.676	Traes_3AL_888210166	hexokinase 1 LENGTH=496				forward	Traes_3AS_02E88ED29	Traes_3AS_02E88ED29.1	receptor kinase 2 LENGTH=847
-	Kukri_c82097_197	3A	109.0	0.80376	2.97	0.17	14.7521	0.463	Traes_3AL_07F1A5484	Y-family DNA polymerase H LENGTH=672				reverse	Traes_3AS_85329195A	Traes_3AS_85329195A.1	MLO-like protein 1
-	Kukri_c101770_328	3A	109.0	0.25325	2.67	0.05	21.1466	0.703	Traes_2BL_C50B5C5A7	-				forward	Traes_3AS_1D618944D	Traes_3AS_1D618944D.2	#N/A
-	AX-94676993	3A	60.6	0.283104	2.2	0.1	15.4325	0.783	Traes_3AL_979EB97DD.2	-				reverse	Traes_3AS_649B138C1	Traes_3AS_649B138C1.1	G-type lectin S-receptor-like serine/threonine-protein kinase SD2-5 n=1 Tax=Triticum urartu RepID=M8AAH4_TRIUA
-	Ku_c56370_1155	3A	109.0	0.46032	2.19	0.18	12.4229	0.578	Traes_3AL_A30BA9ABD	elongation factor family protein LENGTH=671				forward	Traes_3AS_45338DD83	Traes_3AS_45338DD83.1	n=1 Tax=Oryza sativa subsp. japonica RepID=Q7XXF8_ORYSJ
-	Kukri_rep_c110312_376	3A	109.0	0.283431	2.01	0.09	14.7346	0.448	Traes_3AL_979EB97DD	Regulator of Vps4 activity in the MVB pathway protein LENGTH=323				forward	Traes_3AS_B16776F66	Traes_3AS_B16776F66.1	cytochrome P450, family 709, subfamily B, polypeptide 2 LENGTH=572
-	Kukri_rep_c112061_617	3A	109.0	0.283431	2.01	0.09	14.7346	0.448	Traes_3AL_979EB97DD	Regulator of Vps4 activity in the MVB pathway protein LENGTH=323				reverse	Traes_3AS_666B4DF54	Traes_3AS_666B4DF54.1	Protein LSM14 homolog B-B
-	AX-94539619	3A	60.6	0.268815	2.01	0.09	14.8105	0.745	Traes_3AL_7165463B5	UPI0002B4BC87 related cluster n=1 Tax=unknown RepID=UPI0002B4BC87				reverse	Traes_3AS_4012B35C8	Traes_3AS_4012B35C8.1	Chaperone protein DnaJ
-	RAC875_c11672_1240	3A	109	0.616182	<2	-	-	0.091817	Traes_3AL_976D4C55C	Nucleotide/sugar transporter family protein LENGTH=414				reverse	Traes_3AS_2A0765E10	Traes_3AS_2A0765E10.1	Protein kinase superfamily protein LENGTH=345
-	BobWhite_s65081_93	3A	109	0.51581	<2	-	-	0.581	Traes_3AL_3F6FFB04B	Ferredoxin-1				forward	Traes_3AS_66121C8EF	Traes_3AS_66121C8EF.2	#N/A
-	AX-95629768	3A	60.6	0.515396	<2	-	-	0.798	Traes_3AL_3F6FFB04B	Ferredoxin-1				reverse	Traes_3AS_CE316D855	Traes_3AS_CE316D855.1	Protein kinase superfamily protein LENGTH=378
-	Excalibur_c13709_2568	3A	109	0.457695	<2	-	-	0.019661	Traes_3AL_FFE4C92D8	cellulose synthase 1 LENGTH=1081				forward	Traes_3AS_ACC13CC21	Traes_3AS_ACC13CC21.1	protein n=2 Tax=Oryza sativa subsp. japonica RepID=Q0DJW7_ORYSJ
-	Ra_c88203_1055	3A	109	0.456546	<2	-	-	0.75	Traes_3AL_BC984321A	protein kinase family protein LENGTH=831				forward	Traes_3AS_49EDCD5BE	Traes_3AS_49EDCD5BE.1	unknown protein; FUNCTIONS IN: molecular_function unknown; INVOLVED IN: biological_process unknown; LOCATED IN: chloroplast; EXPRESSED IN: stem; BEST Arabidopsis thaliana protein match is: unknown protein . LENGTH=156
-	Ra_c88203_455	3A	109	0.456546	<2	-	-	0.75	Traes_3AL_BC984321A	protein kinase family protein LENGTH=831				reverse	Traes_3AS_74F68DAE6	Traes_3AS_74F68DAE6.1	decapping 5 LENGTH=611
-	Ra_c88203_468	3A	109	0.456546	<2	-	-	0.75	Traes_3AL_BC984321A	protein kinase family protein LENGTH=831				reverse	Traes_3AS_9561CD3A4	Traes_3AS_9561CD3A4.1	Protein kinase superfamily protein LENGTH=666
-	AX-94611921	3A	60.6	0.43842	<2	-	-	0.433	Traes_3AL_3474B3C6D	Protein Mpv17				reverse	Traes_3AS_5CAB23C6C	Traes_3AS_5CAB23C6C.2	#N/A
-	AX-95190055	3A	60.6	0.437788	<2	-	-	0.056954	Traes_3AL_463ABD4BF	Heat stress transcription factor A-4b				reverse	Traes_3AS_03619C77C1	Traes_3AS_03619C77C1.1	Disease resistance protein
-	AX-94482952	3A	60.6	0.390634	<2	-	-	0.37	Traes_3AL_E4C860D31	-				forward	Traes_3AS_656018D6F	Traes_3AS_656018D6F.1	receptor-like protein kinase 2 LENGTH=1151
-	Ku_c19285_555	3A	109	0.381714	<2	-	-	0.087702	Traes_3AL_7F09C23A0	-				forward	Traes_3AS_268130CA5	Traes_3AS_268130CA5.2	#N/A
-	Ra_c11263_2353	3A	109	0.363389	<2	-	-	0.287	-	-				reverse	Traes_3AS_CF25C8829	Traes_3AS_CF25C8829.2	#N/A
-	BS00028660_51	3A	109	0.310749	<2	-	-	0.497	Traes_3AL_7CC0C8632	-				forward	Traes_3AS_5DE4D03F0	Traes_3AS_5DE4D03F0.1	NOD26-like intrinsic protein 4;1 LENGTH=283
-	Kukri_c5459_334	3A	109	0.310749	<2	-	-	0.497	Traes_3AL_50575ADC9	protein n=1 Tax=Oryza sativa subsp. japonica RepID=Q0DVS9_ORYSJ				reverse	Traes_3AS_8FA332E541	Traes_3AS_8FA332E541.3	#N/A
-	Excalibur_c6501_477	3A	109	0.310433	<2	-	-	0.433	Traes_3AL_79B345E61	Endoribonuclease YbeY				forward	Traes_3AS_43073F74C	Traes_3AS_43073F74C.1	germin-like protein 9 LENGTH=222
-	AX-94989495	3A	60.6	0.292879	<2	-	-	0.748	Traes_3AL_7CC0C8632	-				forward	Traes_3AS_BA74468D1	Traes_3AS_BA74468D1.1	Disease resistance protein
-	BobWhite_c18408_199	3A	109.0	0.232805	<2	-	-	0.297	Traes_3AL_58EEBB571	F-box only protein 21				reverse	Traes_3AS_5D68A2214	Traes_3AS_5D68A2214.1	expansin B2 LENGTH=273
-	BS00048031_51	3A	109.1	0.230558	<2	-	-	0.23	Traes_3AL_5F62B4B78	Glutamate 5-kinase				forward	Traes_3AS_51B04A5B3	Traes_3AS_51B04A5B3.2	#N/A
-	AX-94507107	3A	60.6	0.224833	<2	-	-	0.731	Traes_3AL_5F62B4B78	Glutamate 5-kinase				reverse	Traes_3AS_6FC841A37	Traes_3AS_6FC841A37.1	receptor-like protein kinase 4 LENGTH=818
-	AX-94661464	3A	60.6	0.21784	<2	-	-	0.827	Traes_3AL_58EEBB571	F-box only protein 21				forward	Traes_3AS_373FCB7E9	Traes_3AS_373FCB7E9.1	Protein kinase superfamily protein LENGTH=666
-	AX-95204178	3A	60.6	0.200802	<2	-	-	0.065998	Traes_3AL_01B03DD4F	GDSL esterase/lipase				forward	Traes_3AS_66C6C06AE	Traes_3AS_66C6C06AE.1	NB-ARC domain-containing disease resistance protein LENGTH=835
														forward	Traes_3AS_B84C224B4	Traes_3AS_B84C224B4.1	Disease resistance RPP13-like protein 4
														reverse	Traes_3AS_23116C584	Traes_3AS_23116C584.1	Disease resistance protein
														forward	Traes_3AS_0EA847466	Traes_3AS_0EA847466.1	Fatty acyl-CoA reductase 1
														forward	Traes_3AS_618F822D6	Traes_3AS_618F822D6.1	Flavin-containing monooxygenase family protein LENGTH=424
														forward	Traes_3AS_AC193A17B	Traes_3AS_AC193A17B.2	#N/A
														forward	Traes_3AS_CB3B56394	Traes_3AS_CB3B56394.1	protein n=2 Tax=Oryza sativa RepID=Q948D6_ORYSJ
														forward	Traes_3AS_C34605031	Traes_3AS_C34605031.2	#N/A
														reverse	Traes_3AS_96A85365B	Traes_3AS_96A85365B.1	dephospho-CoA kinase family LENGTH=232
														forward	Traes_3AS_3ECF4D6D9	Traes_3AS_3ECF4D6D9.1	MLO-like protein 1
														forward	Traes_3AS_0B344242B	Traes_3AS_0B344242B.2	#N/A
														reverse	Traes_3AS_3EE486D91	Traes_3AS_3EE486D91.1	n=8 Tax=Oryza sativa RepID=Q7FAZ7_ORYSJ
														forward	Traes_3AS_5587F2F9F	Traes_3AS_5587F2F9F.1	Ribosomal protein L6 family LENGTH=194
														forward	Traes_3AS_E9C085C84	Traes_3AS_E9C085C84.1	Leucine-rich repeat receptor-like protein kinase family protein LENGTH=1141
														reverse	Traes_3AS_CA28810B7	Traes_3AS_CA28810B7.1	nodulin MtN21 /EamA-like transporter family protein LENGTH=360
														reverse	Traes_3AS_4E21250EA	Traes_3AS_4E21250EA.2	#N/A
														forward	Traes_3AS_08CC04BA3	Traes_3AS_08CC04BA3.2	#N/A
														reverse	Traes_3AS_3618673C6	Traes_3AS_3618673C6.1	receptor kinase 3 LENGTH=850
														forward	Traes_3AS_367DDE102	Traes_3AS_367DDE102.1	Protein kinase domain containing protein n=2 Tax=Oryza sativa subsp. japonica RepID=Q2R001_ORYSJ
														forward	Traes_3AS_442C24C98	Traes_3AS_442C24C98.1	Protein kinase superfamily protein LENGTH=806
														forward	Traes_3AS_A2CECBF17	Traes_3AS_A2CECBF17.1	Protein kinase superfamily protein LENGTH=681
														reverse	Traes_3AS_61D606465	Traes_3AS_61D606465.1	Pentatricopeptide repeat-containing protein
														forward	Traes_3AS_BCC969DFF	Traes_3AS_BCC969DFF.1	Leucine--tRNA ligase
														forward	Traes_3AS_C098ED511	Traes_3AS_C098ED511.1	Fatty acyl-CoA reductase 8
														forward	Traes_3AS_3B1466678	Traes_3AS_3B1466678.1	nodulin MtN21 /EamA-like transporter family protein LENGTH=360
														forward	Traes_3AS_2B3B9D806	Traes_3AS_2B3B9D806.1	ERD (early-responsive to dehydration stress) family protein LENGTH=785
														reverse	Traes_3AS_9B5BD6076	Traes_3AS_9B5BD6076.1	Fatty acyl-CoA reductase 1
														forward	Traes_3AS_C24FE7185	Traes_3AS_C24FE7185.1	Terpenoid cyclases/Protein prenyltransferases superfamily protein LENGTH=611
														reverse	Traes_3AS_4E919E6081	Traes_3AS_4E919E6081.3	#N/A
														reverse	Traes_3AS_6F27CBC5A	Traes_3AS_6F27CBC5A.1	Sodium/hydrogen exchanger 7
														reverse	Traes_3AS_4310A2281	Traes_3AS_4310A2281.1	Protein FLOWERING LOCUS T
														reverse	Traes_3AS_B2E7B12281	Traes_3AS_B2E7B12281.2	#N/A
														forward	Traes_3AS_9151583B9	Traes_3AS_9151583B9.1	Nuclear transcription factor Y subunit B-3
														reverse	Traes_3AS_EA87ED745	Traes_3AS_EA87ED745.1	Peroxisomal membrane protein PEX14
														reverse	Traes_3AS_F0293A3A9	Traes_3AS_F0293A3A9.1	Protein kinase superfamily protein LENGTH=617
														reverse	Traes_3AS_03E7821CB	Traes_3AS_03E7821CB.1	Fruit protein pKIWI502
														reverse	Traes_3AS_4FBCF0D46	Traes_3AS_4FBCF0D46.1	O-acyltransferase (WSD1-like) family protein LENGTH=486
														reverse	Traes_3AS_8F70D84D1	Traes_3AS_8F70D84D1.1	Xyloglucan galactosyltransferase KATAMARI1 homolog
														reverse	Traes_3AS_BC76A2E7E	Traes_3AS_BC76A2E7E.2	#N/A
														reverse	Traes_3AS_53B03CA17	Traes_3AS_53B03CA17.1	Fatty acyl-CoA reductase 1
														forward	Traes_3AS_C44977369	Traes_3AS_C44977369.1	Leucine-rich repeat receptor-like protein kinase family protein LENGTH=1141
														forward	Traes_3AS_5F6134871	Traes_3AS_5F6134871.3	#N/A
														forward	Traes_3AS_D714D3A8D	Traes_3AS_D714D3A8D.1	E3 ubiquitin-protein ligase SINA-like 10
														forward	Traes_3AS_0A005B552	Traes_3AS_0A005B552.1	Eukaryotic translation initiation factor 3 subunit A
														forward	Traes_3AS_7F4F840B3	Traes_3AS_7F4F840B3.1	unknown protein; INVOLVED IN: biological_process unknown; LOCATED IN: chloroplast; EXPRESSED IN: 22 plant structures; EXPRESSED DURING: 13 growth stages; Has 74 Blast hits to 74 proteins in 29 species: Archae - 0; Bacteria - 19; Metazoa - 0; Fungi - 0; Plants - 49; Viruses - 0; Other Eukaryotes - 6 (source: NCBI BLink). LENGTH=226
														reverse	Traes_3AS_DD34DDDE1	Traes_3AS_DD34DDDE1.1	cellulose synthase-like A3 LENGTH=556
														forward	Traes_3AS_EA1715706	Traes_3AS_EA1715706.1	Methyltransferase-like protein 10
														reverse	Traes_3AS_015B900E4	Traes_3AS_015B900E4.1	RING/FYVE/PHD zinc finger superfamily protein LENGTH=259
														reverse	Traes_3AS_5E392FE16	Traes_3AS_5E392FE16.2	#N/A
														forward	Traes_3AS_2F7B3D3C1	Traes_3AS_2F7B3D3C1.1	fructose-bisphosphate aldolase 2 LENGTH=398
														reverse	Traes_3AS_93AB36FF1	Traes_3AS_93AB36FF1.1	unknown protein; INVOLVED IN: biological_process unknown; LOCATED IN: chloroplast; EXPRESSED IN: 22 plant structures; EXPRESSED DURING: 13 growth stages; Has 74 Blast hits to 74 proteins in 29 species: Archae - 0; Bacteria - 19; Metazoa - 0; Fungi - 0; Plants - 49; Viruses - 0; Other Eukaryotes - 6 (source: NCBI BLink). LENGTH=226
														forward	Traes_3AS_0EEEC9F94	Traes_3AS_0EEEC9F94.1	protein n=2 Tax=Oryza sativa subsp. japonica RepID=Q653R5_ORYSJ
														forward	Traes_3AS_DC568865D	Traes_3AS_DC568865D.1	Protein of unknown function (duplicated DUF1399) LENGTH=787
														forward	Traes_3AS_C5E0B19D5	Traes_3AS_C5E0B19D5.1	Fatty acyl-CoA reductase 1
														forward	Traes_3AS_09868B9F5	Traes_3AS_09868B9F5.1	Beta-fructofuranosidase, insoluble isoenzyme 3 n=1 Tax=Triticum urartu RepID=M7Z2V9_TRIUA
														reverse	Traes_3AS_8C23B7D7F	Traes_3AS_8C23B7D7F.1	protein n=3 Tax=Oryza RepID=Q9FTE2_ORYSJ
														forward	Traes_3AS_FD533FE2B	Traes_3AS_FD533FE2B.2	#N/A
														reverse	Traes_3AS_E8BB7E115	Traes_3AS_E8BB7E115.1	phenylalanine ammonia-lyase 4 LENGTH=707
														reverse	Traes_3AS_0B76F7490	Traes_3AS_0B76F7490.1	Unknown protein
														forward	Traes_3AS_532AA23A1	Traes_3AS_532AA23A1.1	Tetratricopeptide repeat (TPR)-like superfamily protein LENGTH=301
														reverse	Traes_3AS_2F443105C	Traes_3AS_2F443105C.1	Sodium/hydrogen exchanger 7
														reverse	Traes_3AS_7529A2159	Traes_3AS_7529A2159.1	Protein kinase superfamily protein LENGTH=638
														reverse	Traes_3AS_C1830DBAE	Traes_3AS_C1830DBAE.1	Phosphatidylserine synthase 2
														reverse	Traes_3AS_47780354D	Traes_3AS_47780354D.2	#N/A
														reverse	Traes_3AS_23C329660	Traes_3AS_23C329660.2	#N/A
														forward	Traes_3AS_B34F3D733	Traes_3AS_B34F3D733.1	Core-2/I-branching beta-1,6-N-acetylglucosaminyltransferase family protein LENGTH=395
														reverse	Traes_3AS_5E1A799D2	Traes_3AS_5E1A799D2.1	Cytochrome P450 superfamily protein LENGTH=520
														forward	Traes_3AS_0BE833FB3	Traes_3AS_0BE833FB3.2	#N/A
														reverse	Traes_3AS_11F40C671	Traes_3AS_11F40C671.1	Protein kinase family protein LENGTH=686
														reverse	Traes_3AS_EF2EDA54E	Traes_3AS_EF2EDA54E.1	protein n=2 Tax=Oryza RepID=Q688P7_ORYSJ
														reverse	Traes_3AS_E2CDA148F	Traes_3AS_E2CDA148F.1	unknown protein; BEST Arabidopsis thaliana protein match is: unknown protein . LENGTH=538
														forward	Traes_3AS_F5FBB71C6	Traes_3AS_F5FBB71C6.1	O-methyltransferase family protein LENGTH=325
														forward	Traes_3AS_82679750F	Traes_3AS_82679750F.2	#N/A
														forward	Traes_3AS_9601E0ED0	Traes_3AS_9601E0ED0.1	unknown protein; Has 43 Blast hits to 43 proteins in 17 species: Archae - 0; Bacteria - 0; Metazoa - 0; Fungi - 0; Plants - 40; Viruses - 0; Other Eukaryotes - 3 (source: NCBI BLink). LENGTH=182
														reverse	Traes_3AS_0E75D7EC5	Traes_3AS_0E75D7EC5.1	Alkylated DNA repair protein alkB homolog 1
														reverse	Traes_3AS_AB3EBEA4A	Traes_3AS_AB3EBEA4A.1	Alanyl-tRNA synthetase, putative, expressed n=3 Tax=Triticeae RepID=I0JTV0_WHEAT
														reverse	Traes_3AS_45C7AACB0	Traes_3AS_45C7AACB0.2	#N/A
														reverse	Traes_3AS_5716BA6C1	Traes_3AS_5716BA6C1.4	#N/A
														reverse	Traes_3AS_5E161A3A3	Traes_3AS_5E161A3A3.1	Protein kinase superfamily protein LENGTH=654
														reverse	Traes_3AS_D6DD0F6B9	Traes_3AS_D6DD0F6B9.2	#N/A
														forward	Traes_3AS_6BD10385B	Traes_3AS_6BD10385B.1	Glycosyltransferase family 61 protein LENGTH=470
														reverse	Traes_3AS_ECE41BFF7	Traes_3AS_ECE41BFF7.2	#N/A
														reverse	Traes_3AS_BB185F2EB	Traes_3AS_BB185F2EB.1	ABC transporter G family member 7
														forward	Traes_3AS_3532B7022	Traes_3AS_3532B7022.1	C4-dicarboxylate transporter/malic acid transport protein LENGTH=556
														forward	Traes_3AS_B4758A6C7	Traes_3AS_B4758A6C7.1	Pectin lyase-like superfamily protein LENGTH=444
														forward	Traes_3AS_84C1AD7F2	Traes_3AS_84C1AD7F2.1	Lanosterol 14-alpha demethylase
														forward	Traes_3AS_3CB8A9C01	Traes_3AS_3CB8A9C01.1	glutamate decarboxylase 4 LENGTH=493
														forward	Traes_3AS_9DE2BC33D	Traes_3AS_9DE2BC33D.1	Protein kinase superfamily protein LENGTH=654
														forward	Traes_3AS_1588E2660	Traes_3AS_1588E2660.1	UPI000234EAD4 related cluster n=1 Tax=unknown RepID=UPI000234EAD4
														forward	Traes_3AS_7D865E042	Traes_3AS_7D865E042.1	16.9 kDa class I heat shock protein 1
														reverse	Traes_3AS_90405374C	Traes_3AS_90405374C.1	Protein kinase superfamily protein LENGTH=654
														reverse	Traes_3AS_E61ACD8BF	Traes_3AS_E61ACD8BF.1	16.9 kDa class I heat shock protein 1
														forward	Traes_3AS_256A57167	Traes_3AS_256A57167.1	UPI0002C34519 related cluster n=1 Tax=unknown RepID=UPI0002C34519
														forward	Traes_3AS_08B918CFD	Traes_3AS_08B918CFD.1	Protein kinase superfamily protein LENGTH=629
														reverse	Traes_3AS_589C85FBF	Traes_3AS_589C85FBF.1	UPI0002C318C1 related cluster n=1 Tax=unknown RepID=UPI0002C318C1
														reverse	Traes_3AS_FFF8528F5	Traes_3AS_FFF8528F5.1	RuvB-like helicase 1
														forward	Traes_3AS_C082CDCFE	Traes_3AS_C082CDCFE.1	Solute carrier family 2, facilitated glucose transporter member 3
														reverse	Traes_3AS_4446297C5	Traes_3AS_4446297C5.1	protein n=4 Tax=Oryza RepID=Q6K8A9_ORYSJ
														reverse	Traes_3AS_2BB8731EB	Traes_3AS_2BB8731EB.2	#N/A
														reverse	Traes_3AS_5A6A8504E	Traes_3AS_5A6A8504E.1	Cysteine-rich receptor-like protein kinase 10 n=1 Tax=Aegilops tauschii RepID=M8ARJ6_AEGTA
														reverse	Traes_3AS_1D6320265	Traes_3AS_1D6320265.1	receptor kinase 2 LENGTH=847
														reverse	Traes_3AS_817ECEF75	Traes_3AS_817ECEF75.1	Protein kinase family protein LENGTH=433
														reverse	Traes_3AS_9C46547191	Traes_3AS_9C46547191.2	#N/A
														reverse	Traes_3AS_2B0C4B080	Traes_3AS_2B0C4B080.1	Protein of unknown function DUF2359, transmembrane LENGTH=610
														forward	Traes_3AS_8F19C9990	Traes_3AS_8F19C9990.1	Ribonuclease PH
														reverse	Traes_3AS_48A21EBCE	Traes_3AS_48A21EBCE.1	Alpha-glucosidase
														forward	Traes_3AS_769E90DDD	Traes_3AS_769E90DDD.1	receptor kinase 1 LENGTH=843
														forward	Traes_3AS_84E68B2AB	Traes_3AS_84E68B2AB.1	Cysteine-rich receptor-like protein kinase 10 n=1 Tax=Aegilops tauschii RepID=M8ARJ6_AEGTA
														reverse	Traes_3AS_AA24D4461	Traes_3AS_AA24D4461.1	Alpha-glucosidase
														reverse	Traes_3AS_31255652A	Traes_3AS_31255652A.2	#N/A
														reverse	Traes_3AS_650047F6F	Traes_3AS_650047F6F.1	germin-like protein 10 LENGTH=220
														forward	Traes_3AS_673AF6451	Traes_3AS_673AF6451.1	receptor kinase 2 LENGTH=847
														forward	Traes_3AS_975CAC45D	Traes_3AS_975CAC45D.1	Cysteine-rich receptor-like protein kinase 19
														reverse	Traes_3AS_B9F1E6414	Traes_3AS_B9F1E6414.1	glycosyl hydrolase family 10 protein / carbohydrate-binding domain-containing protein LENGTH=752
														reverse	Traes_3AS_83786824D	Traes_3AS_83786824D.1	Ribosomal protein-like n=2 Tax=Oryza sativa subsp. japonica RepID=Q6K1V9_ORYSJ
														forward	Traes_3AS_12C167A84	Traes_3AS_12C167A84.2	#N/A
														reverse	Traes_3AS_1DEB02315	Traes_3AS_1DEB02315.1	protein n=1 Tax=Oryza sativa subsp. japonica RepID=C7J0A9_ORYSJ
														reverse	Traes_3AS_3FB15CD54	Traes_3AS_3FB15CD54.1	UPI000234DE53 related cluster n=1 Tax=unknown RepID=UPI000234DE53
														reverse	Traes_3AS_0375B118B	Traes_3AS_0375B118B.1	receptor kinase 2 LENGTH=847
														reverse	Traes_3AS_5AF26B2FC	Traes_3AS_5AF26B2FC.2	#N/A
														reverse	Traes_3AS_9FFB376AF	Traes_3AS_9FFB376AF.1	Calmodulin-binding protein LENGTH=647
														forward	Traes_3AS_8677D61D7	Traes_3AS_8677D61D7.1	C-5 sterol desaturase
														forward	Traes_3AS_3F910650D	Traes_3AS_3F910650D.1	Mitochondrial import inner membrane translocase subunit Tim17/Tim22/Tim23 family protein LENGTH=259
														reverse	Traes_3AS_26F46EA5A	Traes_3AS_26F46EA5A.1	4,5-DOPA dioxygenase extradiol-like protein
														reverse	Traes_3AS_E608943AD	Traes_3AS_E608943AD.1	Anthranilate synthase component II
														forward	Traes_3AS_21041A74C	Traes_3AS_21041A74C.1	tryptophan synthase alpha chain LENGTH=312
														forward	Traes_3AS_4988A011D	Traes_3AS_4988A011D.2	#N/A
														reverse	Traes_3AS_2CD6A2085	Traes_3AS_2CD6A2085.1	Protein of unknown function DUF2359, transmembrane LENGTH=615
														reverse	Traes_3AS_A3CE60E4F	Traes_3AS_A3CE60E4F.1	WD-40 repeat family protein LENGTH=613
														forward	Traes_3AS_E18F065A3	Traes_3AS_E18F065A3.1	FeS cluster assembly protein SufD
														reverse	Traes_3AS_748F319C8	Traes_3AS_748F319C8.2	#N/A
														reverse	Traes_3AS_947FDA993	Traes_3AS_947FDA993.1	zinc finger protein 6 LENGTH=197
														reverse	Traes_3AS_4576F822B	Traes_3AS_4576F822B.1	synaptotagmin A LENGTH=579
														forward	Traes_3AS_E23913975	Traes_3AS_E23913975.1	Muconate cycloisomerase 1
														forward	Traes_3AS_EC81BA997	Traes_3AS_EC81BA997.1	Protein kinase superfamily protein LENGTH=666
														reverse	Traes_3AS_1264E19B5	Traes_3AS_1264E19B5.2	#N/A
														reverse	Traes_3AS_4C97FEA56	Traes_3AS_4C97FEA56.1	Protein of unknown function (DUF1666) LENGTH=635
														forward	Traes_3AS_6DAFB1B7A	Traes_3AS_6DAFB1B7A.1	NAD(P)-linked oxidoreductase superfamily protein LENGTH=309
														forward	Traes_3AS_04BA4927F	Traes_3AS_04BA4927F.2	#N/A
														forward	Traes_3AS_0F4A578A3	Traes_3AS_0F4A578A3.1	MATE efflux family protein LENGTH=515
														forward	Traes_3AS_02515B5F9	Traes_3AS_02515B5F9.1	Class I glutamine amidotransferase-like superfamily protein LENGTH=395
														reverse	Traes_3AS_2943E5667	Traes_3AS_2943E5667.1	ADP,ATP carrier protein 1, mitochondrial
														reverse	Traes_3AS_1328A08D9	Traes_3AS_1328A08D9.1	protein n=4 Tax=Oryza RepID=C7IXR2_ORYSJ
														forward	Traes_3AS_D642DE40E	Traes_3AS_D642DE40E.1	protein n=2 Tax=Oryza sativa RepID=Q948D6_ORYSJ
														reverse	Traes_3AS_973D815AE	Traes_3AS_973D815AE.2	#N/A
														reverse	Traes_3AS_2091C5215	Traes_3AS_2091C5215.1	abscisic acid (aba)-deficient 4 LENGTH=220
														reverse	Traes_3AS_8D6430054	Traes_3AS_8D6430054.2	#N/A
														forward	Traes_3AS_476B72BA9	Traes_3AS_476B72BA9.2	#N/A
														forward	Traes_3AS_CFF1B48E8	Traes_3AS_CFF1B48E8.1	WD repeat-containing protein 1
														forward	Traes_3AS_8AA1AA169	Traes_3AS_8AA1AA169.1	apyrase 1 LENGTH=471
														forward	Traes_3AS_82DCD8C20	Traes_3AS_82DCD8C20.1	Ectonucleoside triphosphate diphosphohydrolase 5
														reverse	Traes_3AS_29CF5A4B5	Traes_3AS_29CF5A4B5.2	#N/A
														forward	Traes_3AS_AA15BE055	Traes_3AS_AA15BE055.5	#N/A
														reverse	Traes_3AS_E61C3A374	Traes_3AS_E61C3A374.1	endonuclease 4 LENGTH=299
														reverse	Traes_3AS_E29CF4897	Traes_3AS_E29CF4897.1	UPI00023B337E related cluster n=1 Tax=unknown RepID=UPI00023B337E
														reverse	Traes_3AS_6E1242A87	Traes_3AS_6E1242A87.1	Unknown protein
														forward	Traes_3AS_782185466	Traes_3AS_782185466.1	Unknown protein
														reverse	Traes_3AS_887BF5509	Traes_3AS_887BF5509.1	Reticulon family protein LENGTH=225
														forward	Traes_3AS_A435C82F5	Traes_3AS_A435C82F5.1	Leucine-rich receptor-like protein kinase family protein LENGTH=976
														reverse	Traes_3AS_EAA862848	Traes_3AS_EAA862848.2	#N/A
														forward	Traes_3AS_01D9DAFC2	Traes_3AS_01D9DAFC2.1	Iron-regulated ABC transporter permease protein SufD n=1 Tax=Rivularia sp. PCC 7116 RepID=K9RNZ0_9CYAN
														forward	Traes_3AS_D0E75C149	Traes_3AS_D0E75C149.1	ubiquitin-conjugating enzyme 23 LENGTH=1102
														reverse	Traes_3AS_4A958FB4D	Traes_3AS_4A958FB4D.1	Disease resistance protein
														reverse	Traes_3AS_829F7EBD1	Traes_3AS_829F7EBD1.1	receptor-like protein kinase 2 LENGTH=1151
														forward	Traes_3AS_E7892DF2A	Traes_3AS_E7892DF2A.1	PATATIN-like protein 5 LENGTH=435
														reverse	Traes_3AS_B2B471BE5	Traes_3AS_B2B471BE5.1	endonuclease 2 LENGTH=290
														forward	Traes_3AS_18F8C4258	Traes_3AS_18F8C4258.1	Leucine-rich repeat receptor-like protein kinase family protein LENGTH=1124
														reverse	Traes_3AS_3DE42111B	Traes_3AS_3DE42111B.3	#N/A
														forward	Traes_3AS_08AB35FDC	Traes_3AS_08AB35FDC.1	Protein kinase superfamily protein LENGTH=666
														reverse	Traes_3AS_B45D1D4FC	Traes_3AS_B45D1D4FC.2	#N/A
														reverse	Traes_3AS_B6D33E1BE	Traes_3AS_B6D33E1BE.1	Leucine-rich receptor-like protein kinase family protein LENGTH=1173
														forward	Traes_3AS_35E1BE43B	Traes_3AS_35E1BE43B.1	Ras-related protein Rab-1A
														forward	Traes_3AS_D8AE0A149	Traes_3AS_D8AE0A149.1	AP2/B3 transcription factor family protein LENGTH=361
														forward	Traes_3AS_3BC192A79	Traes_3AS_3BC192A79.1	Ras-related protein Rab-1A
														reverse	Traes_3AS_E10DBCD85	Traes_3AS_E10DBCD85.2	#N/A
														reverse	Traes_3AS_7FE2354C6	Traes_3AS_7FE2354C6.1	Mitochondrial glycoprotein family protein LENGTH=250
														forward	Traes_3AS_5A72CA3A7	Traes_3AS_5A72CA3A7.1	Non-specific lipid-transfer protein 4.3
														reverse	Traes_3AS_DFF241D83	Traes_3AS_DFF241D83.1	peptide transporter 5 LENGTH=570
														forward	Traes_3AS_794DAF12D	Traes_3AS_794DAF12D.1	myb-like transcription factor family protein LENGTH=365
														reverse	Traes_3AS_62EE06A5D	Traes_3AS_62EE06A5D.1	Ras-related protein Rab-1A
														reverse	Traes_3AS_8F39767D41	Traes_3AS_8F39767D41.2	#N/A
														forward	Traes_3AS_D964EB9651	Traes_3AS_D964EB9651.1	mitogen-activated protein kinase kinase 3 LENGTH=520
														forward	Traes_3AS_0B260E208	Traes_3AS_0B260E208.1	UPI00032AB60B related cluster n=1 Tax=unknown RepID=UPI00032AB60B
														forward	Traes_3AS_D7F2F36BB	Traes_3AS_D7F2F36BB.4	#N/A
														forward	Traes_3AS_0381E1B36	Traes_3AS_0381E1B36.1	glutathione S-transferase F4 LENGTH=245
														reverse	Traes_3AS_47F5392A3	Traes_3AS_47F5392A3.2	#N/A
														forward	Traes_3AS_8A727B48F	Traes_3AS_8A727B48F.1	14-3-3-like protein GF14-E
														reverse	Traes_3AS_6B15D67DF	Traes_3AS_6B15D67DF.1	Leucine-rich repeat receptor-like protein kinase family protein LENGTH=1141
														forward	Traes_3AS_4C0261CD5	Traes_3AS_4C0261CD5.2	#N/A
														reverse	Traes_3AS_922982272	Traes_3AS_922982272.1	Peptidase M50 family protein LENGTH=548
														reverse	Traes_3AS_2F3F7EE70	Traes_3AS_2F3F7EE70.1	Leucine-rich repeat receptor-like protein kinase family protein LENGTH=1141
														reverse	Traes_3AS_1CAC94888	Traes_3AS_1CAC94888.1	Leucine Rich Repeat family protein, expressed n=3 Tax=Oryza sativa subsp. japonica RepID=Q2R9X8_ORYSJ
														forward	Traes_3AS_8EA65DABE	Traes_3AS_8EA65DABE.1	unknown protein; BEST Arabidopsis thaliana protein match is: unknown protein . LENGTH=314
														reverse	Traes_3AS_E331C067B	Traes_3AS_E331C067B.1	receptor-like protein kinase 2 LENGTH=1151
														forward	Traes_3AS_3EEB9370D	Traes_3AS_3EEB9370D.1	MATE efflux family protein LENGTH=486
														reverse	Traes_3AS_023C834D6	Traes_3AS_023C834D6.1	UDP-Glycosyltransferase superfamily protein LENGTH=480
														reverse	Traes_3AS_01919AFD1	Traes_3AS_01919AFD1.1	LRR receptor-like serine/threonine-protein kinase FLS2 n=1 Tax=Aegilops tauschii RepID=M8AYD6_AEGTA
														reverse	Traes_3AS_3EAF2C1F2	Traes_3AS_3EAF2C1F2.1	Non-specific lipid-transfer protein 4.2
														reverse	Traes_3AS_7DC19AA16	Traes_3AS_7DC19AA16.1	Protein kinase superfamily protein LENGTH=470
														reverse	Traes_3AS_49AE2778F	Traes_3AS_49AE2778F.1	Expressed protein n=2 Tax=Oryza sativa RepID=Q2QQV4_ORYSJ
														reverse	Traes_3AS_13C53D119	Traes_3AS_13C53D119.1	UPI0002C375A9 related cluster n=1 Tax=unknown RepID=UPI0002C375A9
														forward	Traes_3AS_E6C20ED9C	Traes_3AS_E6C20ED9C.1	Beta-1,3-N-Acetylglucosaminyltransferase family protein LENGTH=124
														reverse	Traes_3AS_3345E6F16	Traes_3AS_3345E6F16.1	UPI000234DEA3 related cluster n=1 Tax=unknown RepID=UPI000234DEA3
														forward	Traes_3AS_6777599BB	Traes_3AS_6777599BB.1	Vesicle-mediated transport protein Vid24, putative n=3 Tax=Penicillium RepID=K9FD79_PEND2
														reverse	Traes_3AS_3BDB59A29	Traes_3AS_3BDB59A29.1	Helicase-like protein n=1 Tax=Oryza sativa subsp. japonica RepID=Q657A7_ORYSJ
														forward	Traes_3AS_5C7F2C739	Traes_3AS_5C7F2C739.1	RNA exonuclease 4
														reverse	Traes_3AS_3DB71984D	Traes_3AS_3DB71984D.1	Beta-1,3-N-Acetylglucosaminyltransferase family protein LENGTH=124
														reverse	Traes_3AS_D26FB2FA6	Traes_3AS_D26FB2FA6.1	Cytochrome P450 superfamily protein LENGTH=513
														reverse	Traes_3AS_C6E4D7D1B	Traes_3AS_C6E4D7D1B.2	#N/A
														reverse	Traes_3AS_4D3E574D0	Traes_3AS_4D3E574D0.1	Protein kinase superfamily protein LENGTH=470
														forward	Traes_3AS_436632233	Traes_3AS_436632233.1	Protein kinase superfamily protein LENGTH=470
														forward	Traes_3AS_96A8C01A5	Traes_3AS_96A8C01A5.2	#N/A
														reverse	Traes_3AS_CBCC60379	Traes_3AS_CBCC60379.1	Germin-like protein 11-1
														reverse	Traes_3AS_924A341AA	Traes_3AS_924A341AA.1	Cytochrome P450 superfamily protein LENGTH=513
														reverse	Traes_3AS_568C30AAC	Traes_3AS_568C30AAC.1	somatic embryogenesis receptor-like kinase 5 LENGTH=601
														forward	Traes_3AS_DFCB12564	Traes_3AS_DFCB12564.2	#N/A
														reverse	Traes_3AS_AA474B823	Traes_3AS_AA474B823.2	#N/A
														forward	Traes_3AS_4636ED845	Traes_3AS_4636ED845.2	#N/A
														reverse	Traes_3AS_AE3D5013D	Traes_3AS_AE3D5013D.1	triosephosphate isomerase LENGTH=254
														forward	Traes_3AS_6AC0802F1	Traes_3AS_6AC0802F1.1	HSP20-like chaperones superfamily protein LENGTH=494
														forward	Traes_3AS_5868D97BF	Traes_3AS_5868D97BF.1	protein n=1 Tax=Oryza sativa subsp. japonica RepID=C7J4B8_ORYSJ
														reverse	Traes_3AS_278E264E2	Traes_3AS_278E264E2.1	protein n=1 Tax=Oryza sativa subsp. japonica RepID=Q0D3J3_ORYSJ
														reverse	Traes_3AS_C88AF244E	Traes_3AS_C88AF244E.1	Protein kinase superfamily protein LENGTH=806
														reverse	Traes_3AS_BF0A360A1	Traes_3AS_BF0A360A1.1	WUSCHEL related homeobox 11 LENGTH=297
														reverse	Traes_3AS_87FD5DDAB	Traes_3AS_87FD5DDAB.1	unknown protein; FUNCTIONS IN: molecular_function unknown; INVOLVED IN: biological_process unknown; LOCATED IN: endomembrane system; Has 35 Blast hits to 35 proteins in 15 species: Archae - 0; Bacteria - 4; Metazoa - 0; Fungi - 0; Plants - 31; Viruses - 0; Other Eukaryotes - 0 (source: NCBI BLink). LENGTH=99
														reverse	Traes_3AS_02FBA2155	Traes_3AS_02FBA2155.2	#N/A
														reverse	Traes_3AS_AAA495D32	Traes_3AS_AAA495D32.1	Gamma-glutamyltranspeptidase 3
														reverse	Traes_3AS_497018B541	Traes_3AS_497018B541.1	protein n=2 Tax=Oryza sativa subsp. japonica RepID=C7J4M0_ORYSJ
														forward	Traes_3AS_F2A40F97F	Traes_3AS_F2A40F97F.1	Protein of unknown function, DUF547 LENGTH=498
														forward	Traes_3AS_381EBE04B	Traes_3AS_381EBE04B.2	#N/A
														reverse	Traes_3AS_212BB31F9	Traes_3AS_212BB31F9.2	#N/A
														forward	Traes_3AS_5A729A52E	Traes_3AS_5A729A52E.1	NBS-LRR disease resistance protein n=4 Tax=Oryza sativa RepID=A2ZP99_ORYSJ
														reverse	Traes_3AS_6ABB22CEC	Traes_3AS_6ABB22CEC.2	#N/A
														reverse	Traes_3AS_751018A7B	Traes_3AS_751018A7B.1	N-glycosylase/DNA lyase
														forward	Traes_3AS_E05AA49CB	Traes_3AS_E05AA49CB.1	UPI000234F2A1 related cluster n=1 Tax=unknown RepID=UPI000234F2A1
														forward	Traes_3AS_060D7B4F6	Traes_3AS_060D7B4F6.1	Unknown protein
														forward	Traes_3AS_D99FB89B8	Traes_3AS_D99FB89B8.1	NBS-LRR disease resistance protein n=4 Tax=Oryza sativa RepID=A2ZP99_ORYSJ
														forward	Traes_3AS_806D6C151	Traes_3AS_806D6C151.1	E3 ubiquitin-protein ligase UBR1
														reverse	Traes_3AS_E0B5795B9	Traes_3AS_E0B5795B9.4	#N/A
														forward	Traes_3AS_70BC3224F	Traes_3AS_70BC3224F.1	Helicase-like protein n=1 Tax=Oryza sativa subsp. japonica RepID=Q657A7_ORYSJ
														reverse	Traes_3AS_5DAFF40F2	Traes_3AS_5DAFF40F2.1	Glutamine-dependent NAD(+) synthetase
														forward	Traes_3AS_35B06D87C	Traes_3AS_35B06D87C.1	Adenylyl-sulfate kinase
														reverse	Traes_3AS_ADCD99D28	Traes_3AS_ADCD99D28.1	RHOMBOID-like 1 LENGTH=389
														reverse	Traes_3AS_A41695335	Traes_3AS_A41695335.1	Acetamidase/Formamidase family protein LENGTH=452
														forward	Traes_3AS_360046B1D	Traes_3AS_360046B1D.2	#N/A
														forward	Traes_3AS_639F4A8B2	Traes_3AS_639F4A8B2.2	#N/A
														reverse	Traes_3AS_FF3A7F279	Traes_3AS_FF3A7F279.1	Endosomal targeting BRO1-like domain-containing protein LENGTH=401
														reverse	Traes_3AS_A6EECACC7	Traes_3AS_A6EECACC7.1	carotenoid cleavage dioxygenase 8 LENGTH=570
														forward	Traes_3AS_4220612F3	Traes_3AS_4220612F3.1	NAC domain containing protein 80 LENGTH=329
														reverse	Traes_3AS_6D6ECD59F	Traes_3AS_6D6ECD59F.1	Subtilisin inhibitor 1 n=2 Tax=Triticum urartu RepID=M7ZSQ1_TRIUA
														reverse	Traes_3AS_C11206884	Traes_3AS_C11206884.1	unknown protein; FUNCTIONS IN: molecular_function unknown; INVOLVED IN: biological_process unknown; LOCATED IN: cellular_component unknown; EXPRESSED IN: egg cell; Has 84 Blast hits to 81 proteins in 31 species: Archae - 0; Bacteria - 0; Metazoa - 42; Fungi - 0; Plants - 41; Viruses - 0; Other Eukaryotes - 1 (source: NCBI BLink). LENGTH=642
														reverse	Traes_3AS_0213AD592	Traes_3AS_0213AD592.1	protein n=3 Tax=Oryza sativa subsp. japonica RepID=Q0IR59_ORYSJ
														reverse	Traes_3AS_A589DD92F	Traes_3AS_A589DD92F.1	NH(3)-dependent NAD(+) synthetase
														forward	Traes_3AS_4D87123A6	Traes_3AS_4D87123A6.1	Membrane protein insertase YidC
														reverse	Traes_3AS_23A1352E9	Traes_3AS_23A1352E9.3	#N/A
														forward	Traes_3AS_9150D7024	Traes_3AS_9150D7024.1	n=2 Tax=Oryza sativa subsp. japonica RepID=Q7X7Y4_ORYSJ
														forward	Traes_3AS_E462B8D6F	Traes_3AS_E462B8D6F.1	Transcription factor IWS1
														reverse	Traes_3AS_7D4A02371	Traes_3AS_7D4A02371.1	Retinol dehydrogenase 14
														reverse	Traes_3AS_68240596D	Traes_3AS_68240596D.1	Histone H2B.2
														forward	Traes_3AS_276311085	Traes_3AS_276311085.1	Trans-2,3-enoyl-CoA reductase-like
														reverse	Traes_3AS_980B69ADB	Traes_3AS_980B69ADB.1	unknown protein; LOCATED IN: endomembrane system; EXPRESSED IN: 23 plant structures; EXPRESSED DURING: 15 growth stages; Has 14 Blast hits to 14 proteins in 6 species: Archae - 0; Bacteria - 0; Metazoa - 0; Fungi - 0; Plants - 14; Viruses - 0; Other Eukaryotes - 0 (source: NCBI BLink). LENGTH=84
														reverse	Traes_3AS_D687968CC	Traes_3AS_D687968CC.1	Very-long-chain (3R)-3-hydroxyacyl-[acyl-carrier protein] dehydratase 1
														reverse	Traes_3AS_B6A286A65	Traes_3AS_B6A286A65.2	#N/A
														forward	Traes_3AS_A466B9ECC	Traes_3AS_A466B9ECC.2	#N/A
														reverse	Traes_3AS_1B9CD4863	Traes_3AS_1B9CD4863.1	Transcription factor bHLH110
														reverse	Traes_3AS_C26B508C4	Traes_3AS_C26B508C4.1	UPI000234F9BF related cluster n=1 Tax=unknown RepID=UPI000234F9BF
														reverse	Traes_3AS_2526E8071	Traes_3AS_2526E8071.1	Disease resistance protein (CC-NBS-LRR class) family LENGTH=1049
														reverse	Traes_3AS_109366C4A	Traes_3AS_109366C4A.2	#N/A
														forward	Traes_3AS_464001B0A	Traes_3AS_464001B0A.1	Pentatricopeptide repeat-containing protein
														reverse	Traes_3AS_54C0C3EB2	Traes_3AS_54C0C3EB2.2	#N/A
														reverse	Traes_3AS_D57F37EDD	Traes_3AS_D57F37EDD.1	UPI0002C35E8B related cluster n=2 Tax=unknown RepID=UPI0002C35E8B
														forward	Traes_3AS_49D169B7B	Traes_3AS_49D169B7B.1	protein n=3 Tax=Oryza RepID=Q5ZED3_ORYSJ
														reverse	Traes_3AS_8B1777DCD	Traes_3AS_8B1777DCD.1	Glyoxysomal fatty acid beta-oxidation multifunctional protein MFP-a
														reverse	Traes_3AS_8D51B157B	Traes_3AS_8D51B157B.2	#N/A
														reverse	Traes_3AS_9235C71F7	Traes_3AS_9235C71F7.2	#N/A
														reverse	Traes_3AS_67F8B087C	Traes_3AS_67F8B087C.1	Major facilitator superfamily protein LENGTH=442
														reverse	Traes_3AS_CE750D3BC	Traes_3AS_CE750D3BC.1	Very-long-chain (3R)-3-hydroxyacyl-[acyl-carrier protein] dehydratase 2
														reverse	Traes_3AS_51DE1D50C	Traes_3AS_51DE1D50C.1	asparagine synthetase 3 LENGTH=578
														forward	Traes_3AS_DF3602FC6	Traes_3AS_DF3602FC6.1	Protein kinase superfamily protein LENGTH=393
														reverse	Traes_3AS_D9E1E4F70	Traes_3AS_D9E1E4F70.1	tRNA-splicing endonuclease
														forward	Traes_3AS_A06BE8350	Traes_3AS_A06BE8350.1	Very-long-chain enoyl-CoA reductase
														reverse	Traes_3AS_497018B542	Traes_3AS_497018B542.1	protein n=2 Tax=Oryza sativa subsp. japonica RepID=C7J4M0_ORYSJ
														reverse	Traes_3AS_6706B4CCE	Traes_3AS_6706B4CCE.1	Cytochrome b
														reverse	Traes_3AS_0C9E82A3C	Traes_3AS_0C9E82A3C.1	UPI000234E54C related cluster n=1 Tax=unknown RepID=UPI000234E54C
														reverse	Traes_3AS_132C76C68	Traes_3AS_132C76C68.1	Subtilisin-chymotrypsin inhibitor-2A
														forward	Traes_3AS_3A709EED5	Traes_3AS_3A709EED5.1	Ubiquitin-like superfamily protein LENGTH=658
														reverse	Traes_3AS_C73BA8338	Traes_3AS_C73BA8338.1	TRICHOME BIREFRINGENCE-LIKE 16 LENGTH=551
														forward	Traes_3AS_16C7E333C	Traes_3AS_16C7E333C.1	Cytochrome c oxidase subunit 1
														reverse	Traes_3AS_A0F37D68F	Traes_3AS_A0F37D68F.1	Membrane protein insertase YidC
														reverse	Traes_3AS_E5468D083	Traes_3AS_E5468D083.1	Cytochrome P450 superfamily protein LENGTH=488
														reverse	Traes_3AS_345D961A5	Traes_3AS_345D961A5.1	Leucine-rich receptor-like protein kinase family protein LENGTH=1136
														reverse	Traes_3AS_4B862F7C5	Traes_3AS_4B862F7C5.1	Pentatricopeptide repeat-containing protein
														forward	Traes_3AS_075D3EB21	Traes_3AS_075D3EB21.2	#N/A
														forward	Traes_3AS_6CB1DBD28	Traes_3AS_6CB1DBD28.1	Pentatricopeptide repeat-containing protein
														reverse	Traes_3AS_4F5A9DEAB	Traes_3AS_4F5A9DEAB.1	Protease HtpX homolog 2
														reverse	Traes_3AS_34057A336	Traes_3AS_34057A336.2	#N/A
														forward	Traes_3AS_E66A88CE31	Traes_3AS_E66A88CE31.1	Cytochrome b
														forward	Traes_3AS_10C88B68A	Traes_3AS_10C88B68A.1	Group II intron-encoded protein LtrA
														forward	Traes_3AS_50E1D2D63	Traes_3AS_50E1D2D63.1	Unknown protein
														reverse	Traes_3AS_CB730C9AB	Traes_3AS_CB730C9AB.1	protein n=3 Tax=Oryza sativa subsp. japonica RepID=Q0E2T0_ORYSJ
														reverse	Traes_3AS_0B3BDA7B1	Traes_3AS_0B3BDA7B1.1	thylakoid lumenal 17.9 kDa protein, chloroplast LENGTH=225
														forward	Traes_3AS_D70717386	Traes_3AS_D70717386.1	Aspartate--tRNA ligase
														forward	Traes_3AS_09981CC5C	Traes_3AS_09981CC5C.2	#N/A
														reverse	Traes_3AS_6D6ECD59F1	Traes_3AS_6D6ECD59F1.1	Subtilisin inhibitor 1 n=2 Tax=Triticum urartu RepID=M7ZSQ1_TRIUA
														reverse	Traes_3AS_630A1A38A	Traes_3AS_630A1A38A.1	shikimate kinase like 1 LENGTH=280
														forward	Traes_3AS_9892592E5	Traes_3AS_9892592E5.1	unknown protein; Has 1807 Blast hits to 1807 proteins in 277 species: Archae - 0; Bacteria - 0; Metazoa - 736; Fungi - 347; Plants - 385; Viruses - 0; Other Eukaryotes - 339 (source: NCBI BLink). LENGTH=354
														reverse	Traes_3AS_6C5460F51	Traes_3AS_6C5460F51.1	serine/threonine protein phosphatase 2A LENGTH=307
														reverse	Traes_3AS_F491BB6D2	Traes_3AS_F491BB6D2.1	Unknown protein
														forward	Traes_3AS_3C212A86F	Traes_3AS_3C212A86F.1	UPI000234F8E4 related cluster n=1 Tax=unknown RepID=UPI000234F8E4
														reverse	Traes_3AS_7032B2E0B	Traes_3AS_7032B2E0B.1	External alternative NAD(P)H-ubiquinone oxidoreductase B1, mitochondrial
														forward	Traes_3AS_1978132E0	Traes_3AS_1978132E0.1	Cellulose synthase-like protein G2 n=1 Tax=Triticum urartu RepID=M7ZZ19_TRIUA
														forward	Traes_3AS_6AE2DC9C2	Traes_3AS_6AE2DC9C2.1	Protein of unknown function (DUF 3339) LENGTH=69
														reverse	Traes_3AS_7D4114DDC	Traes_3AS_7D4114DDC.1	Protein of unknown function (DUF 3339) LENGTH=69
														forward	Traes_3AS_BA92B3DE8	Traes_3AS_BA92B3DE8.2	#N/A
														forward	Traes_3AS_6678A7D6F	Traes_3AS_6678A7D6F.1	Cytochrome P450 superfamily protein LENGTH=488
														forward	Traes_3AS_10B9C65E0	Traes_3AS_10B9C65E0.1	cytochrome P450, family 704, subfamily A, polypeptide 1 LENGTH=505
														forward	Traes_3AS_43D5892CB	Traes_3AS_43D5892CB.2	#N/A
														forward	Traes_3AS_A3FC93C65	Traes_3AS_A3FC93C65.2	#N/A
														reverse	Traes_3AS_B8FF9781D	Traes_3AS_B8FF9781D.1	Ypt/Rab-GAP domain of gyp1p superfamily protein LENGTH=745
														forward	Traes_3AS_9CFC514D4	Traes_3AS_9CFC514D4.1	protein n=1 Tax=Oryza sativa subsp. japonica RepID=C7J8Y1_ORYSJ
														forward	Traes_3AS_7017A9E97	Traes_3AS_7017A9E97.1	Subtilisin-chymotrypsin inhibitor-2A
														reverse	Traes_3AS_C577E2CB7	Traes_3AS_C577E2CB7.1	Subtilisin-chymotrypsin inhibitor-2A
														forward	Traes_3AS_E563BAA68	Traes_3AS_E563BAA68.1	Pyrimidine-specific ribonucleoside hydrolase RihA
														reverse	Traes_3AS_ED39D1D37	Traes_3AS_ED39D1D37.1	n=1 Tax=Oryza sativa subsp. japonica RepID=Q7F971_ORYSJ
														forward	Traes_3AS_4E4F1CA3D	Traes_3AS_4E4F1CA3D.1	protein n=1 Tax=Oryza sativa subsp. japonica RepID=C7J4B8_ORYSJ
														forward	Traes_3AS_F781ED536	Traes_3AS_F781ED536.1	Protein kinase superfamily protein LENGTH=355
														reverse	Traes_3AS_0665BBAD5	Traes_3AS_0296BFC0A.1	Enolase-phosphatase E1
														forward	Traes_3AS_0296BFC0A	Traes_3AS_0665BBAD5.2	#N/A
														reverse	Traes_3AS_A553F2D3A	Traes_3AS_A553F2D3A.3	#N/A
														reverse	Traes_3AS_2F81AD745	Traes_3AS_2F81AD745.3	#N/A
														reverse	Traes_3AS_88145AB3D	Traes_3AS_88145AB3D.1	xyloglucan endotransglucosylase/hydrolase 3 LENGTH=290
														forward	Traes_3AS_6658F1F85	Traes_3AS_6658F1F85.1	Serine/threonine-protein kinase n=1 Tax=Oryza brachyantha RepID=J3MFW8_ORYBR
														forward	Traes_3AS_B51373A34	Traes_3AS_B51373A34.1	D111/G-patch domain-containing protein LENGTH=530
														reverse	Traes_3AS_60683CC66	Traes_3AS_60683CC66.1	transferases, transferring glycosyl groups LENGTH=206
														forward	Traes_3AS_2C19B0BE11	Traes_3AS_2C19B0BE11.1	receptor-like protein kinase 2 LENGTH=1151
														forward	Traes_3AS_FDC805693	Traes_3AS_FDC805693.2	#N/A
														forward	Traes_3AS_38313C290	Traes_3AS_38313C290.1	Zinc-finger domain of monoamine-oxidase A repressor R1 protein LENGTH=512
														reverse	Traes_3AS_6471FC3A2	Traes_3AS_6471FC3A2.2	#N/A
														reverse	Traes_3AS_ABE1029B8	Traes_3AS_ABE1029B8.2	#N/A
														reverse	Traes_3AS_7017A9E971	Traes_3AS_7017A9E971.1	Subtilisin-chymotrypsin inhibitor-2A
														forward	Traes_3AS_94B01E9C1	Traes_3AS_94B01E9C1.1	Protein of unknown function (DUF1664) LENGTH=383
														forward	Traes_3AS_6948DD852	Traes_3AS_6948DD852.1	40S ribosomal protein S5-1
														forward	Traes_3AS_D9F0060C9	Traes_3AS_D9F0060C9.1	Expressed protein n=2 Tax=Oryza sativa RepID=Q2R2R1_ORYSJ
														reverse	Traes_3AS_05807F972	Traes_3AS_05807F972.2	#N/A
														reverse	Traes_3AS_47509E56F	Traes_3AS_47509E56F.1	Cysteine-rich receptor-like protein kinase 2 n=2 Tax=Triticeae RepID=M8ASA5_AEGTA
														reverse	Traes_3AS_EBFC05FC6	Traes_3AS_EBFC05FC6.1	Protein kinase superfamily protein LENGTH=470
														forward	Traes_3AS_DDF377034	Traes_3AS_DDF377034.1	Pentatricopeptide repeat (PPR) superfamily protein LENGTH=544
														reverse	Traes_3AS_76B13B518	Traes_3AS_76B13B518.1	DNA-damage-repair/toleration protein DRT111, chloroplastic
														forward	Traes_3AS_ABF6FCBC8	Traes_3AS_ABF6FCBC8.1	3-beta-hydroxysteroid-Delta(8),Delta(7)-isomerase
														forward	Traes_3AS_BAEC1778D	Traes_3AS_BAEC1778D.2	#N/A
														reverse	Traes_3AS_D0A6A1DBC	Traes_3AS_D0A6A1DBC.1	Aldo-keto reductase
														reverse	Traes_3AS_30ABE694F	Traes_3AS_30ABE694F.1	Cytochrome P450 superfamily protein LENGTH=512
														forward	Traes_3AS_4D3209F0E	Traes_3AS_4D3209F0E.1	Cytochrome P450 superfamily protein LENGTH=490
														forward	Traes_3AS_FD2CCD570	Traes_3AS_FD2CCD570.1	Unknown protein
														forward	Traes_3AS_B13483898	Traes_3AS_B13483898.1	Unknown protein
														reverse	Traes_3AS_F3442A448	Traes_3AS_F3442A448.1	Sulfite reductase [NADPH] flavoprotein alpha-component
														forward	Traes_3AS_122E7F281	Traes_3AS_122E7F281.1	Sphingosine-1-phosphate lyase
														reverse	Traes_3AS_0A5EBDE8B	Traes_3AS_0A5EBDE8B.2	#N/A
														reverse	Traes_3AS_9B09F0AFB	Traes_3AS_9B09F0AFB.2	#N/A
														forward	Traes_3AS_491B176E2	Traes_3AS_491B176E2.2	#N/A
														reverse	Traes_3AS_84E4B9D38	Traes_3AS_84E4B9D38.2	#N/A
														forward	Traes_3AS_C7CAF1F8D	Traes_3AS_C7CAF1F8D.2	#N/A
														reverse	Traes_3AS_C77080617	Traes_3AS_C77080617.1	Plant protein 1589 of unknown function LENGTH=363
														reverse	Traes_3AS_6ED58D2BF	Traes_3AS_6ED58D2BF.1	Disease resistance protein
														forward	Traes_3AS_BB8C58BB0	Traes_3AS_BB8C58BB0.3	#N/A
														reverse	Traes_3AS_475B27CF6	Traes_3AS_475B27CF6.1	myb domain protein 4 LENGTH=282
														reverse	Traes_3AS_8A02C5D7D	Traes_3AS_8A02C5D7D.2	#N/A
														forward	Traes_3AS_6AFEC038B	Traes_3AS_6AFEC038B.1	protein n=1 Tax=Oryza sativa subsp. japonica RepID=C7IXT5_ORYSJ
														forward	Traes_3AS_B09E8B029	Traes_3AS_B09E8B029.1	Amino-acid permease BAT1 homolog
														forward	Traes_3AS_5971130B5	Traes_3AS_5971130B5.1	UDP-Glycosyltransferase superfamily protein LENGTH=489
														reverse	Traes_3AS_F565F74EF	Traes_3AS_F565F74EF.2	#N/A
														reverse	Traes_3AS_2041E9D3E	Traes_3AS_2041E9D3E.2	#N/A
														forward	Traes_3AS_086BAC20B	Traes_3AS_086BAC20B.2	#N/A
														forward	Traes_3AS_C724C5D06	Traes_3AS_C724C5D06.1	Dolichol-phosphate mannosyltransferase subunit 3
														reverse	Traes_3AS_EF70FF691	Traes_3AS_EF70FF691.2	#N/A
														reverse	Traes_3AS_FACB8A4C6	Traes_3AS_FACB8A4C6.2	#N/A
														forward	Traes_3AS_3ADF6C8F2	Traes_3AS_3ADF6C8F2.1	O-fucosyltransferase family protein LENGTH=499
														forward	Traes_3AS_C9AB17B75	Traes_3AS_C9AB17B75.2	#N/A
														forward	Traes_3AS_4477663FD	Traes_3AS_4477663FD.1	Kinase interacting protein 1-like n=4 Tax=Oryza RepID=Q9AS78_ORYSJ
														forward	Traes_3AS_731F2D987	Traes_3AS_731F2D987.1	Unknown protein
														reverse	Traes_3AS_6EEB8D2B2	Traes_3AS_6EEB8D2B2.1	myb-like transcription factor family protein LENGTH=344
														forward	Traes_3AS_D825CC713	Traes_3AS_D825CC713.1	Protein kinase superfamily protein LENGTH=1113
														reverse	Traes_3AS_09B4BABF2	Traes_3AS_09B4BABF2.1	TRICHOME BIREFRINGENCE-LIKE 18 LENGTH=533
														reverse	Traes_3AS_84A1C895E	Traes_3AS_84A1C895E.1	Protein kinase superfamily protein LENGTH=1113
														forward	Traes_3AS_11871046C	Traes_3AS_11871046C.1	pyruvate decarboxylase-2 LENGTH=607
														reverse	Traes_3AS_7C8563F80	Traes_3AS_7C8563F80.1	Transcription factor IIIB 70 kDa subunit n=1 Tax=Aegilops tauschii RepID=M8BB65_AEGTA
														forward	Traes_3AS_A7027CC25	Traes_3AS_A7027CC25.1	Pentatricopeptide repeat-containing protein
														reverse	Traes_3AS_9E3A204A7	Traes_3AS_9E3A204A7.1	NADPH:quinone oxidoreductase LENGTH=196
														reverse	Traes_3AS_0B6AF43D0	Traes_3AS_0B6AF43D0.1	ATP-dependent RNA helicase DeaD
														forward	Traes_3AS_1D269F7BC	Traes_3AS_1D269F7BC.1	Kinase interacting (KIP1-like) family protein LENGTH=558
														forward	Traes_3AS_B79E49BE2	Traes_3AS_B79E49BE2.1	Myb family transcription factor APL n=1 Tax=Aegilops tauschii RepID=M8CGE4_AEGTA
														forward	Traes_3AS_72415C303	Traes_3AS_72415C303.2	#N/A
														reverse	Traes_3AS_A542EC6F6	Traes_3AS_A542EC6F6.2	#N/A
														forward	Traes_3AS_71D103050	Traes_3AS_71D103050.1	WD repeat domain phosphoinositide-interacting protein 3
														reverse	Traes_3AS_D15692CB6	Traes_3AS_D15692CB6.1	tRNA pseudouridine(38/39) synthase
														reverse	Traes_3AS_683DAFF44	Traes_3AS_683DAFF44.2	#N/A
														forward	Traes_3AS_B362E09C5	Traes_3AS_B362E09C5.1	UPI0002C3035A related cluster n=1 Tax=unknown RepID=UPI0002C3035A
														forward	Traes_3AS_EBD285F1A	Traes_3AS_EBD285F1A.2	#N/A
														reverse	Traes_3AS_5E216EA60	Traes_3AS_5E216EA60.1	Transcription factor IIIB 70 kDa subunit n=1 Tax=Aegilops tauschii RepID=M8BB65_AEGTA
														forward	Traes_3AS_45D8C6A2A	Traes_3AS_45D8C6A2A.1	regulatory protein (NPR1) LENGTH=593
														reverse	Traes_3AS_C545FD455	Traes_3AS_C545FD455.1	Proactivator polypeptide-like 1
														forward	Traes_3AS_D0FDA4F87	Traes_3AS_D0FDA4F87.1	Mini-chromosome maintenance complex-binding protein
														reverse	Traes_3AS_CC6CD4CCD	Traes_3AS_CC6CD4CCD.9	#N/A
														reverse	Traes_3AS_75E04A7F4	Traes_3AS_75E04A7F4.1	HXXXD-type acyl-transferase family protein LENGTH=428
														reverse	Traes_3AS_9442E0834	Traes_3AS_9442E0834.2	#N/A
														forward	Traes_3AS_6D3986435	Traes_3AS_6D3986435.1	WD repeat-containing protein 86
														forward	Traes_3AS_BB69B9A56	Traes_3AS_BB69B9A56.1	nudix hydrolase homolog 22 LENGTH=302
														reverse	Traes_3AS_6A6D4F62A	Traes_3AS_6A6D4F62A.1	protein n=5 Tax=Oryza sativa RepID=Q69R48_ORYSJ
														forward	Traes_3AS_F0DA553C21	Traes_3AS_F0DA553C21.2	#N/A
														forward	Traes_3AS_F430E3873	Traes_3AS_F430E3873.1	zinc finger (Ran-binding) family protein LENGTH=849
														reverse	Traes_3AS_8C19906ED	Traes_3AS_8C19906ED.1	Pentatricopeptide repeat-containing protein
														forward	Traes_3AS_F0EAD2C11	Traes_3AS_F0EAD2C11.1	ABC transporter B family member 11
														forward	Traes_3AS_E8F7CBED7	Traes_3AS_E8F7CBED7.1	Glutamine--tRNA ligase
														forward	Traes_3AS_ACF016AD4	Traes_3AS_ACF016AD4.1	17.6 kDa class II heat shock protein LENGTH=155
														reverse	Traes_3AS_F4B9650EE	Traes_3AS_F4B9650EE.1	unknown protein; Has 50 Blast hits to 50 proteins in 16 species: Archae - 0; Bacteria - 0; Metazoa - 7; Fungi - 0; Plants - 43; Viruses - 0; Other Eukaryotes - 0 (source: NCBI BLink). LENGTH=165
														reverse	Traes_3AS_03F5CA04E	Traes_3AS_03F5CA04E.1	metacaspase 1 LENGTH=367
														reverse	Traes_3AS_2984B96FF	Traes_3AS_2984B96FF.1	UPI0002C35353 related cluster n=1 Tax=unknown RepID=UPI0002C35353
														forward	Traes_3AS_1870C75C21	Traes_3AS_1870C75C21.1	n=1 Tax=Oryza sativa subsp. japonica RepID=Q7XMF6_ORYSJ
														forward	Traes_3AS_01FEA201F	Traes_3AS_01FEA201F.1	UPI0002C3193C related cluster n=1 Tax=unknown RepID=UPI0002C3193C
														reverse	Traes_3AS_0FAABE2CA	Traes_3AS_0FAABE2CA.2	#N/A
														reverse	Traes_3AS_BE150FD6D	Traes_3AS_BE150FD6D.2	#N/A
														reverse	Traes_3AS_F82D27C20	Traes_3AS_F82D27C20.3	#N/A
														forward	Traes_3AS_4A806BAF2	Traes_3AS_4A806BAF2.2	#N/A
														reverse	Traes_3AS_84B19E892	Traes_3AS_84B19E892.1	Inositol-1,4,5-trisphosphate 5-phosphatase 2
														reverse	Traes_3AS_D22783E33	Traes_3AS_D22783E33.2	#N/A
														forward	Traes_3AS_647411E39	Traes_3AS_647411E39.2	#N/A
														forward	Traes_3AS_5B258E7EB	Traes_3AS_5B258E7EB.2	#N/A
														forward	Traes_3AS_5B9103A11	Traes_3AS_5B9103A11.1	40S ribosomal protein S3-3
														forward	Traes_3AS_348CA06D5	Traes_3AS_348CA06D5.2	#N/A
														reverse	Traes_3AS_0DAD75B56	Traes_3AS_0DAD75B56.2	#N/A
														forward	Traes_3AS_62EE5D4A4	Traes_3AS_62EE5D4A4.1	FACT complex subunit SSRP1
														forward	Traes_3AS_51B357F83	Traes_3AS_51B357F83.1	UPI000234E0E3 related cluster n=1 Tax=unknown RepID=UPI000234E0E3
														forward	Traes_3AS_4DCCF1D53	Traes_3AS_4DCCF1D53.1	Protein kinase family protein LENGTH=569
														reverse	Traes_3AS_73E3AE2ED	Traes_3AS_73E3AE2ED.1	Citrate-binding protein
														reverse	Traes_3AS_3D83E4094	Traes_3AS_3D83E4094.1	embryo defective 2410 LENGTH=2166
														reverse	Traes_3AS_D20BF8AF8	Traes_3AS_D20BF8AF8.2	#N/A
														reverse	Traes_3AS_A6D3DD27E	Traes_3AS_A6D3DD27E.3	#N/A
														forward	Traes_3AS_E9A92EB77	Traes_3AS_E9A92EB77.1	RING/U-box superfamily protein LENGTH=320
														forward	Traes_3AS_F46E02204	Traes_3AS_F46E02204.1	IAA-alanine resistance protein 1
														forward	Traes_3AS_3CECFD2DA	Traes_3AS_3CECFD2DA.1	protodermal factor 1 LENGTH=306
														forward	Traes_3AS_B1988E355	Traes_3AS_B1988E355.1	MAR binding filament-like protein 1 LENGTH=726
														forward	Traes_3AS_46E4819DB	Traes_3AS_46E4819DB.1	Pollen-specific protein SF21 n=1 Tax=Helianthus annuus RepID=SF21_HELAN
														forward	Traes_3AS_771897131	Traes_3AS_771897131.2	#N/A
														forward	Traes_3AS_47DAFFD83	Traes_3AS_47DAFFD83.2	#N/A
														forward	Traes_3AS_920224225	Traes_3AS_920224225.1	Choline/ethanolamine kinase
														reverse	Traes_3AS_E1517C02A	Traes_3AS_E1517C02A.1	Polyprotein n=1 Tax=Oryza sativa subsp. japonica RepID=Q8W151_ORYSJ
														forward	Traes_3AS_25B3B7D921	Traes_3AS_25B3B7D921.1	DNA-directed RNA polymerase subunit beta''
														forward	Traes_3AS_2AA4A86C6	Traes_3AS_2AA4A86C6.1	UPI0002C35353 related cluster n=1 Tax=unknown RepID=UPI0002C35353
														reverse	Traes_3AS_3AFCE5D02	Traes_3AS_3AFCE5D02.2	#N/A
														forward	Traes_3AS_FE20AA3A41	Traes_3AS_FE20AA3A41.2	#N/A
														forward	Traes_3AS_8E159608E	Traes_3AS_8E159608E.2	#N/A
														forward	Traes_3AS_FD018268B	Traes_3AS_FD018268B.1	ABC transporter C family member 3
														reverse	Traes_3AS_E74AA30D1	Traes_3AS_E74AA30D1.1	Protein of unknown function (DUF1644) LENGTH=274
														forward	Traes_3AS_263008FD8	Traes_3AS_263008FD8.2	#N/A
														reverse	Traes_3AS_AAAAD30B5	Traes_3AS_AAAAD30B5.1	FACT complex subunit SSRP1-A
														forward	Traes_3AS_FDFE9B523	Traes_3AS_FDFE9B523.2	#N/A
														forward	Traes_3AS_9E9137BBA	Traes_3AS_9E9137BBA.2	#N/A
														reverse	Traes_3AS_3829A38D8	Traes_3AS_3829A38D8.1	Unknown protein
														reverse	Traes_3AS_475E99EA7	Traes_3AS_475E99EA7.1	S-adenosylmethionine decarboxylase proenzyme n=1 Tax=Brachypodium distachyon RepID=I1IBH3_BRADI
														reverse	Traes_3AS_CD5921792	Traes_3AS_CD5921792.1	RING/FYVE/PHD zinc finger superfamily protein LENGTH=343
														forward	Traes_3AS_010318DFA	Traes_3AS_010318DFA.1	protein n=1 Tax=Oryza sativa subsp. japonica RepID=Q0D652_ORYSJ
														forward	Traes_3AS_6A25FC6BF	Traes_3AS_6A25FC6BF.2	#N/A
														forward	Traes_3AS_865E5B5C8	Traes_3AS_865E5B5C8.1	DNA polymerase epsilon subunit 2 n=2 Tax=Triticeae RepID=M8BNF4_AEGTA
														forward	Traes_3AS_3155D0980	Traes_3AS_3155D0980.1	Ribosomal protein L18ae family LENGTH=133
														reverse	Traes_3AS_8424ABB06	Traes_3AS_8424ABB06.1	ATP-dependent RNA helicase, putative LENGTH=1168
														forward	Traes_3AS_D08B80F49	Traes_3AS_D08B80F49.1	Ankyrin-3 n=1 Tax=Aegilops tauschii RepID=M8B1J4_AEGTA
														reverse	Traes_3AS_14F05583D	Traes_3AS_14F05583D.1	40S ribosomal protein S3-3
														reverse	Traes_3AS_26A1D3C9F	Traes_3AS_26A1D3C9F.1	Phosphoribosylglycinamide formyltransferase 2
														forward	Traes_3AS_CD8EF3E96	Traes_3AS_CD8EF3E96.1	FRIGIDA-like protein LENGTH=532
														reverse	Traes_3AS_2E33878D4	Traes_3AS_2E33878D4.1	Protein of unknown function (DUF1664) LENGTH=304
														forward	Traes_3AS_51CE5A532	Traes_3AS_51CE5A532.2	#N/A
														reverse	Traes_3AS_C6E7E02DB	Traes_3AS_C6E7E02DB.1	DNA mismatch repair protein MutS
														reverse	Traes_3AS_FAF3FEF4C	Traes_3AS_FAF3FEF4C.1	Raffinose synthase family protein LENGTH=844
														reverse	Traes_3AS_5A0EB37C5	Traes_3AS_5A0EB37C5.1	NAD-dependent malic enzyme 2 LENGTH=607
														forward	Traes_3AS_137C2C208	Traes_3AS_137C2C208.3	#N/A
														reverse	Traes_3AS_6850784D1	Traes_3AS_6850784D1.1	mitochondrial processing peptidase alpha subunit LENGTH=499
														reverse	Traes_3AS_F5D3E0CC5	Traes_3AS_F5D3E0CC5.2	#N/A
														reverse	Traes_3AS_15A221AD0	Traes_3AS_15A221AD0.1	Zinc transporter SLC39A7
														reverse	Traes_3AS_E11030EB7	Traes_3AS_E11030EB7.1	ubiquitin-conjugating enzyme 3 LENGTH=150
														forward	Traes_3AS_F41DD5A61	Traes_3AS_F41DD5A61.2	#N/A
														reverse	Traes_3AS_513ECA560	Traes_3AS_513ECA560.1	17.6 kDa class II heat shock protein LENGTH=155
														forward	Traes_3AS_5ACE63418	Traes_3AS_5ACE63418.1	Polynucleotide 5'-hydroxyl-kinase grc3
														reverse	Traes_3AS_B59826D4F	Traes_3AS_B59826D4F.1	F-box family protein with a domain of unknown function (DUF295) LENGTH=378
														forward	Traes_3AS_A01DF66AF	Traes_3AS_A01DF66AF.1	Unknown protein
														reverse	Traes_3AS_1943E9059	Traes_3AS_1943E9059.1	Type I inositol 1,4,5-trisphosphate 5-phosphatase 1
														forward	Traes_3AS_7E7217B1B	Traes_3AS_7E7217B1B.1	profilin 3 LENGTH=168
														forward	Traes_3AS_5A6ED132C	Traes_3AS_5A6ED132C.1	IQ-domain 6 LENGTH=416
														forward	Traes_3AS_077DDC496	Traes_3AS_077DDC496.1	UPI000234FD5C related cluster n=1 Tax=unknown RepID=UPI000234FD5C
														forward	Traes_3AS_FC23F0238	Traes_3AS_FC23F0238.1	phosphofructokinase 3 LENGTH=489
														forward	Traes_3AS_CDFA42198	Traes_3AS_CDFA42198.1	UPI000234E0E3 related cluster n=1 Tax=unknown RepID=UPI000234E0E3
														reverse	Traes_3AS_D097872BE	Traes_3AS_D097872BE.1	ATP-dependent RNA helicase RhlB
														forward	Traes_3AS_6526F152B	Traes_3AS_6526F152B.3	#N/A
														reverse	Traes_3AS_3F8424E4E	Traes_3AS_3F8424E4E.1	Argonaute family protein LENGTH=997
														forward	Traes_3AS_B31608007	Traes_3AS_B31608007.1	seed imbibition 2 LENGTH=773
														reverse	Traes_3AS_AA4DE445B	Traes_3AS_AA4DE445B.1	chloride channel C LENGTH=779
														reverse	Traes_3AS_6F7F83BBE	Traes_3AS_6F7F83BBE.1	Zinc transporter ZIP13
														forward	Traes_3AS_CC857D372	Traes_3AS_CC857D372.1	hexokinase 1 LENGTH=496
														forward	Traes_3AS_965E2F790	Traes_3AS_965E2F790.1	myb-like transcription factor family protein LENGTH=365
														reverse	Traes_3AS_B9877D50B	Traes_3AS_B9877D50B.12	#N/A
														forward	Traes_3AS_3FCBBA6ED	Traes_3AS_3FCBBA6ED.1	Cytochrome P450 86A1 n=1 Tax=Aegilops tauschii RepID=M8D0F4_AEGTA
														reverse	Traes_3AS_B84449232	Traes_3AS_B84449232.1	UPI000234E082 related cluster n=1 Tax=unknown RepID=UPI000234E082
														forward	Traes_3AS_26C0BDFE4	Traes_3AS_26C0BDFE4.2	#N/A
														forward	Traes_3AS_F7ED1199F	Traes_3AS_F7ED1199F.2	#N/A
														reverse	Traes_3AS_EC89A30CF	Traes_3AS_EC89A30CF.1	Early fruit mRNA n=2 Tax=Zea mays RepID=B6TAC1_MAIZE
														reverse	Traes_3AS_4BFB05AFA	Traes_3AS_4BFB05AFA.1	Syntaxin-32
														forward	Traes_3AS_B3B799BFB	Traes_3AS_B3B799BFB.2	#N/A
														reverse	Traes_3AS_97D1575E8	Traes_3AS_97D1575E8.1	glutaredoxin 4 LENGTH=169
														reverse	Traes_3AS_9CE75153C	Traes_3AS_9CE75153C.2	#N/A
														forward	Traes_3AS_007019331	Traes_3AS_007019331.1	DEAD-box ATP-dependent RNA helicase 39
														reverse	Traes_3AS_8FD53F26F	Traes_3AS_8FD53F26F.1	Taurine catabolism dioxygenase, TauD/TfdA family n=3 Tax=Pseudomonas RepID=I4KJL5_PSEFL
														reverse	Traes_3AS_9CB9425D81	Traes_3AS_9CB9425D81.11	#N/A
														forward	Traes_3AS_D6B5BF0B8	Traes_3AS_D6B5BF0B8.1	Phosphoenolpyruvate/phosphate translocator 3, chloroplastic
														forward	Traes_3AS_6F6ED521C	Traes_3AS_6F6ED521C.2	#N/A
														forward	Traes_3AS_95D28ECA7	Traes_3AS_95D28ECA7.1	Unknown protein
														reverse	Traes_3AS_8353B5FCA	Traes_3AS_8353B5FCA.3	#N/A
														forward	Traes_3AS_DC9473244	Traes_3AS_DC9473244.1	Protein kinase superfamily protein LENGTH=492
														reverse	Traes_3AS_C0CAE774A	Traes_3AS_C0CAE774A.2	#N/A
														reverse	Traes_3AS_FF831326D	Traes_3AS_FF831326D.1	Abscisic acid receptor PYR1
														reverse	Traes_3AS_63874466E	Traes_3AS_63874466E.1	protein n=1 Tax=Oryza sativa subsp. japonica RepID=Q0JK94_ORYSJ
														forward	Traes_3AS_58A99B5E7	Traes_3AS_58A99B5E7.1	UPI000234E301 related cluster n=1 Tax=unknown RepID=UPI000234E301
														forward	Traes_3AS_1870C75C2	Traes_3AS_1870C75C2.1	n=1 Tax=Oryza sativa subsp. japonica RepID=Q7XMF6_ORYSJ
														reverse	Traes_3AS_D1B055CE7	Traes_3AS_D1B055CE7.3	#N/A
														forward	Traes_3AS_A75911EDA	Traes_3AS_A75911EDA.3	#N/A
														reverse	Traes_3AS_FFA6E84DD	Traes_3AS_FFA6E84DD.1	RNA-dependent RNA polymerase family protein LENGTH=992
														reverse	Traes_3AS_C22649F5C	Traes_3AS_C22649F5C.1	protein n=2 Tax=Oryza sativa RepID=Q6YZ27_ORYSJ
														reverse	Traes_3AS_18077EAE0	Traes_3AS_18077EAE0.2	#N/A
														reverse	Traes_3AL_D2C3599B4	Traes_3AL_D2C3599B4.1	Uroporphyrinogen decarboxylase LENGTH=418
														forward	Traes_3AL_66C6D02E6	Traes_3AL_66C6D02E6.2	#N/A
														forward	Traes_3AS_8C9A71217	Traes_3AS_8C9A71217.2	#N/A
														forward	Traes_3AL_297FC1F29	Traes_3AL_297FC1F29.1	30S ribosomal protein S8, chloroplastic
														forward	Traes_3AL_C156AB041	Traes_3AL_C156AB041.1	Flavin-binding monooxygenase family protein LENGTH=411
														forward	Traes_3AS_71A323B78	Traes_3AS_71A323B78.2	#N/A
														reverse	Traes_3AS_8C2221837	Traes_3AS_8C2221837.2	#N/A
														reverse	Traes_3AS_D66C16D3C	Traes_3AS_D66C16D3C.2	#N/A
														forward	Traes_3AS_066D2C451	Traes_3AS_066D2C451.1	casein kinase 1-like protein 2 LENGTH=465
														reverse	Traes_3AS_F527FB55B	Traes_3AS_F527FB55B.1	ATP-dependent RNA helicase DBP8
														reverse	Traes_3AL_EFC1F089B	Traes_3AL_EFC1F089B.1	Endochitinase A2
														reverse	Traes_3AL_9EFF390A3	Traes_3AL_9EFF390A3.1	malate dehydrogenase LENGTH=403
														forward	Traes_3AL_74DAC0D4F	Traes_3AL_74DAC0D4F.1	Peptide deformylase 1A, chloroplastic
														forward	Traes_3AL_30903D480	Traes_3AL_30903D480.1	UPI0002C2F132 related cluster n=1 Tax=unknown RepID=UPI0002C2F132
														forward	Traes_3AS_99F12C4B8	Traes_3AS_99F12C4B8.2	#N/A
														forward	Traes_3AS_9E9E6ADCA	Traes_3AS_9E9E6ADCA.1	UPI000234E279 related cluster n=1 Tax=unknown RepID=UPI000234E279
														reverse	Traes_3AS_57977E87E	Traes_3AS_57977E87E.2	#N/A
														forward	Traes_3AS_35206C3A9	Traes_3AS_35206C3A9.1	Trafficking protein particle complex subunit 1
														forward	Traes_3AS_B772BFA86	Traes_3AS_B772BFA86.2	#N/A
														forward	Traes_3AS_A6AF043BC	Traes_3AS_A6AF043BC.2	#N/A
														reverse	Traes_3AS_BFA5B1444	Traes_3AS_BFA5B1444.1	protein n=1 Tax=Oryza sativa subsp. japonica RepID=Q5QN37_ORYSJ
														forward	Traes_3AS_42421B9A3	Traes_3AS_42421B9A3.1	Nucleoporin NUP53
														reverse	Traes_3AS_D2419DE55	Traes_3AS_D2419DE55.2	#N/A
														forward	Traes_3AS_EFA602E28	Traes_3AS_EFA602E28.3	#N/A
														reverse	Traes_3AS_0362B6EA8	Traes_3AS_0362B6EA8.1	Protein kinase superfamily protein LENGTH=525
														forward	Traes_3AS_05318B736	Traes_3AS_05318B736.1	Chaperone protein dnaJ 72
														reverse	Traes_3AS_1BE0FC773	Traes_3AS_1BE0FC773.1	RING/U-box superfamily protein LENGTH=455
														forward	Traes_3AS_D63C58A75	Traes_3AS_D63C58A75.1	expansin 11 LENGTH=252
														reverse	Traes_3AS_F48DF9FE7	Traes_3AS_F48DF9FE7.2	#N/A
														reverse	Traes_3AS_C8F0DE471	Traes_3AS_C8F0DE471.1	Ras-like GTP-binding protein RHO
														reverse	Traes_3AS_09025DA2E	Traes_3AS_09025DA2E.1	myb domain protein 3r-4 LENGTH=961
														reverse	Traes_3AS_E51F05C11	Traes_3AS_E51F05C11.3	#N/A
														reverse	Traes_3AS_F0DAD6B16	Traes_3AS_F0DAD6B16.1	UPI00032A5512 related cluster n=1 Tax=unknown RepID=UPI00032A5512
														forward	Traes_3AL_1B5591BEC	Traes_3AL_1B5591BEC.2	#N/A
														forward	Traes_3AS_4700D89FC	Traes_3AS_4700D89FC.1	Protein ABIL1
														forward	Traes_3AS_49390E32A	Traes_3AS_49390E32A.1	TPR repeat-containing thioredoxin TTL1
														forward	Traes_3AS_2572C1790	Traes_3AS_2572C1790.1	Dehydrogenase/reductase SDR family protein 7-like
														reverse	Traes_3AS_1D4DD7451	Traes_3AS_1D4DD7451.2	#N/A
														reverse	Traes_3AS_A1DE4ED64	Traes_3AS_A1DE4ED64.1	serine carboxypeptidase-like 40 LENGTH=502
														reverse	Traes_3AS_9FAAC4773	Traes_3AS_9FAAC4773.1	50S ribosomal protein L18
														reverse	Traes_3AS_C738D643E	Traes_3AS_C738D643E.1	Protein kinase superfamily protein LENGTH=337
														forward	Traes_3AS_7FD83DD17	Traes_3AS_7FD83DD17.1	Serine/threonine-protein phosphatase 4 regulatory subunit 3
														forward	Traes_3AS_5A54F74A0	Traes_3AS_5A54F74A0.1	Cysteine proteinases superfamily protein LENGTH=343
														reverse	Traes_3AS_66E201F3D	Traes_3AS_66E201F3D.1	PENTATRICOPEPTIDE REPEAT 596 LENGTH=596
														reverse	Traes_3AS_DD21AD44C	Traes_3AS_DD21AD44C.2	#N/A
														reverse	Traes_3AS_9F36BF015	Traes_3AS_9F36BF015.2	#N/A
														reverse	Traes_3AS_8D2099B24	Traes_3AS_8D2099B24.1	Nodal modulator 1
														forward	Traes_3AS_8ACFB4CCE	Traes_3AS_8ACFB4CCE.1	ERI1 exoribonuclease 2
														reverse	Traes_3AS_BCF1DC642	Traes_3AS_BCF1DC642.1	UPI00032A8DE0 related cluster n=1 Tax=unknown RepID=UPI00032A8DE0
														forward	Traes_3AS_4B599FAA8	Traes_3AS_4B599FAA8.1	COP9 signalosome complex subunit 2
														reverse	Traes_3AL_514CB3741	Traes_3AL_514CB3741.1	Heavy metal transport/detoxification superfamily protein LENGTH=152
														forward	Traes_3AS_3EC7C4B2C	Traes_3AS_3EC7C4B2C.1	Plant protein of unknown function (DUF828) with plant pleckstrin homology-like region LENGTH=405
														forward	Traes_3AS_0FFE829A9	Traes_3AS_0FFE829A9.1	ATP-dependent RNA helicase, putative LENGTH=1168
														reverse	Traes_3AS_EB12786A9	Traes_3AS_EB12786A9.1	callose synthase 1 LENGTH=1950
														forward	Traes_3AS_359C8A9B61	Traes_3AS_359C8A9B61.1	unknown protein; FUNCTIONS IN: molecular_function unknown; INVOLVED IN: biological_process unknown; LOCATED IN: cellular_component unknown; BEST Arabidopsis thaliana protein match is: unknown protein . LENGTH=101
														reverse	Traes_3AS_F0F2DEC00	Traes_3AS_F0F2DEC00.1	Pentatricopeptide repeat-containing protein
														reverse	Traes_3AS_4206C80D7	Traes_3AS_4206C80D7.1	Argonaute family protein LENGTH=924
														forward	Traes_3AS_8EE711E2C	Traes_3AS_8EE711E2C.2	#N/A
														forward	Traes_3AS_C2494590B	Traes_3AS_C2494590B.2	#N/A
														forward	Traes_3AS_369371CF7	Traes_3AS_369371CF7.1	plasma-membrane associated cation-binding protein 1 LENGTH=226
														reverse	Traes_3AS_037A9F394	Traes_3AS_037A9F394.2	#N/A
														forward	Traes_3AS_08BA76752	Traes_3AS_08BA76752.1	Pentatricopeptide repeat-containing protein
														forward	Traes_3AS_51655E2D6	Traes_3AS_51655E2D6.1	Protein kinase family protein with ARM repeat domain LENGTH=1366
														forward	Traes_3AS_82DD13FFE	Traes_3AS_82DD13FFE.1	Serine/threonine-protein kinase ULK4 n=1 Tax=Triticum urartu RepID=M8A254_TRIUA
														forward	Traes_3AS_E7F650131	Traes_3AS_E7F650131.1	protein n=4 Tax=Oryza RepID=Q0JQK7_ORYSJ
														forward	Traes_3AL_83B2351EA	Traes_3AL_83B2351EA.1	CASP-like protein N24
														forward	Traes_3AL_FE8836E99	Traes_3AL_FE8836E99.1	carbonic anhydrase 2 LENGTH=331
														reverse	Traes_3AL_B60854C6F	Traes_3AL_B60854C6F.1	UPI0002C33403 related cluster n=1 Tax=unknown RepID=UPI0002C33403
														forward	Traes_3AL_E48D96E6C	Traes_3AL_E48D96E6C.2	#N/A
														reverse	Traes_3AS_1C119F13E	Traes_3AS_1C119F13E.1	bZIP transcription factor family protein LENGTH=452
														reverse	Traes_3AL_3E4E162EE	Traes_3AL_3E4E162EE.1	myosin, putative LENGTH=556
														reverse	Traes_3AL_C0A34F32A	Traes_3AL_C0A34F32A.1	KRR1 small subunit processome component
														reverse	Traes_3AL_1E4FFD4BC	Traes_3AL_1E4FFD4BC.1	Protein phosphatase 2C 57
														forward	Traes_3AS_9BA36ED27	Traes_3AS_9BA36ED27.3	#N/A
														reverse	Traes_3AL_B28C18688	Traes_3AL_B28C18688.1	Unknown protein
														reverse	Traes_3AL_E2F7DF9AB	Traes_3AL_E2F7DF9AB.2	#N/A
														reverse	Traes_3AL_B8991C5FC	Traes_3AL_B8991C5FC.1	Protein of unknown function (DUF155) LENGTH=373
														reverse	Traes_3AL_A60955C82	Traes_3AL_A60955C82.1	S-adenosyl-L-methionine-dependent methyltransferases superfamily protein LENGTH=371
														forward	Traes_3AL_F2429E204	Traes_3AL_F2429E204.2	#N/A
														forward	Traes_3AL_C6FE788FC	Traes_3AL_C6FE788FC.1	Protein transport protein Sec61 subunit beta
														reverse	Traes_3AL_DF3A2FC93	Traes_3AL_DF3A2FC93.2	#N/A
														reverse	Traes_3AL_0B4D45BB4	Traes_3AL_0B4D45BB4.1	Retrotransposon protein, putative, unclassified n=1 Tax=Oryza sativa subsp. japonica RepID=Q7XE51_ORYSJ
														reverse	Traes_3AL_C363BAADA	Traes_3AL_C363BAADA.5	#N/A
														reverse	Traes_3AL_E95E3E278	Traes_3AL_E95E3E278.1	Amino-acid permease 2
														reverse	Traes_3AL_12863FBD6	Traes_3AL_12863FBD6.1	Amino-acid permease BAT1 homolog
														reverse	Traes_3AL_361B88403	Traes_3AL_361B88403.1	F-box protein SKIP8
														reverse	Traes_3AL_A588650D5	Traes_3AL_A588650D5.1	Developmentally-regulated GTP-binding protein 2
														forward	Traes_3AL_0CBD268D3	Traes_3AL_0CBD268D3.2	#N/A
														reverse	Traes_3AL_290AB6DBA	Traes_3AL_290AB6DBA.2	#N/A
														forward	Traes_3AL_3A95D1E67	Traes_3AL_3A95D1E67.1	UPI0002C31C6F related cluster n=1 Tax=unknown RepID=UPI0002C31C6F
														forward	Traes_3AL_D61261B0A	Traes_3AL_D61261B0A.2	#N/A
														forward	Traes_3AL_F29CB5BF9	Traes_3AL_F29CB5BF9.1	AP-1 complex subunit mu-1
														reverse	Traes_3AL_2A8D2B5E9	Traes_3AL_2A8D2B5E9.1	subtilisin-like serine protease 2 LENGTH=764
														forward	Traes_3AL_34865D5E1	Traes_3AL_34865D5E1.1	UPI0002C36692 related cluster n=1 Tax=unknown RepID=UPI0002C36692
														forward	Traes_3AL_7DAF3DA68	Traes_3AL_7DAF3DA68.1	S-adenosyl-L-methionine-dependent methyltransferases superfamily protein LENGTH=371
														reverse	Traes_3AL_567C189B6	Traes_3AL_567C189B6.2	#N/A
														reverse	Traes_3AL_A5691D57A	Traes_3AL_A5691D57A.1	V-type proton ATPase subunit d2
														forward	Traes_3AS_957DFAA3B	Traes_3AS_957DFAA3B.1	Cyclophilin-like peptidyl-prolyl cis-trans isomerase family protein LENGTH=236
														forward	Traes_3AL_226FA49B6	Traes_3AL_226FA49B6.1	P-loop containing nucleoside triphosphate hydrolases superfamily protein LENGTH=505
														reverse	Traes_3AS_0821777A5	Traes_3AS_0821777A5.2	#N/A
														forward	Traes_3AL_7E93B4295	Traes_3AL_7E93B4295.1	Protein phosphatase 2C family protein LENGTH=447
														reverse	Traes_3AL_86662F669	Traes_3AL_86662F669.1	alpha/beta-Hydrolases superfamily protein LENGTH=422
														forward	Traes_3AS_55E9080C2	Traes_3AS_55E9080C2.2	#N/A
														forward	Traes_3AL_C86B3A863	Traes_3AL_C86B3A863.2	#N/A
														reverse	Traes_3AS_01D38FBA8	Traes_3AS_01D38FBA8.1	Transcription factor bHLH68
														forward	Traes_3AS_ECAACF24F	Traes_3AS_ECAACF24F.1	RNA-dependent RNA polymerase family protein LENGTH=992
														forward	Traes_3AS_3B3EA5F54	Traes_3AS_3B3EA5F54.1	Kinesin-related protein 6
														reverse	Traes_3AL_B750F376D	Traes_3AL_B750F376D.1	protein n=3 Tax=Oryza RepID=Q8S9U1_ORYSJ
														forward	Traes_3AS_9A7B37CCF	Traes_3AS_9A7B37CCF.1	Protein kinase superfamily protein LENGTH=670
														forward	Traes_3AS_7B2C3B134	Traes_3AS_7B2C3B134.1	fimbrin-like protein 2 LENGTH=687
														reverse	Traes_3AS_B0827A392	Traes_3AS_B0827A392.1	Transcriptional activator protein Pur-beta
														reverse	Traes_3AS_B852F4AE7	Traes_3AS_B852F4AE7.2	#N/A
														forward	Traes_3AS_A657A936E	Traes_3AS_A657A936E.2	#N/A
														forward	Traes_3AS_F40E0D2B2	Traes_3AS_F40E0D2B2.1	bZIP transcription factor family protein LENGTH=330
														forward	Traes_3AL_09E476C2D	Traes_3AL_09E476C2D.1	Nucleolar protein 58
														forward	Traes_3AS_A646EDBA7	Traes_3AS_A646EDBA7.2	#N/A
														reverse	Traes_3AL_9A407BAB0	Traes_3AL_9A407BAB0.1	3'-5' exonuclease domain-containing protein / K homology domain-containing protein / KH domain-containing protein LENGTH=342
														reverse	Traes_3AL_824C884AB	Traes_3AL_824C884AB.1	Auxin efflux carrier family protein LENGTH=367
														forward	Traes_3AL_E6AA7BE6C	Traes_3AL_E6AA7BE6C.1	Carboxyl-terminal-processing protease
														reverse	Traes_3AL_48364E4D8	Traes_3AL_48364E4D8.2	#N/A
														reverse	Traes_3AL_8B1E00248	Traes_3AL_8B1E00248.1	Retrovirus-related Pol polyprotein LINE-1 n=1 Tax=Aegilops tauschii RepID=M8C3U7_AEGTA
														forward	Traes_3AL_F88B0A8E6	Traes_3AL_F88B0A8E6.1	mitogen-activated protein kinase 18 LENGTH=615
														reverse	Traes_3AL_4709B61EF	Traes_3AL_4709B61EF.1	Pectin lyase-like superfamily protein LENGTH=532
														forward	Traes_3AL_F9EA53EDC	Traes_3AL_F9EA53EDC.1	Serine/threonine-protein phosphatase 6 regulatory subunit 1
														forward	Traes_3AL_0A1239316	Traes_3AL_0A1239316.1	Glycine dehydrogenase [decarboxylating]
														forward	Traes_3AL_3CA0CB174	Traes_3AL_3CA0CB174.1	small ubiquitin-like modifier 1 LENGTH=100
														forward	Traes_3AL_F4BD0F14E	Traes_3AL_F4BD0F14E.2	#N/A
														reverse	Traes_3AL_690595C9D	Traes_3AL_690595C9D.1	CTP synthase family protein LENGTH=591
														forward	Traes_3AL_AA3251BA2	Traes_3AL_AA3251BA2.1	Protein phosphatase 2C family protein LENGTH=420
														reverse	Traes_3AL_180BA5947	Traes_3AL_180BA5947.1	UPI0002B47698 related cluster n=1 Tax=unknown RepID=UPI0002B47698
														reverse	Traes_3AL_75613733C	Traes_3AL_75613733C.1	n=1 Tax=Oryza sativa subsp. japonica RepID=Q5VSW2_ORYSJ
														forward	Traes_3AL_0871AEB76	Traes_3AL_0871AEB76.1	unknown protein; Has 30201 Blast hits to 17322 proteins in 780 species: Archae - 12; Bacteria - 1396; Metazoa - 17338; Fungi - 3422; Plants - 5037; Viruses - 0; Other Eukaryotes - 2996 (source: NCBI BLink). LENGTH=72
														reverse	Traes_3AL_67ECA2932	Traes_3AL_67ECA2932.1	WRKY DNA-binding protein 50 LENGTH=173
														forward	Traes_3AL_516137588	Traes_3AL_516137588.1	Basic helix-loop-helix (BHLH) family protein-like n=2 Tax=Oryza sativa RepID=Q8S0C6_ORYSJ
														forward	Traes_3AL_D8CFDD58F	Traes_3AL_D8CFDD58F.1	Zinc finger protein ZPR1 homolog
														forward	Traes_3AL_73E3FA372	Traes_3AL_73E3FA372.2	#N/A
														forward	Traes_3AL_1717DFADD	Traes_3AL_1717DFADD.1	Homeobox-leucine zipper protein HOX3
														reverse	Traes_3AL_B812E6045	Traes_3AL_B812E6045.2	#N/A
														reverse	Traes_3AL_9FD81AAE2	Traes_3AL_9FD81AAE2.1	Ribokinase
														reverse	Traes_3AL_E58742B88	Traes_3AL_E58742B88.2	#N/A
														reverse	Traes_3AL_8C9F88A94	Traes_3AL_8C9F88A94.1	F-box domain containing protein, expressed n=1 Tax=Triticum aestivum RepID=D8L9K3_WHEAT
														forward	Traes_3AL_C68BFA534	Traes_3AL_C68BFA534.1	arabinogalactan protein 16 LENGTH=73
														forward	Traes_3AS_3EC230946	Traes_3AS_3EC230946.2	#N/A
														reverse	Traes_3AL_0FE65F4A0	Traes_3AL_0FE65F4A0.1	Myosin heavy chain-like n=1 Tax=Oryza sativa subsp. japonica RepID=Q5SN02_ORYSJ
														forward	Traes_3AL_162C62B4F	Traes_3AL_162C62B4F.1	Protein kinase superfamily protein LENGTH=669
														reverse	Traes_3AS_0ADE055B4	Traes_3AS_0ADE055B4.1	Transmembrane protein 136
														forward	Traes_3AS_AE734BA2A	Traes_3AS_AE734BA2A.1	D-inositol 3-phosphate glycosyltransferase
														reverse	Traes_3AS_14397FD26	Traes_3AS_14397FD26.2	#N/A
														forward	Traes_3AS_C6652998B	Traes_3AS_C6652998B.1	unknown protein; Has 70 Blast hits to 70 proteins in 25 species: Archae - 0; Bacteria - 0; Metazoa - 9; Fungi - 4; Plants - 47; Viruses - 0; Other Eukaryotes - 10 (source: NCBI BLink). LENGTH=194
														forward	Traes_3AS_1C08C0DD1	Traes_3AS_1C08C0DD1.1	Protein kinase superfamily protein LENGTH=409
														forward	Traes_3AS_BEDDDB1C4	Traes_3AS_BEDDDB1C4.2	#N/A
														reverse	Traes_3AL_E87B341B9	Traes_3AL_E87B341B9.1	Vesicle transport v-SNARE family protein LENGTH=221
														reverse	Traes_3AL_98569F66E	Traes_3AL_98569F66E.2	#N/A
														forward	Traes_3AS_C9C77A5BE	Traes_3AS_C9C77A5BE.1	protein n=1 Tax=Oryza sativa subsp. japonica RepID=Q0J5A3_ORYSJ
														forward	Traes_3AL_82BE18699	Traes_3AL_82BE18699.2	#N/A
														reverse	Traes_3AS_1D8C700AE	Traes_3AS_1D8C700AE.2	#N/A
														reverse	Traes_3AS_BAEAABA02	Traes_3AS_BAEAABA02.2	#N/A
														reverse	Traes_3AS_42F11BA8C	Traes_3AS_42F11BA8C.2	#N/A
														reverse	Traes_3AS_E0E90B815	Traes_3AS_E0E90B815.2	#N/A
														reverse	Traes_3AS_81D3150B4	Traes_3AS_81D3150B4.2	#N/A
														reverse	Traes_3AS_8626B96B8	Traes_3AS_8626B96B8.1	protein n=3 Tax=Oryza sativa RepID=Q5NAX2_ORYSJ
														forward	Traes_3AS_9148DCE15	Traes_3AS_9148DCE15.1	ubiquitin-conjugating enzyme 23 LENGTH=1102
														reverse	Traes_3AS_B605964C1	Traes_3AS_B605964C1.5	#N/A
														reverse	Traes_3AS_22DCCA460	Traes_3AS_22DCCA460.1	phloem protein 2-A1 LENGTH=246
														forward	Traes_3AS_EE94CDA99	Traes_3AS_EE94CDA99.1	Arginine--tRNA ligase
														forward	Traes_3AS_7CE033286	Traes_3AS_7CE033286.2	#N/A
														forward	Traes_3AS_DA65363CD	Traes_3AS_DA65363CD.3	#N/A
														forward	Traes_3AS_8CFDC02AB	Traes_3AS_8CFDC02AB.2	#N/A
														reverse	Traes_3AS_4B59DDA96	Traes_3AS_4B59DDA96.1	n=2 Tax=Oryza sativa subsp. japonica RepID=Q7F966_ORYSJ
														reverse	Traes_3AL_1FE30CADD	Traes_3AL_1FE30CADD.1	ABC transporter B family member 21
														forward	Traes_3AS_9474A8C67	Traes_3AS_9474A8C67.1	alpha/beta-Hydrolases superfamily protein LENGTH=390
														reverse	Traes_3AS_878610834	Traes_3AS_878610834.1	Expressed protein n=1 Tax=Oryza sativa subsp. japonica RepID=Q7G4F2_ORYSJ
														forward	Traes_3AL_DFF456747	Traes_3AL_DFF456747.1	Adaptin ear-binding coat-associated protein 2
														forward	Traes_3AS_71F94AFB2	Traes_3AS_71F94AFB2.3	#N/A
														reverse	Traes_3AS_90F96442F	Traes_3AS_90F96442F.2	#N/A
														forward	Traes_3AS_AC1FF5A12	Traes_3AS_AC1FF5A12.3	#N/A
														forward	Traes_3AS_049BB6BAB	Traes_3AS_049BB6BAB.1	bromo-adjacent homology (BAH) domain-containing protein LENGTH=587
														reverse	Traes_3AS_102EBF3DD	Traes_3AS_102EBF3DD.2	#N/A
														forward	Traes_3AS_76A815719	Traes_3AS_76A815719.2	#N/A
														reverse	Traes_3AS_0CD56F04D	Traes_3AS_0CD56F04D.1	dual specificity protein phosphatase 1 LENGTH=228
														forward	Traes_3AS_9BC6243B2	Traes_3AS_9BC6243B2.2	#N/A
														forward	Traes_3AS_A509ACF9E	Traes_3AS_A509ACF9E.1	CRS2-associated factor 2, chloroplastic
														reverse	Traes_3AS_2769E476D	Traes_3AS_2769E476D.1	Mitochondrial import inner membrane translocase subunit TIM14-3
														forward	Traes_3AS_386C22B1E	Traes_3AS_386C22B1E.1	glycoprotease 1 LENGTH=480
														reverse	Traes_3AS_4E11D356B	Traes_3AS_4E11D356B.1	HAT family dimerisation domain containing protein n=3 Tax=Oryza sativa subsp. japonica RepID=Q7XH61_ORYSJ
														reverse	Traes_3AL_5027B584C	Traes_3AL_5027B584C.1	Carbamoyl-phosphate synthase large chain
														forward	Traes_3AS_E696A41F8	Traes_3AS_E696A41F8.1	serine carboxypeptidase-like 17 LENGTH=437
														reverse	Traes_3AL_C4BB3FDD2	Traes_3AL_C4BB3FDD2.1	26S protease regulatory subunit 7
														forward	Traes_3AS_4A308DDAA	Traes_3AS_4A308DDAA.2	#N/A
														forward	Traes_3AS_DF92A1FC5	Traes_3AS_DF92A1FC5.1	50S ribosomal protein L3
														reverse	Traes_3AS_FE3B3E73D	Traes_3AS_FE3B3E73D.2	#N/A
														forward	Traes_3AS_B48FDC907	Traes_3AS_B48FDC907.2	#N/A
														reverse	Traes_3AS_73BA34B1D	Traes_3AS_73BA34B1D.1	flowering promoting factor 1 LENGTH=110
														reverse	Traes_3AS_533E73A53	Traes_3AS_533E73A53.1	Protein Mpv17
														forward	Traes_3AS_0CD56F04D1	Traes_3AS_0CD56F04D1.1	dual specificity protein phosphatase 1 LENGTH=228
														forward	Traes_3AS_6FC3702D8	Traes_3AS_6FC3702D8.1	Serine/threonine-protein kinase Rio1 LENGTH=537
														forward	Traes_3AS_7C5D7A0B2	Traes_3AS_7C5D7A0B2.2	#N/A
														forward	Traes_3AS_F27BB108C	Traes_3AS_F27BB108C.2	#N/A
														reverse	Traes_3AS_91866922C	Traes_3AS_91866922C.2	#N/A
														reverse	Traes_3AS_09A0774FE	Traes_3AS_09A0774FE.2	#N/A
														forward	Traes_3AS_E4C043AF2	Traes_3AS_E4C043AF2.2	#N/A
														forward	Traes_3AS_55934A5B8	Traes_3AS_55934A5B8.4	#N/A
														forward	Traes_3AS_CF868F789	Traes_3AS_CF868F789.2	#N/A
														reverse	Traes_3AS_3E212F2BA	Traes_3AS_3E212F2BA.1	DNA polymerase delta subunit 3
														forward	Traes_3AS_B8C2ADD74	Traes_3AS_B8C2ADD74.1	Protein transport protein SEC23-1
														reverse	Traes_3AS_B7271BB4C	Traes_3AS_B7271BB4C.1	UPI00032AC436 related cluster n=1 Tax=unknown RepID=UPI00032AC436
														forward	Traes_3AL_7741152E8	Traes_3AL_7741152E8.1	tetratricopeptide repeat (TPR)-containing protein LENGTH=593
														forward	Traes_3AS_9BA1F79D8	Traes_3AS_9BA1F79D8.1	Shikimate dehydrogenase
														reverse	Traes_3AS_EC3C60CE1	Traes_3AS_EC3C60CE1.2	#N/A
														reverse	Traes_3AS_68090BB7B	Traes_3AS_68090BB7B.1	beta glucosidase 10 LENGTH=508
														reverse	Traes_3AS_0887D5EC6	Traes_3AS_0887D5EC6.1	Programmed cell death protein 7
														reverse	Traes_3AL_6D4AF6DAB	Traes_3AL_6D4AF6DAB.1	Exosome complex component RRP40
														reverse	Traes_3AS_B3EDD2D37	Traes_3AS_B3EDD2D37.3	#N/A
														reverse	Traes_3AL_8FD4F0E98	Traes_3AL_8FD4F0E98.1	Cytokinin riboside 5'-monophosphate phosphoribohydrolase LOG
														forward	Traes_3AS_A66DC343C	Traes_3AS_A66DC343C.1	NEDD8-activating enzyme E1 catalytic subunit
														reverse	Traes_3AS_6D7A4CE6C	Traes_3AS_6D7A4CE6C.1	Folate-biopterin transporter
														reverse	Traes_3AS_03F443404	Traes_3AS_03F443404.1	Kelch domain-containing protein 2
														forward	Traes_3AS_3D5EC76AF	Traes_3AS_3D5EC76AF.1	Galactose oxidase/kelch repeat superfamily protein LENGTH=556
														reverse	Traes_3AS_E66D2C2E6	Traes_3AS_E66D2C2E6.1	Pathogen-related protein
														forward	Traes_3AS_BF0DE4B3D	Traes_3AS_BF0DE4B3D.1	Isocitrate dehydrogenase [NADP]
														reverse	Traes_3AS_959B5EBF4	Traes_3AS_959B5EBF4.1	Carbohydrate-binding-like fold LENGTH=1227
														reverse	Traes_3AL_6A9CA50E4	Traes_3AL_6A9CA50E4.1	callose synthase 5 LENGTH=1923
														reverse	Traes_3AS_6AE044B67	Traes_3AS_6AE044B67.2	#N/A
														reverse	Traes_3AS_496047B73	Traes_3AS_496047B73.2	#N/A
														reverse	Traes_3AS_42F2D9445	Traes_3AS_42F2D9445.2	#N/A
														forward	Traes_3AS_660E14421	Traes_3AS_660E14421.1	UDP-Glycosyltransferase superfamily protein LENGTH=496
														reverse	Traes_3AS_8D918BD80	Traes_3AS_8D918BD80.1	3-methyl-2-oxobutanoate hydroxymethyltransferase
														forward	Traes_3AS_9D83DD68F	Traes_3AS_9D83DD68F.1	UPI00032AC92E related cluster n=1 Tax=unknown RepID=UPI00032AC92E
														reverse	Traes_3AS_0BD59AEAC	Traes_3AS_0BD59AEAC.1	PQ-loop repeat family protein / transmembrane family protein LENGTH=376
														forward	Traes_3AS_F35A01B78	Traes_3AS_F35A01B78.1	subtilisin-like serine protease 2 LENGTH=764
														reverse	Traes_3AS_164B9E11F	Traes_3AS_164B9E11F.2	#N/A
														reverse	Traes_3AS_A3BAAF832	Traes_3AS_A3BAAF832.1	Stigma-specific Stig1 family protein LENGTH=174
														reverse	Traes_3AS_8821428F8	Traes_3AS_8821428F8.1	MORC family CW-type zinc finger protein 3
														forward	Traes_3AS_039FB034F	Traes_3AS_039FB034F.2	#N/A
														reverse	Traes_3AS_1B1EEAB6D	Traes_3AS_1B1EEAB6D.1	unknown protein; FUNCTIONS IN: molecular_function unknown; INVOLVED IN: biological_process unknown; LOCATED IN: endomembrane system; EXPRESSED IN: 15 plant structures; EXPRESSED DURING: 11 growth stages; Has 149 Blast hits to 146 proteins in 39 species: Archae - 0; Bacteria - 4; Metazoa - 21; Fungi - 5; Plants - 30; Viruses - 0; Other Eukaryotes - 89 (source: NCBI BLink). LENGTH=338
														forward	Traes_3AS_7EEF1386F	Traes_3AS_7EEF1386F.1	unknown protein; Has 36 Blast hits to 36 proteins in 15 species: Archae - 0; Bacteria - 0; Metazoa - 3; Fungi - 0; Plants - 33; Viruses - 0; Other Eukaryotes - 0 (source: NCBI BLink). LENGTH=265
														forward	Traes_3AS_AB893B3F0	Traes_3AS_AB893B3F0.2	#N/A
														reverse	Traes_3AS_30CF6661C	Traes_3AS_30CF6661C.1	D-3-phosphoglycerate dehydrogenase LENGTH=651
														forward	Traes_3AL_F646B87051	Traes_3AL_F646B87051.1	pentatricopeptide repeat 336 LENGTH=408
														reverse	Traes_3AL_470944AB7	Traes_3AL_470944AB7.2	#N/A
														reverse	Traes_3AL_82D3F1A30	Traes_3AL_82D3F1A30.1	GDSL esterase/lipase
														reverse	Traes_3AL_9DF250DD8	Traes_3AL_9DF250DD8.2	#N/A
														forward	Traes_3AL_3D5C860FD	Traes_3AL_3D5C860FD.1	Isocitrate dehydrogenase [NADP]
														reverse	Traes_3AL_58393F531	Traes_3AL_58393F531.4	#N/A
														forward	Traes_3AL_7F21056A0	Traes_3AL_7F21056A0.1	UPI00032AD32D related cluster n=1 Tax=unknown RepID=UPI00032AD32D
														forward	Traes_3AS_56AAB384D	Traes_3AS_56AAB384D.1	Mitochondrial import receptor subunit TOM40-1
														reverse	Traes_3AL_B1AC31A59	Traes_3AL_B1AC31A59.1	V-type ATP synthase beta chain
														forward	Traes_3AL_80EBB0981	Traes_3AL_80EBB0981.2	#N/A
														forward	Traes_3AL_9F1E0BAE1	Traes_3AL_9F1E0BAE1.1	Sodium Bile acid symporter family LENGTH=409
														reverse	Traes_3AL_09BE40053	Traes_3AL_09BE40053.1	UPI0001985959 related cluster n=1 Tax=unknown RepID=UPI0001985959
														forward	Traes_3AL_619FCC550	Traes_3AL_619FCC550.2	#N/A
														reverse	Traes_3AL_BD687E543	Traes_3AL_BD687E543.2	#N/A
														reverse	Traes_3AL_297F6EDCE	Traes_3AL_297F6EDCE.1	Glucan endo-1,3-beta-glucosidase 13
														forward	Traes_3AL_27DCCC109	Traes_3AL_27DCCC109.1	Ubiquitin-like modifier-activating enzyme atg7
														forward	Traes_3AL_023E03D6F	Traes_3AL_023E03D6F.1	AMSH-like ubiquitin thioesterase 2
														reverse	Traes_3AL_26CDD588A	Traes_3AL_26CDD588A.1	Protein transport protein sec13
														reverse	Traes_3AL_7199364DD	Traes_3AL_7199364DD.1	Chitinase domain-containing protein 1
														reverse	Traes_3AL_2EB43ADE9	Traes_3AL_2EB43ADE9.2	#N/A
														reverse	Traes_3AL_051F709A0	Traes_3AL_051F709A0.1	GDSL esterase/lipase
														forward	Traes_3AS_5FD0F7DCD	Traes_3AS_5FD0F7DCD.1	alpha/beta-Hydrolases superfamily protein LENGTH=704
														forward	Traes_3AL_FCEE09471	Traes_3AL_FCEE09471.2	#N/A
														forward	Traes_3AS_2E3130D1A	Traes_3AS_2E3130D1A.2	#N/A
														forward	Traes_3AL_653328E24	Traes_3AL_653328E24.1	protein n=1 Tax=Oryza sativa subsp. japonica RepID=Q0E1C0_ORYSJ
														forward	Traes_3AL_8A451D59B	Traes_3AL_8A451D59B.1	protein n=1 Tax=Oryza sativa subsp. japonica RepID=Q0E1C0_ORYSJ
														forward	Traes_3AL_46CCF61AA	Traes_3AL_46CCF61AA.1	Protein of unknown function (DUF1644) LENGTH=334
														reverse	Traes_3AL_1CA2BE36B	Traes_3AL_1CA2BE36B.1	Histone-lysine N-methyltransferase 2A
														forward	Traes_3AL_61AEDEA78	Traes_3AL_61AEDEA78.4	#N/A
														forward	Traes_3AL_838AB2D97	Traes_3AL_838AB2D97.1	Exostosin family protein LENGTH=610
														reverse	Traes_3AL_7391E6FD4	Traes_3AL_7391E6FD4.2	#N/A
														reverse	Traes_3AL_CF481F6AC	Traes_3AL_CF481F6AC.1	telomere repeat binding factor 1 LENGTH=300
														forward	Traes_3AL_1FE0FB036	Traes_3AL_1FE0FB036.1	30S ribosomal protein S1
														reverse	Traes_3AS_2726024FE	Traes_3AS_2726024FE.2	#N/A
														reverse	Traes_3AL_E5E056060	Traes_3AL_E5E056060.1	UPI0002B44C1E related cluster n=1 Tax=unknown RepID=UPI0002B44C1E
														forward	Traes_3AL_1AB3746B5	Traes_3AL_1AB3746B5.1	tryptophan aminotransferase related 2 LENGTH=440
														reverse	Traes_3AL_CAD501A75	Traes_3AL_CAD501A75.1	zinc knuckle (CCHC-type) family protein LENGTH=393
														reverse	Traes_3AL_407503F2A	Traes_3AL_407503F2A.3	#N/A
														forward	Traes_3AL_DCFA76D6D	Traes_3AL_DCFA76D6D.1	Acidic endochitinase
														reverse	Traes_3AL_A3B273BAC	Traes_3AL_A3B273BAC.1	1,4-Dihydroxy-2-naphthoyl-CoA synthase
														reverse	Traes_3AL_BCC5B792C	Traes_3AL_BCC5B792C.1	myosin 1 LENGTH=1520
														reverse	Traes_3AL_4A24E04C8	Traes_3AL_4A24E04C8.2	#N/A
														reverse	Traes_3AL_5A32673FC	Traes_3AL_5A32673FC.1	V-type ATP synthase beta chain
														forward	Traes_3AL_95DBD0B62	Traes_3AL_95DBD0B62.1	Farnesyl pyrophosphate synthase
														reverse	Traes_3AL_392EB5CB7	Traes_3AL_392EB5CB7.2	#N/A
														forward	Traes_3AL_B115BE213	Traes_3AL_B115BE213.1	lipid phosphate phosphatase 3 LENGTH=364
														forward	Traes_3AL_3619D5B88	Traes_3AL_3619D5B88.3	#N/A
														reverse	Traes_3AL_12B53AB09	Traes_3AL_12B53AB09.2	#N/A
														reverse	Traes_3AL_8D9325CAF	Traes_3AL_8D9325CAF.1	aspartic proteinase A1 LENGTH=506
														forward	Traes_3AL_1D19F288D	Traes_3AL_1D19F288D.1	B3 domain-containing protein
														forward	Traes_3AL_7160E6873	Traes_3AL_7160E6873.1	alpha-amylase-like 3 LENGTH=887
														reverse	Traes_3AL_7B9364CD1	Traes_3AL_7B9364CD1.1	Protein of unknown function (DUF679) LENGTH=214
														reverse	Traes_3AL_14FC597EB	Traes_3AL_14FC597EB.1	Protein kinase superfamily protein LENGTH=470
														forward	Traes_3AL_528C5953D	Traes_3AL_528C5953D.3	#N/A
														forward	Traes_3AL_7F6E774BB	Traes_3AL_7F6E774BB.1	Protein kinase superfamily protein LENGTH=470
														forward	Traes_3AL_1B4D9A047	Traes_3AL_1B4D9A047.1	F-box/kelch-repeat protein
														reverse	Traes_3AL_0692DB1BA	Traes_3AL_0692DB1BA.2	#N/A
														forward	Traes_3AL_7BCADDE08	Traes_3AL_7BCADDE08.1	60S ribosomal protein L18A-1 LENGTH=312
														forward	Traes_3AS_4C90AAB7C	Traes_3AS_4C90AAB7C.1	Serine/threonine-protein kinase
														forward	Traes_3AL_2A2EDCD51	Traes_3AL_2A2EDCD51.1	NAC domain protein,
														reverse	Traes_3AL_8851420D2	Traes_3AL_8851420D2.2	#N/A
														forward	Traes_3AL_C58492242	Traes_3AL_C58492242.2	#N/A
														reverse	Traes_3AL_4F435309A	Traes_3AL_4F435309A.2	#N/A
														reverse	Traes_3AL_5AB85367A	Traes_3AL_5AB85367A.1	Eukaryotic translation initiation factor 3 subunit 10-like n=2 Tax=Oryza sativa RepID=Q5SN81_ORYSJ
														reverse	Traes_3AL_532CCC651	Traes_3AL_532CCC651.2	#N/A
														forward	Traes_3AL_C88A6ACC8	Traes_3AL_C88A6ACC8.2	#N/A
														forward	Traes_3AL_669FE0293	Traes_3AL_669FE0293.1	mitogen-activated protein kinase 16 LENGTH=567
														forward	Traes_3AL_D66BE9BD2	Traes_3AL_D66BE9BD2.2	#N/A
														reverse	Traes_3AL_C25CC8AB1	Traes_3AL_C25CC8AB1.1	plastid transcriptionally active7 LENGTH=169
														forward	Traes_3AL_5E5C8D264	Traes_3AL_5E5C8D264.1	protein n=2 Tax=Oryza RepID=C7IXG1_ORYSJ
														reverse	Traes_3AL_C3F4BF5B9	Traes_3AL_C3F4BF5B9.1	Anoctamin-like protein
														forward	Traes_3AL_DBE6E17DB	Traes_3AL_DBE6E17DB.2	#N/A
														reverse	Traes_3AL_AFBF27642	Traes_3AL_AFBF27642.1	Aldo/keto-reductase family protein n=9 Tax=Medicago RepID=G7L1V8_MEDTR
														forward	Traes_3AL_561A00448	Traes_3AL_561A00448.1	Auxin response factor 2
														reverse	Traes_3AL_A585D0B51	Traes_3AL_A585D0B51.2	#N/A
														reverse	Traes_3AL_0A7CF05D0	Traes_3AL_0A7CF05D0.2	#N/A
														reverse	Traes_3AL_F84D81C84	Traes_3AL_F84D81C84.2	#N/A
														forward	Traes_3AL_A89678E14	Traes_3AL_A89678E14.1	Mitochondrial outer membrane protein porin 4
														forward	Traes_3AL_F594A3CE5	Traes_3AL_F594A3CE5.1	Unknown protein
														forward	Traes_3AL_31335461F	Traes_3AL_31335461F.1	TRICHOME BIREFRINGENCE-LIKE 38 LENGTH=380
														forward	Traes_3AL_C178A21CD	Traes_3AL_C178A21CD.1	Hydroxyacylglutathione hydrolase
														forward	Traes_3AL_3395D52D9	Traes_3AL_3395D52D9.1	Persulfide dioxygenase ETHE1 homolog, mitochondrial
														reverse	Traes_3AL_8F20109FF	Traes_3AL_8F20109FF.1	V-type proton ATPase subunit F
														forward	Traes_3AL_5A5F12740	Traes_3AL_5A5F12740.1	50S ribosomal protein L31
														forward	Traes_3AL_4F4132490	Traes_3AL_4F4132490.2	#N/A
														reverse	Traes_3AL_E7C29FDBF	Traes_3AL_E7C29FDBF.2	#N/A
														forward	Traes_3AL_343BDEEB9	Traes_3AL_343BDEEB9.2	#N/A
														reverse	Traes_3AL_91D4BCCD7	Traes_3AL_91D4BCCD7.1	Elongation factor 2
														forward	Traes_3AL_0ADC0FCFD	Traes_3AL_0ADC0FCFD.1	Mitochondrial-processing peptidase subunit beta
														forward	Traes_3AL_469BDE4E4	Traes_3AL_469BDE4E4.2	#N/A
														forward	Traes_3AL_A744FA135	Traes_3AL_A744FA135.1	Vacuolar protein sorting-associated protein 16 homolog
														reverse	Traes_3AL_3DBFE1212	Traes_3AL_3DBFE1212.1	Pectin lyase-like superfamily protein LENGTH=444
														reverse	Traes_3AL_84F257EE01	Traes_3AL_84F257EE01.2	#N/A
														reverse	Traes_3AL_DDD7627D7	Traes_3AL_DDD7627D7.1	UPI00023B292B related cluster n=1 Tax=unknown RepID=UPI00023B292B
														reverse	Traes_3AL_84D88D616	Traes_3AL_84D88D616.2	#N/A
														forward	Traes_3AL_66A5CCFDB	Traes_3AL_66A5CCFDB.2	#N/A
														forward	Traes_3AL_54ED7BF7A	Traes_3AL_54ED7BF7A.1	NADH dehydrogenase [ubiquinone] complex I, assembly factor 7
														reverse	Traes_3AL_98C6EC421	Traes_3AL_98C6EC421.1	pectinesterase 11 LENGTH=352
														forward	Traes_3AL_A5ED732C1	Traes_3AL_A5ED732C1.1	alpha/beta-Hydrolases superfamily protein LENGTH=313
														forward	Traes_3AL_F36A7C211	Traes_3AL_F36A7C211.2	#N/A
														forward	Traes_3AL_9E1DC3D43	Traes_3AL_9E1DC3D43.1	ABC transporter G family member 40
														reverse	Traes_3AL_7E7826D1D	Traes_3AL_7E7826D1D.1	HXXXD-type acyl-transferase family protein LENGTH=428
														reverse	Traes_3AL_4B60936A2	Traes_3AL_4B60936A2.1	mRNA export factor
														reverse	Traes_3AL_532CA9EE7	Traes_3AL_532CA9EE7.1	mitogen-activated protein kinase 16 LENGTH=567
														forward	Traes_3AL_AE387AA43	Traes_3AL_AE387AA43.1	Long-chain-fatty-acid--CoA ligase 1
														reverse	Traes_3AL_5C7C6E38D	Traes_3AL_5C7C6E38D.1	UPI0002B4122D related cluster n=3 Tax=unknown RepID=UPI0002B4122D
														reverse	Traes_3AL_FCC3EDB48	Traes_3AL_FCC3EDB48.1	protein n=1 Tax=Oryza sativa subsp. japonica RepID=Q0DR26_ORYSJ
														forward	Traes_3AL_DC23EE09E	Traes_3AL_DC23EE09E.1	OBP3-responsive gene 1 LENGTH=670
														forward	Traes_3AS_0C811ABEB	Traes_3AS_0C811ABEB.1	Sec-independent protein translocase protein TATC, chloroplastic
														forward	Traes_3AS_D50C8E907	Traes_3AS_D50C8E907.1	Sec-independent protein translocase protein TatC
														forward	Traes_3AL_D3D600952	Traes_3AL_D3D600952.1	Protein kinase superfamily protein LENGTH=470
														forward	Traes_3AS_CAA7B7A04	Traes_3AS_CAA7B7A04.1	Glutaredoxin family protein LENGTH=102
														forward	Traes_3AL_8E21C26A3	Traes_3AL_8E21C26A3.1	GDSL esterase/lipase n=1 Tax=Aegilops tauschii RepID=M8D139_AEGTA
														reverse	Traes_3AL_E8A5CAA94	Traes_3AL_E8A5CAA94.1	Protein kinase superfamily protein LENGTH=512
														reverse	Traes_3AL_7A4D34425	Traes_3AL_7A4D34425.1	Magnesium transporter CorA-like family protein LENGTH=540
														reverse	Traes_3AL_593117EE0	Traes_3AL_593117EE0.2	#N/A
														forward	Traes_3AL_A06119E85	Traes_3AL_A06119E85.1	XH/XS domain-containing protein LENGTH=634
														forward	Traes_3AL_4039AA1FF	Traes_3AL_4039AA1FF.1	Transcriptional corepressor LEUNIG
														reverse	Traes_3AL_3CE8B4063	Traes_3AL_3CE8B4063.1	WD-40 repeat family protein LENGTH=613
														forward	Traes_3AL_FB468E2C7	Traes_3AL_FB468E2C7.1	Ubiquitin domain-containing protein LENGTH=114
														reverse	Traes_3AS_4FC310C78	Traes_3AS_4FC310C78.2	#N/A
														reverse	Traes_3AL_81435CD25	Traes_3AL_81435CD25.2	#N/A
														reverse	Traes_3AS_EBE8B21C3	Traes_3AS_EBE8B21C3.1	alpha/beta-Hydrolases superfamily protein LENGTH=390
														forward	Traes_3AS_6233856C7	Traes_3AS_6233856C7.2	#N/A
														reverse	Traes_3AS_6CE52F924	Traes_3AS_6CE52F924.1	Phospholipid-transporting ATPase 1
														reverse	Traes_3AS_1DEBF1E8B	Traes_3AS_1DEBF1E8B.1	DOF zinc finger protein 1 LENGTH=194
														forward	Traes_3AL_C0AAFADA5	Traes_3AL_C0AAFADA5.1	UPI000234E78A related cluster n=1 Tax=unknown RepID=UPI000234E78A
														reverse	Traes_3AS_DADCAB27A	Traes_3AS_DADCAB27A.1	serine carboxypeptidase-like 33 LENGTH=478
														reverse	Traes_3AL_9C9F6D261	Traes_3AL_9C9F6D261.1	aspartic proteinase A1 LENGTH=506
														forward	Traes_3AL_D098A5241	Traes_3AL_D098A5241.2	#N/A
														forward	Traes_3AS_16B9C2115	Traes_3AS_16B9C2115.1	Dimethylaniline monooxygenase [N-oxide-forming] 2
														reverse	Traes_3AL_C28600381	Traes_3AL_C28600381.1	Sphinganine C(4)-monooxygenase 2
														forward	Traes_3AL_B794B0488	Traes_3AL_B794B0488.1	RING/U-box superfamily protein LENGTH=335
														reverse	Traes_3AS_3B44FD090	Traes_3AS_3B44FD090.1	S-type anion channel SLAH2
														reverse	Traes_3AS_57E3020E7	Traes_3AS_57E3020E7.1	Nodal modulator 1
														forward	Traes_3AS_999829C22	Traes_3AS_999829C22.1	protein n=3 Tax=Oryza RepID=Q5NAE1_ORYSJ
														forward	Traes_3AS_F89F62137	Traes_3AS_F89F62137.2	#N/A
														forward	Traes_3AS_AE28A51DB	Traes_3AS_AE28A51DB.1	Cell number regulator 8
														reverse	Traes_3AS_5529063F9	Traes_3AS_5529063F9.2	#N/A
														reverse	Traes_3AS_99368CA0E	Traes_3AS_99368CA0E.2	#N/A
														reverse	Traes_3AS_369BA30C6	Traes_3AS_369BA30C6.2	#N/A
														forward	Traes_3AS_7AAD094C2	Traes_3AS_7AAD094C2.1	Plastid division protein PDV1
														forward	Traes_3AS_473083FFE	Traes_3AS_473083FFE.1	adenylate kinase family protein LENGTH=588
														reverse	Traes_3AS_C04D41416	Traes_3AS_C04D41416.1	Phospho-N-acetylmuramoyl-pentapeptide-transferase homolog
														reverse	Traes_3AS_C2D5D1D38	Traes_3AS_C2D5D1D38.1	Citrate-binding protein
														forward	Traes_3AL_0870F1306	Traes_3AL_0870F1306.1	ADP,ATP carrier protein 1
														reverse	Traes_3AL_2D6CF8158	Traes_3AL_2D6CF8158.2	#N/A
														forward	Traes_3AL_49290BAFC	Traes_3AL_49290BAFC.2	#N/A
														forward	Traes_3AL_08538DB2F	Traes_3AL_08538DB2F.2	#N/A
														reverse	Traes_3AL_ED5913DFB	Traes_3AL_ED5913DFB.1	casein kinase 1-like protein 2 LENGTH=465
														reverse	Traes_3AL_883A4805C	Traes_3AL_883A4805C.1	Cytokinin riboside 5'-monophosphate phosphoribohydrolase LOG
														forward	Traes_3AS_F4917FFB1	Traes_3AS_F4917FFB1.1	Potassium channel KAT2
														reverse	Traes_3AL_A6886ACF3	Traes_3AL_A6886ACF3.2	#N/A
														forward	Traes_3AS_50456452F	Traes_3AS_50456452F.2	#N/A
														reverse	Traes_3AS_9FD5B6A2C	Traes_3AS_9FD5B6A2C.1	bZIP transcription factor family protein LENGTH=330
														reverse	Traes_3AS_B8C00449D	Traes_3AS_B8C00449D.1	Ras-related protein Rab-7A
														forward	Traes_3AS_7CD4832F2	Traes_3AS_7CD4832F2.1	F-box family protein LENGTH=371
														reverse	Traes_3AS_FB3BF68C5	Traes_3AS_FB3BF68C5.2	#N/A
														reverse	Traes_3AS_496DE0820	Traes_3AS_496DE0820.1	unknown protein; FUNCTIONS IN: molecular_function unknown; INVOLVED IN: biological_process unknown; LOCATED IN: chloroplast; Has 37 Blast hits to 37 proteins in 17 species: Archae - 0; Bacteria - 0; Metazoa - 0; Fungi - 0; Plants - 30; Viruses - 0; Other Eukaryotes - 7 (source: NCBI BLink). LENGTH=256
														reverse	Traes_3AS_09FC0E27A	Traes_3AS_09FC0E27A.1	serine carboxypeptidase-like 34 LENGTH=499
														forward	Traes_3AS_EB71FBEF7	Traes_3AS_EB71FBEF7.1	UPI000234E44F related cluster n=1 Tax=unknown RepID=UPI000234E44F
														reverse	Traes_3AS_529205E34	Traes_3AS_529205E34.1	Group 3 late embryogenesis abundant protein n=1 Tax=Triticum aestivum RepID=Q03967_WHEAT
														reverse	Traes_3AS_73D6F236D	Traes_3AS_73D6F236D.1	Cytochrome P450 superfamily protein LENGTH=513
														reverse	Traes_3AS_ADDF32214	Traes_3AS_ADDF32214.2	#N/A
														reverse	Traes_3AS_7E9A63553	Traes_3AS_7E9A63553.1	Protein kinase family protein LENGTH=489
														forward	Traes_3AS_D2C285A5E	Traes_3AS_D2C285A5E.1	Cytokinin dehydrogenase 2
														reverse	Traes_3AL_B4CA7789D	Traes_3AL_B4CA7789D.2	#N/A
														reverse	Traes_3AL_2D3431D30	Traes_3AL_2D3431D30.2	#N/A
														reverse	Traes_3AL_07E0C01BB	Traes_3AL_07E0C01BB.1	UPI00032A7F98 related cluster n=1 Tax=unknown RepID=UPI00032A7F98
														forward	Traes_3AL_D57BE8789	Traes_3AL_D57BE8789.1	Mitochondrial substrate carrier family protein LENGTH=331
														forward	Traes_3AL_7F2B43187	Traes_3AL_7F2B43187.1	protein n=4 Tax=Oryza RepID=Q0JJB5_ORYSJ
														reverse	Traes_3AL_D6813CBDE	Traes_3AL_D6813CBDE.1	homeobox-leucine zipper protein 17 LENGTH=275
														reverse	Traes_3AL_DEED9E8B8	Traes_3AL_DEED9E8B8.2	#N/A
														reverse	Traes_3AL_E0D9B2C78	Traes_3AL_E0D9B2C78.1	Vacuolar protein sorting-associated protein 25
														forward	Traes_3AL_BBDDDE333	Traes_3AL_BBDDDE333.1	Potassium channel AKT1
														reverse	Traes_3AL_6AF4297B2	Traes_3AL_6AF4297B2.1	V-type proton ATPase subunit E
														forward	Traes_3AL_39AEEB1CB	Traes_3AL_39AEEB1CB.1	violaxanthin de-epoxidase-related LENGTH=522
														forward	Traes_3AL_BC5E78409	Traes_3AL_BC5E78409.1	Transducin/WD40 repeat-like superfamily protein LENGTH=349
														reverse	Traes_3AL_5CF90868A	Traes_3AL_5CF90868A.1	Survival protein SurE-like phosphatase/nucleotidase LENGTH=385
														reverse	Traes_3AL_0F5E2E1BD	Traes_3AL_0F5E2E1BD.2	#N/A
														forward	Traes_3AL_3BA6C03C4	Traes_3AL_3BA6C03C4.1	Actin-related protein 2/3 complex subunit 2A
														forward	Traes_3AL_8D910EE32	Traes_3AL_8D910EE32.1	Alpha/beta hydrolase related protein LENGTH=215
														reverse	Traes_3AL_D696AFD17	Traes_3AL_D696AFD17.2	#N/A
														reverse	Traes_3AL_2A172A963	Traes_3AL_2A172A963.1	CTP synthase family protein LENGTH=591
														forward	Traes_3AL_9CE2ED8AE	Traes_3AL_9CE2ED8AE.1	protein n=3 Tax=Oryza RepID=Q5VNP4_ORYSJ
														reverse	Traes_3AL_FAC642E2B	Traes_3AL_FAC642E2B.1	Protein of unknown function (DUF581) LENGTH=324
														forward	Traes_3AL_AB46AAE27	Traes_3AL_AB46AAE27.1	50S ribosomal protein L25
														reverse	Traes_3AL_875D38BEF	Traes_3AL_875D38BEF.1	UPI000234DDA8 related cluster n=1 Tax=unknown RepID=UPI000234DDA8
														reverse	Traes_3AS_042018F90	Traes_3AS_042018F90.2	#N/A
														reverse	Traes_3AL_67BEA8DDA	Traes_3AL_67BEA8DDA.1	Protein phosphatase 2C family protein LENGTH=423
														reverse	Traes_3AL_E3BF20F0D	Traes_3AL_E3BF20F0D.2	#N/A
														forward	Traes_3AL_17AD8A41A	Traes_3AL_17AD8A41A.1	Phospholipase A1-II 5
														forward	Traes_3AL_9C9920BE8	Traes_3AL_9C9920BE8.1	COLD REGULATED 314 INNER MEMBRANE 1 LENGTH=225
														reverse	Traes_3AL_37AF16DCA	Traes_3AL_37AF16DCA.1	STAM-binding protein-like A
														reverse	Traes_3AL_4D85CE945	Traes_3AL_4D85CE945.1	Unknown protein
														forward	Traes_3AL_4EF14CCAB	Traes_3AL_4EF14CCAB.1	UPI000234E946 related cluster n=1 Tax=unknown RepID=UPI000234E946
														reverse	Traes_3AL_C9E8581FC	Traes_3AL_C9E8581FC.1	DnaJ-like protein 1
														reverse	Traes_3AL_D426C4603	Traes_3AL_D426C4603.1	Potassium channel AKT1
														forward	Traes_3AL_2BC7F1249	Traes_3AL_2BC7F1249.1	Ras-related protein Rab-1A
														reverse	Traes_3AL_FC43CDE36	Traes_3AL_FC43CDE36.1	TCP family transcription factor containing protein n=1 Tax=Zea mays RepID=B6TZ02_MAIZE
														forward	Traes_3AL_7498B1849	Traes_3AL_7498B1849.1	Protein phosphatase 2C family protein LENGTH=371
														forward	Traes_3AL_943665768	Traes_3AL_943665768.1	Protein kinase superfamily protein LENGTH=411
														forward	Traes_3AL_D26C8906B	Traes_3AL_D26C8906B.1	alpha-amylase-like 3 LENGTH=887
														reverse	Traes_3AL_66E3B2DBE	Traes_3AL_66E3B2DBE.1	unknown protein; FUNCTIONS IN: molecular_function unknown; INVOLVED IN: biological_process unknown; LOCATED IN: membrane; EXPRESSED IN: 25 plant structures; EXPRESSED DURING: 15 growth stages;
														forward	Traes_3AL_381BEB57A	Traes_3AL_381BEB57A.1	HD domain-containing protein 2
														forward	Traes_3AL_38C17601A	Traes_3AL_38C17601A.2	#N/A
														reverse	Traes_3AL_AB849F5A2	Traes_3AL_AB849F5A2.2	#N/A
														reverse	Traes_3AL_A66270792	Traes_3AL_A66270792.2	#N/A
														reverse	Traes_3AL_FDB866177	Traes_3AL_FDB866177.1	Pentatricopeptide repeat-containing protein
														forward	Traes_3AL_7494F4783	Traes_3AL_7494F4783.1	Tryptophan--tRNA ligase
														reverse	Traes_3AL_1B73D2C12	Traes_3AL_1B73D2C12.1	WRKY DNA-binding protein 51 LENGTH=194
														reverse	Traes_3AL_80B1A5369	Traes_3AL_80B1A5369.1	Retrotransposon protein, putative, unclassified n=2 Tax=Oryza sativa subsp. japonica RepID=Q10IA6_ORYSJ
														reverse	Traes_3AL_279DE1B56	Traes_3AL_279DE1B56.1	IQ-domain 8 LENGTH=414
														forward	Traes_3AL_3CA8601C3	Traes_3AL_3CA8601C3.3	#N/A
														reverse	Traes_3AL_C624D8F53	Traes_3AL_C624D8F53.1	Unknown protein
														forward	Traes_3AL_3FFB14A77	Traes_3AL_3FFB14A77.1	UPI000234FB98 related cluster n=1 Tax=unknown RepID=UPI000234FB98
														reverse	Traes_3AL_ED29EBD89	Traes_3AL_ED29EBD89.2	#N/A
														reverse	Traes_3AL_09BDFC4B4	Traes_3AL_09BDFC4B4.2	#N/A
														reverse	Traes_3AL_9E0D41A9D	Traes_3AL_9E0D41A9D.1	CASP-like protein 4
														forward	Traes_3AL_8D3B2C3C2	Traes_3AL_8D3B2C3C2.2	#N/A
														forward	Traes_3AS_042F3470A	Traes_3AS_042F3470A.1	Cathepsin B-like cysteine proteinase 1
														reverse	Traes_3AS_5691535B4	Traes_3AS_5691535B4.1	gamma carbonic anhydrase 1 LENGTH=275
														forward	Traes_3AS_A29644080	Traes_3AS_A29644080.1	Serine/threonine-protein kinase Rio1 LENGTH=537
														reverse	Traes_3AS_E41709CC0	Traes_3AS_E41709CC0.2	#N/A
														forward	Traes_3AS_B626A26D9	Traes_3AS_B626A26D9.1	Aquaporin Z
														forward	Traes_3AS_12D74A531	Traes_3AS_12D74A531.2	#N/A
														reverse	Traes_3AS_23DD72C56	Traes_3AS_23DD72C56.1	O-methyltransferase 1 LENGTH=363
														reverse	Traes_3AL_A25471240	Traes_3AL_A25471240.1	Zinc-metallopeptidase, peroxisomal
														reverse	Traes_3AL_66E72D288	Traes_3AL_66E72D288.2	#N/A
														reverse	Traes_3AL_D6F0214F4	Traes_3AL_D6F0214F4.2	#N/A
														forward	Traes_3AL_28CA74E1C1	Traes_3AL_28CA74E1C1.1	Glycylpeptide N-tetradecanoyltransferase 1
														reverse	Traes_3AS_B2E43DD61	Traes_3AS_B2E43DD61.2	#N/A
														reverse	Traes_3AL_EF45936CA	Traes_3AL_EF45936CA.1	NAC domain protein,
														forward	Traes_3AL_CE9210388	Traes_3AL_CE9210388.1	Pterin-4-alpha-carbinolamine dehydratase
														forward	Traes_3AL_4ACBEDEF9	Traes_3AL_4ACBEDEF9.2	#N/A
														forward	Traes_3AS_F683B55AF	Traes_3AS_F683B55AF.1	Uridylate kinase n=1 Tax=Aegilops tauschii RepID=M8BY49_AEGTA
														reverse	Traes_3AL_DA008F010	Traes_3AL_DA008F010.1	NAD-dependent malic enzyme 2 LENGTH=607
														reverse	Traes_3AL_92DE35ABF	Traes_3AL_92DE35ABF.2	#N/A
														forward	Traes_3AS_D33613023	Traes_3AS_D33613023.1	Protein kinase superfamily protein LENGTH=725
														reverse	Traes_3AL_BC92FD650	Traes_3AL_BC92FD650.1	UPI0002C37485 related cluster n=1 Tax=unknown RepID=UPI0002C37485
														reverse	Traes_3AL_E408DAD8B	Traes_3AL_E408DAD8B.1	UPI0001982F0B related cluster n=2 Tax=unknown RepID=UPI0001982F0B
														reverse	Traes_3AS_377271D65	Traes_3AS_377271D65.3	#N/A
														forward	Traes_3AS_A042A1916	Traes_3AS_A042A1916.1	Folate-biopterin transporter
														forward	Traes_3AS_230B366E7	Traes_3AS_230B366E7.1	NADH-quinone oxidoreductase subunit H
														forward	Traes_3AS_64F13ED6A	Traes_3AS_64F13ED6A.1	FUNCTIONS IN: molecular_function unknown; INVOLVED IN: biological_process unknown; LOCATED IN: cellular_component unknown; EXPRESSED IN: 22 plant structures; EXPRESSED DURING: 13 growth stages; BEST Arabidopsis thaliana protein match is: dentin sialophosphoprotein-related . LENGTH=669
														reverse	Traes_3AS_21DDCCFCD	Traes_3AS_21DDCCFCD.2	#N/A
														forward	Traes_3AS_EA8B17C8D	Traes_3AS_EA8B17C8D.1	n=1 Tax=Oryza sativa subsp. japonica RepID=Q7XW92_ORYSJ
														forward	Traes_3AS_EF8D70BCB	Traes_3AS_EF8D70BCB.1	Unknown protein
														reverse	Traes_3AS_C12059719	Traes_3AS_C12059719.1	Protein of unknown function, DUF538 LENGTH=143
														reverse	Traes_3AS_FB44FCCDA	Traes_3AS_FB44FCCDA.1	V-type proton ATPase subunit G1
														reverse	Traes_3AS_D95A3F37E	Traes_3AS_D95A3F37E.1	Coatomer, beta subunit LENGTH=948
														reverse	Traes_3AS_FE35DD66A	Traes_3AS_FE35DD66A.1	expansin A1 LENGTH=275
														forward	Traes_3AS_B15111539	Traes_3AS_B15111539.2	#N/A
														forward	Traes_3AS_79474DFF6	Traes_3AS_79474DFF6.1	Late embryogenesis abundant protein B19.4
														reverse	Traes_3AL_E1BA2D7FB	Traes_3AL_E1BA2D7FB.2	#N/A
														reverse	Traes_3AL_BBF1BECF4	Traes_3AL_BBF1BECF4.2	#N/A
														reverse	Traes_3AL_E6657A9CE	Traes_3AL_E6657A9CE.3	#N/A
														forward	Traes_3AL_863ECA3A4	Traes_3AL_863ECA3A4.1	Transcription initiation factor TFIID subunit 7 n=4 Tax=Andropogoneae RepID=B6UGL3_MAIZE
														reverse	Traes_3AL_290C7A204	Traes_3AL_290C7A204.2	#N/A
														forward	Traes_3AL_77C1A835E	Traes_3AL_77C1A835E.2	#N/A
														forward	Traes_3AL_E11E02F91	Traes_3AL_E11E02F91.1	Potassium channel AKT1
														forward	Traes_3AL_7EA765166	Traes_3AL_7EA765166.1	alpha/beta-Hydrolases superfamily protein LENGTH=263
														reverse	Traes_3AL_7D7D4A546	Traes_3AL_7D7D4A546.1	ZPR1 zinc-finger domain protein LENGTH=498
														reverse	Traes_3AL_73556A6EF	Traes_3AL_73556A6EF.1	n=1 Tax=Oryza sativa subsp. japonica RepID=Q7XQY0_ORYSJ
														forward	Traes_3AL_9393861EC	Traes_3AL_9393861EC.1	Aldehyde dehydrogenase
														forward	Traes_3AL_9DAF8C762	Traes_3AL_9DAF8C762.1	WD-40 repeat family protein LENGTH=613
														reverse	Traes_3AL_AE8A018ED	Traes_3AL_AE8A018ED.1	N-alpha-acetyltransferase 16, NatA auxiliary subunit
														reverse	Traes_3AL_9DACA30DF	Traes_3AL_9DACA30DF.1	Leucine-rich repeat protein kinase family protein LENGTH=883
														reverse	Traes_3AL_63A219E3B	Traes_3AL_63A219E3B.1	Protein kinase superfamily protein LENGTH=654
														forward	Traes_3AL_B27A64367	Traes_3AL_B27A64367.1	Protein kinase superfamily protein LENGTH=892
														reverse	Traes_3AL_EBA7424A9	Traes_3AL_EBA7424A9.1	Transducin/WD40 repeat-like superfamily protein LENGTH=482
														forward	Traes_3AS_E18820916	Traes_3AS_E18820916.2	#N/A
														forward	Traes_3AL_D91A03B1C	Traes_3AL_D91A03B1C.1	TRICHOME BIREFRINGENCE-LIKE 21 LENGTH=526
														forward	Traes_3AL_C70A845C7	Traes_3AL_C70A845C7.1	Glycerol-3-phosphate dehydrogenase [NAD(P)+]
														forward	Traes_3AL_5F29A8F86	Traes_3AL_5F29A8F86.1	strictosidine synthase-like 3 LENGTH=390
														reverse	Traes_3AL_20F9C9C31	Traes_3AL_20F9C9C31.3	#N/A
														forward	Traes_3AL_3164FC9EE1	Traes_3AL_3164FC9EE1.4	#N/A
														forward	Traes_3AL_48A74032B	Traes_3AL_48A74032B.1	Unknown protein
														reverse	Traes_3AS_9A8B4C51B	Traes_3AS_9A8B4C51B.1	metallothionein 3 LENGTH=69
														forward	Traes_3AS_7F4B8CE37	Traes_3AS_7F4B8CE37.1	UPI0002C2ED24 related cluster n=1 Tax=unknown RepID=UPI0002C2ED24
														forward	Traes_3AS_5E49ECEE9	Traes_3AS_5E49ECEE9.1	tRNA (guanine(37)-N1)-methyltransferase 1
														forward	Traes_3AS_EE9F8BE17	Traes_3AS_EE9F8BE17.1	unknown protein; Has 25 Blast hits to 25 proteins in 10 species: Archae - 0; Bacteria - 0; Metazoa - 0; Fungi - 0; Plants - 25; Viruses - 0; Other Eukaryotes - 0 (source: NCBI BLink). LENGTH=136
														reverse	Traes_3AS_E66A88CE3	Traes_3AS_E66A88CE3.1	Cytochrome b
														forward	Traes_3AL_FC7246FF6	Traes_3AL_FC7246FF6.1	HAT family dimerisation domain containing protein n=1 Tax=Oryza sativa subsp. japonica RepID=Q8LNK9_ORYSJ
														forward	Traes_3AL_398455946	Traes_3AL_398455946.1	DNA cross-link repair 1 protein
														reverse	Traes_3AL_34EEC0B14	Traes_3AL_34EEC0B14.1	aspartic proteinase A1 LENGTH=506
														forward	Traes_3AL_59A3D474C	Traes_3AL_59A3D474C.1	purple acid phosphatase 27 LENGTH=611
														forward	Traes_3AL_7A4CFB9D2	Traes_3AL_7A4CFB9D2.1	ATPase family gene 2 protein
														reverse	Traes_3AL_571248EB9	Traes_3AL_571248EB9.2	#N/A
														forward	Traes_3AL_286E85035	Traes_3AL_286E85035.1	pentatricopeptide (PPR) repeat-containing protein LENGTH=1006
														forward	Traes_3AL_83973A986	Traes_3AL_83973A986.1	Dihydroorotase, mitochondrial
														forward	Traes_3AL_7F6DCF073	Traes_3AL_7F6DCF073.1	UPI00032A70CC related cluster n=1 Tax=unknown RepID=UPI00032A70CC
														forward	Traes_3AL_644FFC911	Traes_3AL_644FFC911.1	Ubiquinone/menaquinone biosynthesis methyltransferase ubiE
														forward	Traes_3AL_C5C96696A	Traes_3AL_C5C96696A.2	#N/A
														forward	Traes_3AL_CC0F71D92	Traes_3AL_CC0F71D92.1	ubiquitin-conjugating enzyme 25 LENGTH=609
														forward	Traes_3AL_B21FE056C	Traes_3AL_B21FE056C.1	WD-40 repeat family protein LENGTH=613
														reverse	Traes_3AL_AA2A97FA8	Traes_3AL_AA2A97FA8.2	#N/A
														forward	Traes_3AL_E73B1F1BA	Traes_3AL_E73B1F1BA.1	Tryptophan--tRNA ligase
														forward	Traes_3AL_48A1E60D0	Traes_3AL_48A1E60D0.1	AP2/B3-like transcriptional factor family protein LENGTH=334
														forward	Traes_3AL_A2BE176A9	Traes_3AL_A2BE176A9.1	Lipid A export ATP-binding/permease protein MsbA
														forward	Traes_3AL_7DE221CC2	Traes_3AL_7DE221CC2.2	#N/A
														reverse	Traes_3AL_AD06F4467	Traes_3AL_AD06F4467.1	65-kDa microtubule-associated protein 3
														reverse	Traes_3AL_BC64F145A	Traes_3AL_BC64F145A.1	Polynucleotidyl transferase, ribonuclease H-like superfamily protein LENGTH=170
														forward	Traes_3AL_F03FDCB65	Traes_3AL_F03FDCB65.1	Unknown protein
														reverse	Traes_3AL_CD2EB0653	Traes_3AL_CD2EB0653.1	late embryogenesis abundant protein-related / LEA protein-related LENGTH=559
														reverse	Traes_3AL_C223D1C50	Traes_3AL_C223D1C50.1	Symplekin
														reverse	Traes_3AL_50AE54BEA	Traes_3AL_50AE54BEA.2	#N/A
														forward	Traes_3AL_A379BDDC5	Traes_3AL_A379BDDC5.1	Guanine nucleotide-binding protein subunit beta-like protein A
														forward	Traes_3AL_A9A981DF6	Traes_3AL_A9A981DF6.1	L-tyrosine decarboxylase LENGTH=547
														forward	Traes_3AL_6BAEC5275	Traes_3AL_6BAEC5275.1	plastid transcriptionally active 16 LENGTH=510
														reverse	Traes_3AL_7C1BF86B1	Traes_3AL_7C1BF86B1.2	#N/A
														forward	Traes_3AL_A95ED542C	Traes_3AL_A95ED542C.1	60S ribosomal protein L18A-1 LENGTH=312
														reverse	Traes_3AL_54E0B30FF	Traes_3AL_54E0B30FF.1	origin recognition complex subunit 4 LENGTH=424
														reverse	Traes_3AL_9EFDF544B	Traes_3AL_9EFDF544B.1	Galactosylgalactosylxylosylprotein 3-beta-glucuronosyltransferase 1
														reverse	Traes_3AL_A0CC54DDD	Traes_3AL_A0CC54DDD.1	Acetamidase/Formamidase family protein LENGTH=452
														forward	Traes_3AL_95A8D04EC	Traes_3AL_95A8D04EC.1	Acetamidase/Formamidase family protein LENGTH=452
														reverse	Traes_3AL_697247353	Traes_3AL_697247353.1	Secretory carrier-associated membrane protein 2
														forward	Traes_3AL_AB7372032	Traes_3AL_AB7372032.2	#N/A
														reverse	Traes_3AL_B850349DA	Traes_3AL_B850349DA.1	Nucleic acid-binding, OB-fold-like protein LENGTH=153
														reverse	Traes_3AL_D6A5594B5	Traes_3AL_D6A5594B5.2	#N/A
														reverse	Traes_3AL_1B069EF8A	Traes_3AL_1B069EF8A.1	Speckle-type POZ protein-like
														forward	Traes_3AL_2C5D1D5D0	Traes_3AL_2C5D1D5D0.1	Tetratricopeptide repeat (TPR)-like superfamily protein LENGTH=1797
														forward	Traes_3AL_8FD16162B	Traes_3AL_8FD16162B.2	#N/A
														reverse	Traes_3AL_97EF38706	Traes_3AL_97EF38706.1	Ran-binding proteins 9/10 homolog
														reverse	Traes_3AL_624898B76	Traes_3AL_624898B76.1	BAG family molecular chaperone regulator 4
														reverse	Traes_3AL_8A0022784	Traes_3AL_8A0022784.2	#N/A
														reverse	Traes_3AL_5006FA990	Traes_3AL_5006FA990.1	RNA polymerase-associated RTF1-like protein n=2 Tax=Triticeae RepID=M8C020_AEGTA
														forward	Traes_3AL_F15462452	Traes_3AL_F15462452.1	unknown protein; FUNCTIONS IN: molecular_function unknown; INVOLVED IN: biological_process unknown; LOCATED IN: endomembrane system; EXPRESSED IN: 17 plant structures; EXPRESSED DURING: 10 growth stages; Has 35333 Blast hits to 34131 proteins in 2444 species: Archae - 798; Bacteria - 22429; Metazoa - 974; Fungi - 991; Plants - 531; Viruses - 0; Other Eukaryotes - 9610 (source: NCBI BLink). LENGTH…
														forward	Traes_3AL_37E5C60AF	Traes_3AL_37E5C60AF.1	Patatin-like phospholipase domain-containing protein
														reverse	Traes_3AL_74335C8E1	Traes_3AL_74335C8E1.1	50S ribosomal protein L33
														forward	Traes_3AL_EC4C2C4251	Traes_3AL_EC4C2C4251.1	UPI0002B426A0 related cluster n=2 Tax=unknown RepID=UPI0002B426A0
														reverse	Traes_3AL_416AB0A5B	Traes_3AL_416AB0A5B.1	NAD-dependent malic enzyme 2 LENGTH=607
														forward	Traes_3AL_FB7B7D399	Traes_3AL_FB7B7D399.1	Protein cereblon
														forward	Traes_3AL_F2EDB3661	Traes_3AL_F2EDB3661.3	#N/A
														reverse	Traes_3AL_4A0C12ED6	Traes_3AL_4A0C12ED6.1	Protein kinase family protein LENGTH=701
														forward	Traes_3AL_A2ED9C321	Traes_3AL_A2ED9C321.1	Beta-glucosidase C
														forward	Traes_3AL_09E79F8E9	Traes_3AL_09E79F8E9.1	Insulinase (Peptidase family M16) family protein LENGTH=1265
														reverse	Traes_3AL_4AF528377	Traes_3AL_4AF528377.2	#N/A
														reverse	Traes_3AL_113B40097	Traes_3AL_113B40097.1	LysM domain containing protein n=3 Tax=Zea mays RepID=B6SGF8_MAIZE
														reverse	Traes_3AL_51D14614D	Traes_3AL_51D14614D.1	sphingosine kinase 1 LENGTH=485
														reverse	Traes_3AL_96735AC87	Traes_3AL_96735AC87.1	Calcium-binding protein 39-like
														reverse	Traes_3AL_ED221E42D	Traes_3AL_ED221E42D.1	protein n=1 Tax=Oryza sativa subsp. japonica RepID=Q2QQB1_ORYSJ
														reverse	Traes_3AL_53C301C10	Traes_3AL_53C301C10.1	Protein kinase superfamily protein LENGTH=570
														reverse	Traes_3AL_5E1001317	Traes_3AL_5E1001317.1	Protein kinase superfamily protein LENGTH=372
														forward	Traes_3AL_5D183E207	Traes_3AL_5D183E207.1	Unknown protein
														forward	Traes_3AL_CBC65A1FA	Traes_3AL_CBC65A1FA.1	ASF1 like histone chaperone LENGTH=196
														reverse	Traes_3AL_38265E97D	Traes_3AL_38265E97D.1	nodulin MtN21 /EamA-like transporter family protein LENGTH=359
														forward	Traes_3AL_11BE10F4B	Traes_3AL_11BE10F4B.1	pentatricopeptide (PPR) repeat-containing protein LENGTH=1006
														forward	Traes_3AL_135846A82	Traes_3AL_135846A82.1	pentatricopeptide repeat 336 LENGTH=408
														forward	Traes_3AL_C3A46A4FB	Traes_3AL_C3A46A4FB.1	ABC transporter B family member 4
														forward	Traes_3AL_6B5118EFF	Traes_3AL_6B5118EFF.2	#N/A
														forward	Traes_3AL_C448996E3	Traes_3AL_C448996E3.2	#N/A
														reverse	Traes_3AL_7D9960EF2	Traes_3AL_7D9960EF2.1	Protein of unknown function (DUF616) LENGTH=463
														forward	Traes_3AL_5990F914F	Traes_3AL_5990F914F.1	E3 ubiquitin-protein ligase p28-like
														forward	Traes_3AL_20D4B74A5	Traes_3AL_20D4B74A5.2	#N/A
														reverse	Traes_3AL_681758236	Traes_3AL_681758236.2	#N/A
														reverse	Traes_3AL_77A608609	Traes_3AL_77A608609.1	callose synthase 5 LENGTH=1923
														reverse	Traes_3AL_C7110608F	Traes_3AL_C7110608F.1	Unknown protein
														reverse	Traes_3AL_4C7A31E7A1	Traes_3AL_4C7A31E7A1.3	#N/A
														reverse	Traes_3AL_CFCC5FDA2	Traes_3AL_CFCC5FDA2.1	Fatty acid oxidation complex subunit alpha
														forward	Traes_3AL_EDF8BC8DF	Traes_3AL_EDF8BC8DF.2	#N/A
														reverse	Traes_3AL_38DF202C5	Traes_3AL_38DF202C5.2	#N/A
														forward	Traes_3AL_0B5241E00	Traes_3AL_0B5241E00.2	#N/A
														forward	Traes_3AL_5951FC2BD	Traes_3AL_5951FC2BD.1	Pentatricopeptide repeat (PPR) superfamily protein LENGTH=1440
														reverse	Traes_3AL_F4F2A3154	Traes_3AL_F4F2A3154.1	Pentatricopeptide repeat (PPR) superfamily protein LENGTH=1440
														forward	Traes_3AL_58EEBB571	Traes_3AL_58EEBB571.1	F-box only protein 21
														forward	Traes_3AL_06F939A2C	Traes_3AL_06F939A2C.1	Eukaryotic aspartyl protease family protein LENGTH=493
														reverse	Traes_3AL_8D73286B4	Traes_3AL_8D73286B4.2	#N/A
														reverse	Traes_3AL_37906AFA0	Traes_3AL_37906AFA0.1	Lysosomal Pro-X carboxypeptidase
														reverse	Traes_3AL_106CC44CF	Traes_3AL_106CC44CF.2	#N/A
														forward	Traes_3AL_DAE1A2E0F	Traes_3AL_DAE1A2E0F.1	NAD(P)-binding Rossmann-fold superfamily protein LENGTH=324
														reverse	Traes_3AL_F9CB475F5	Traes_3AL_F9CB475F5.2	#N/A
														reverse	Traes_3AL_3356EA73C	Traes_3AL_3356EA73C.1	ubiquitin-conjugating enzyme 11 LENGTH=148
														forward	Traes_3AL_F0BD265DF	Traes_3AL_F0BD265DF.1	homeobox-leucine zipper protein 3 LENGTH=315
														reverse	Traes_3AL_E77F7C3EE	Traes_3AL_E77F7C3EE.2	#N/A
														forward	Traes_3AL_38B9AF0FF	Traes_3AL_38B9AF0FF.6	#N/A
														forward	Traes_3AL_F35EF3799	Traes_3AL_F35EF3799.1	RING 1A LENGTH=525
														reverse	Traes_3AL_32530557B	Traes_3AL_32530557B.2	#N/A
														reverse	Traes_3AL_6D3E96F78	Traes_3AL_6D3E96F78.1	Dymeclin
														reverse	Traes_3AL_6AA4514CE	Traes_3AL_6AA4514CE.1	pentatricopeptide repeat 336 LENGTH=408
														reverse	Traes_3AL_C85706CCD	Traes_3AL_C85706CCD.1	Pseudouridine synthase family protein LENGTH=715
														forward	Traes_3AL_C7838C313	Traes_3AL_C7838C313.1	pentatricopeptide repeat 336 LENGTH=408
														forward	Traes_3AL_219064574	Traes_3AL_219064574.1	MADS-box transcription factor 32
														reverse	Traes_3AL_A58628BAB	Traes_3AL_A58628BAB.1	Leucine-rich repeat protein kinase family protein LENGTH=863
														forward	Traes_3AL_06995AB18	Traes_3AL_06995AB18.1	n=2 Tax=Oryza sativa subsp. japonica RepID=Q7X8Y7_ORYSJ
														forward	Traes_3AL_69B2A9F98	Traes_3AL_69B2A9F98.1	HAT family dimerisation domain containing protein n=2 Tax=Oryza sativa subsp. japonica RepID=Q53RM1_ORYSJ
														reverse	Traes_3AL_C85200A48	Traes_3AL_C85200A48.1	Pentatricopeptide repeat-containing protein
														forward	Traes_3AL_89066EF1F	Traes_3AL_89066EF1F.1	Eukaryotic translation initiation factor 3 subunit L
														forward	Traes_3AL_8C81B1E7F	Traes_3AL_8C81B1E7F.2	#N/A
														forward	Traes_3AL_2F78773BF	Traes_3AL_2F78773BF.2	#N/A
														reverse	Traes_3AL_8FB21718C	Traes_3AL_8FB21718C.1	LysM domain containing protein n=3 Tax=Zea mays RepID=B6SGF8_MAIZE
														reverse	Traes_3AL_BE4A03AEF	Traes_3AL_BE4A03AEF.1	DNA glycosylase superfamily protein LENGTH=312
														reverse	Traes_3AL_0A9EF3ABD	Traes_3AL_0A9EF3ABD.1	trehalose phosphate synthase LENGTH=861
														reverse	Traes_3AL_A4D87B4C2	Traes_3AL_A4D87B4C2.1	Inositol-1,4,5-trisphosphate 5-phosphatase 1
														forward	Traes_3AL_63E53F065	Traes_3AL_63E53F065.2	#N/A
														forward	Traes_3AL_627510E36	Traes_3AL_627510E36.1	UPI00032AA9F7 related cluster n=1 Tax=unknown RepID=UPI00032AA9F7
														reverse	Traes_3AL_93D25580C	Traes_3AL_93D25580C.1	Ubiquitin carboxyl-terminal hydrolase 12
														forward	Traes_3AL_F199315AA	Traes_3AL_F199315AA.3	#N/A
														reverse	Traes_3AL_A80817DFD	Traes_3AL_A80817DFD.1	purple acid phosphatase 10 LENGTH=468
														forward	Traes_3AL_E1B8A5030	Traes_3AL_D89D18995.2	#N/A
														reverse	Traes_3AL_D89D18995	Traes_3AL_E1B8A5030.1	Potassium channel subfamily K member 10
														reverse	Traes_3AL_A9225D73E	Traes_3AL_A9225D73E.2	#N/A
														forward	Traes_3AL_D89CD3338	Traes_3AL_D89CD3338.2	#N/A
														forward	Traes_3AL_995A39EF5	Traes_3AL_995A39EF5.1	Protein of unknown function (DUF594) LENGTH=803
														forward	Traes_3AL_9489A3553	Traes_3AL_9489A3553.1	Protein kinase superfamily protein LENGTH=992
														forward	Traes_3AL_2C4CBA961	Traes_3AL_2C4CBA961.1	double-stranded-RNA-binding protein 4 LENGTH=355
														forward	Traes_3AL_DD27E653C	Traes_3AL_DD27E653C.2	#N/A
														forward	Traes_3AL_A802A96D1	Traes_3AL_A802A96D1.1	Protein of unknown function (DUF594) LENGTH=866
														reverse	Traes_3AL_920EE2E2F	Traes_3AL_920EE2E2F.1	(Rice Genome Annotation Project) OsWAK10a - OsWAK receptor-like cytoplasmic kinase n=3 Tax=Oryza sativa RepID=Q5N7Q7_ORYSJ
														forward	Traes_3AL_108550E28	Traes_3AL_108550E28.1	Tubby-like F-box protein 1
														reverse	Traes_3AL_53847DD30	Traes_3AL_53847DD30.1	Insulin-degrading enzyme
														reverse	Traes_3AL_C6F8A5129	Traes_3AL_C6F8A5129.1	subtilisin-like serine protease 2 LENGTH=764
														forward	Traes_3AL_ED26F2C66	Traes_3AL_ED26F2C66.2	#N/A
														forward	Traes_3AL_863F1273A	Traes_3AL_863F1273A.1	protein n=1 Tax=Oryza sativa subsp. japonica RepID=C7J6D7_ORYSJ
														reverse	Traes_3AL_977EF87CB	Traes_3AL_977EF87CB.1	UPI0002C36A56 related cluster n=1 Tax=unknown RepID=UPI0002C36A56
														reverse	Traes_3AL_2AB5C0751	Traes_3AL_2AB5C0751.1	Exodeoxyribonuclease III
														reverse	Traes_3AL_82A0526F4	Traes_3AL_82A0526F4.1	methyl esterase 19 LENGTH=228
														forward	Traes_3AL_FFA530300	Traes_3AL_FFA530300.1	Katanin p60 ATPase-containing subunit A-like 2
														forward	Traes_3AL_872360FB9	Traes_3AL_872360FB9.1	Regulator of chromosome condensation (RCC1) family protein LENGTH=553
														forward	Traes_3AL_B5F0D9596	Traes_3AL_B5F0D9596.1	Small RNA degrading nuclease 5
														forward	Traes_3AL_DAF159726	Traes_3AL_DAF159726.1	haloacid dehalogenase (HAD) superfamily protein LENGTH=343
														reverse	Traes_3AL_D6ED281BC	Traes_3AL_D6ED281BC.1	ABC transporter G family member 29
														reverse	Traes_3AL_FE33443AF	Traes_3AL_FE33443AF.1	respiratory burst oxidase protein F LENGTH=944
														forward	Traes_3AL_E8BD6EF9B	Traes_3AL_E8BD6EF9B.1	protein n=2 Tax=Oryza sativa RepID=Q0JJA7_ORYSJ
														forward	Traes_3AL_681DD43B2	Traes_3AL_681DD43B2.1	Coiled-coil domain-containing protein 25
														forward	Traes_3AL_350DFFE84	Traes_3AL_350DFFE84.1	60S ribosomal protein L36-2
														forward	Traes_3AL_FFE4C92D8	Traes_3AL_FFE4C92D8.1	cellulose synthase 1 LENGTH=1081
														reverse	Traes_3AL_7716FCD59	Traes_3AL_7716FCD59.1	Transcription factor bHLH103 n=1 Tax=Aegilops tauschii RepID=M8C104_AEGTA
														reverse	Traes_3AL_E5421CE56	Traes_3AL_E5421CE56.1	subtilisin-like serine protease 3 LENGTH=815
														forward	Traes_3AL_678BC9BF8	Traes_3AL_678BC9BF8.1	subtilisin-like serine protease 3 LENGTH=815
														reverse	Traes_3AL_0C0810C3A	Traes_3AL_0C0810C3A.1	Potassium channel KAT3
														forward	Traes_3AL_F41152B1F	Traes_3AL_F41152B1F.1	Major facilitator superfamily protein LENGTH=607
														forward	Traes_3AL_A930A62B8	Traes_3AL_A930A62B8.2	#N/A
														reverse	Traes_3AL_5AE61D9A8	Traes_3AL_5AE61D9A8.2	#N/A
														reverse	Traes_3AL_8CEE1FA9E	Traes_3AL_8CEE1FA9E.2	#N/A
														reverse	Traes_3AL_31E49AA0F	Traes_3AL_31E49AA0F.1	Translation initiation factor SUI1 family protein LENGTH=113
														reverse	Traes_3AL_C4CC5FEE0	Traes_3AL_C4CC5FEE0.1	Protein kinase superfamily protein LENGTH=424
														forward	Traes_3AL_C7335247A	Traes_3AL_C7335247A.2	#N/A
														forward	Traes_3AL_0FBC0145E	Traes_3AL_0FBC0145E.1	SPA1-related 4 LENGTH=794
														reverse	Traes_3AL_E7376DD8B	Traes_3AL_E7376DD8B.2	#N/A
														forward	Traes_3AL_A7DDA6F41	Traes_3AL_A7DDA6F41.1	Leucine-rich receptor-like protein kinase family protein LENGTH=1173
														forward	Traes_3AL_1E22507C0	Traes_3AL_1E22507C0.2	#N/A
														forward	Traes_3AL_7C9E9BA54	Traes_3AL_7C9E9BA54.1	Haloacid dehalogenase-like hydrolase (HAD) superfamily protein LENGTH=240
														reverse	Traes_3AL_3399B4022	Traes_3AL_3399B4022.2	#N/A
														reverse	Traes_3AL_967A62E24	Traes_3AL_967A62E24.2	#N/A
														forward	Traes_3AL_A00FDFF91	Traes_3AL_A00FDFF91.1	UPI000234DDB6 related cluster n=1 Tax=unknown RepID=UPI000234DDB6
														reverse	Traes_3AL_DABB2BA2D	Traes_3AL_DABB2BA2D.1	UPI00032A89C6 related cluster n=4 Tax=unknown RepID=UPI00032A89C6
														forward	Traes_3AL_B6FCF9A2D	Traes_3AL_B6FCF9A2D.2	#N/A
														reverse	Traes_3AL_B5F1D9D24	Traes_3AL_B5F1D9D24.1	Homeobox-leucine zipper protein TF1
														forward	Traes_3AL_54527F9F5	Traes_3AL_54527F9F5.2	#N/A
														reverse	Traes_3AL_AEDC125EA	Traes_3AL_AEDC125EA.2	#N/A
														reverse	Traes_3AL_225CC873B	Traes_3AL_225CC873B.1	MATE efflux family protein LENGTH=515
														forward	Traes_3AL_9FC82F434	Traes_3AL_9FC82F434.1	Conserved oligomeric Golgi complex subunit 1
														forward	Traes_3AL_1E04F9AA3	Traes_3AL_1E04F9AA3.1	cellulose synthase family protein LENGTH=985
														forward	Traes_3AL_B2B40F351	Traes_3AL_B2B40F351.1	Non-green plastid inner envelope membrane protein n=4 Tax=Andropogoneae RepID=B4FGF1_MAIZE
														reverse	Traes_3AL_4C1FEF022	Traes_3AL_4C1FEF022.2	#N/A
														reverse	Traes_3AL_09AB547D3	Traes_3AL_09AB547D3.1	Signal recognition particle 54 kDa protein 2
														forward	Traes_3AL_A35741CF8	Traes_3AL_A35741CF8.2	#N/A
														reverse	Traes_3AL_B1E3D8BA1	Traes_3AL_B1E3D8BA1.1	vascular plant one zinc finger protein LENGTH=486
														reverse	Traes_3AL_B06829BE5	Traes_3AL_B06829BE5.1	ATP synthase subunit epsilon, mitochondrial
														forward	Traes_3AL_DED1F175D	Traes_3AL_DED1F175D.1	Inositol hexakisphosphate and diphosphoinositol-pentakisphosphate kinase 1
														reverse	Traes_3AL_B27F0D4FF	Traes_3AL_B27F0D4FF.1	Autophagy-related protein 18
														forward	Traes_3AL_C6BEE9E9F	Traes_3AL_C6BEE9E9F.1	ENTH/ANTH/VHS superfamily protein LENGTH=571
														reverse	Traes_3AL_463C678A1	Traes_3AL_463C678A1.1	Methyltransferase-like protein 10
														forward	Traes_3AL_09AD6C32D	Traes_3AL_09AD6C32D.2	#N/A
														forward	Traes_3AL_400619BB0	Traes_3AL_400619BB0.1	protein n=2 Tax=Oryza sativa subsp. japonica RepID=Q0DJW7_ORYSJ
														forward	Traes_3AL_78D302B33	Traes_3AL_78D302B33.1	Clustered mitochondria protein
														reverse	Traes_3AL_CF4245036	Traes_3AL_CF4245036.1	expansin A1 LENGTH=275
														reverse	Traes_3AL_F6A0F0677	Traes_3AL_F6A0F0677.1	Pentatricopeptide repeat-containing protein
														forward	Traes_3AL_CE71DB4E6	Traes_3AL_CE71DB4E6.1	Alpha-1,4-glucan-protein synthase [UDP-forming]
														reverse	Traes_3AL_CA0B17565	Traes_3AL_CA0B17565.2	#N/A
														forward	Traes_3AL_14FE195CB	Traes_3AL_14FE195CB.1	Subtilisin-like protease n=1 Tax=Aegilops tauschii RepID=M8C5S0_AEGTA
														forward	Traes_3AL_C9F03227E	Traes_3AL_C9F03227E.2	#N/A
														reverse	Traes_3AL_CF10A04DA	Traes_3AL_CF10A04DA.1	transcription factor-related LENGTH=650
														reverse	Traes_3AL_BA21D4EF5	Traes_3AL_BA21D4EF5.1	metacaspase 4 LENGTH=418
														reverse	Traes_3AL_58F725ADF	Traes_3AL_58F725ADF.1	Flap endonuclease 1
														reverse	Traes_3AL_D6BFA54C3	Traes_3AL_D6BFA54C3.1	receptor kinase 2 LENGTH=847
														reverse	Traes_3AL_ECB9F7B2A	Traes_3AL_ECB9F7B2A.1	Protein kinase superfamily protein LENGTH=829
														reverse	Traes_3AL_663EF1B52	Traes_3AL_663EF1B52.2	#N/A
														reverse	Traes_3AL_7C031019E	Traes_3AL_7C031019E.1	myb domain protein 36 LENGTH=333
														forward	Traes_3AL_97B4C8AC7	Traes_3AL_97B4C8AC7.1	Protein MON2 homolog
														reverse	Traes_3AL_AABA45298	Traes_3AL_AABA45298.1	Polyketide cyclase / dehydrase and lipid transport protein LENGTH=256
														forward	Traes_3AL_3E8464BCC	Traes_3AL_3E8464BCC.1	Splicing factor 3A subunit 3
														forward	Traes_3AS_8B6A13B23	Traes_3AS_8B6A13B23.1	serine/threonine protein phosphatase 2A LENGTH=307
														forward	Traes_3AL_16BE9E38B	Traes_3AL_16BE9E38B.1	F-box family protein LENGTH=395
														reverse	Traes_3AL_F7F0A0247	Traes_3AL_F7F0A0247.1	E3 ubiquitin ligase SCF complex subunit SKP1/ASK1 family protein LENGTH=171
														forward	Traes_3AL_BD714FEC6	Traes_3AL_BD714FEC6.1	protein n=3 Tax=Oryza RepID=Q5ZC04_ORYSJ
														forward	Traes_3AL_A97A10F64	Traes_3AL_A97A10F64.1	methyl esterase 1 LENGTH=263
														forward	Traes_3AL_888210166	Traes_3AL_888210166.2	#N/A
														forward	Traes_3AL_C74AF4A98	Traes_3AL_C74AF4A98.1	Nucleic acid-binding, OB-fold-like protein LENGTH=182
														forward	Traes_3AL_5F34921C3	Traes_3AL_5F34921C3.1	Lipid A export ATP-binding/permease protein MsbA
														reverse	Traes_3AL_E5CB6F48A	Traes_3AL_E5CB6F48A.1	plastid transcriptionally active 12 LENGTH=527
														forward	Traes_3AL_D7E2ECB10	Traes_3AL_D7E2ECB10.1	Energy-coupling factor transporter ATP-binding protein EcfA1
														reverse	Traes_3AL_2420CDA0C	Traes_3AL_2420CDA0C.1	Inositol hexakisphosphate and diphosphoinositol-pentakisphosphate kinase 1
														reverse	Traes_3AL_EE8568EBF	Traes_3AL_EE8568EBF.1	Unknown protein
														reverse	Traes_3AL_8017A2CFD	Traes_3AL_8017A2CFD.1	expansin A5 LENGTH=255
														forward	Traes_3AL_0D9EF8698	Traes_3AL_0D9EF8698.1	casein kinase 1 LENGTH=450
														forward	Traes_3AL_832D879A1	Traes_3AL_832D879A1.2	#N/A
														forward	Traes_3AL_9F717058E	Traes_3AL_9F717058E.3	#N/A
														reverse	Traes_3AL_AE2F060FE	Traes_3AL_AE2F060FE.1	protein n=2 Tax=Oryza sativa RepID=Q0J7F8_ORYSJ
														forward	Traes_3AL_8EA159946	Traes_3AL_8EA159946.1	protein n=5 Tax=Oryza RepID=Q5N770_ORYSJ
														reverse	Traes_3AL_A4BA70CCB	Traes_3AL_A4BA70CCB.1	chorismate mutase 3 LENGTH=316
														reverse	Traes_3AL_224FB10D3	Traes_3AL_224FB10D3.2	#N/A
														reverse	Traes_3AL_57041D8D01	Traes_3AL_57041D8D01.2	#N/A
														forward	Traes_3AL_C3CBDFF42	Traes_3AL_C3CBDFF42.1	Unknown protein
														reverse	Traes_3AL_5970415A4	Traes_3AL_5970415A4.1	cytochrome P450, family 79, subfamily B, polypeptide 2 LENGTH=541
														forward	Traes_3AL_1BAAE37B3	Traes_3AL_1BAAE37B3.1	General transcription factor IIF subunit 2
														forward	Traes_3AL_8D04D14EA	Traes_3AL_8D04D14EA.1	H/ACA ribonucleoprotein complex subunit 1-like protein 2
														forward	Traes_3AL_75D69E636	Traes_3AL_75D69E636.2	#N/A
														reverse	Traes_3AL_01B03DD4F	Traes_3AL_01B03DD4F.1	GDSL esterase/lipase
														forward	Traes_3AL_39ECBE844	Traes_3AL_39ECBE844.1	Golgin-84
														reverse	Traes_3AL_451376DA0	Traes_3AL_451376DA0.1	JmjC domain-containing protein D
														reverse	Traes_3AL_C6845E12E	Traes_3AL_C6845E12E.1	Glycosyl hydrolase family protein LENGTH=624
														forward	Traes_3AL_14A36F545	Traes_3AL_14A36F545.1	gibberellin 2-oxidase LENGTH=341
														reverse	Traes_3AL_84C83C3CC	Traes_3AL_84C83C3CC.2	#N/A
														forward	Traes_3AL_55170A66E	Traes_3AL_55170A66E.3	#N/A
														forward	Traes_3AL_B85ECFFFA	Traes_3AL_B85ECFFFA.1	expansin 11 LENGTH=252
														reverse	Traes_3AL_354BA85BB	Traes_3AL_354BA85BB.2	#N/A
														reverse	Traes_3AL_59E573F92	Traes_3AL_59E573F92.2	#N/A
														forward	Traes_3AL_2BB9FE3BC	Traes_3AL_2BB9FE3BC.1	protein n=1 Tax=Oryza sativa subsp. japonica RepID=Q0JIM9_ORYSJ
														forward	Traes_3AL_388505B36	Traes_3AL_388505B36.1	nuclear transport factor 2B LENGTH=134
														reverse	Traes_3AL_7E159B3E4	Traes_3AL_7E159B3E4.1	Mitochondrial ATP synthase subunit G protein LENGTH=122
														reverse	Traes_3AL_CA6B6A8CE	Traes_3AL_CA6B6A8CE.1	Histone-lysine N-methyltransferase 2A
														reverse	Traes_3AL_9D30CE2F3	Traes_3AL_9D30CE2F3.1	UPI000234DDB6 related cluster n=1 Tax=unknown RepID=UPI000234DDB6
														forward	Traes_3AL_078057859	Traes_3AL_078057859.1	Ras-related protein Rab-7A
														forward	Traes_3AL_D99C70317	Traes_3AL_D99C70317.2	#N/A
														reverse	Traes_3AL_89EF640CE	Traes_3AL_89EF640CE.1	plastid transcriptionally active 12 LENGTH=527
														forward	Traes_3AL_E2F477732	Traes_3AL_E2F477732.1	O-acyltransferase (WSD1-like) family protein LENGTH=518
														reverse	Traes_3AL_B77C65A22	Traes_3AL_B77C65A22.1	Chromodomain-helicase-DNA-binding protein 1-like
														reverse	Traes_3AL_333E10D2F1	Traes_3AL_333E10D2F1.1	Protein kinase superfamily protein LENGTH=509
														forward	Traes_3AL_EB7142B35	Traes_3AL_EB7142B35.5	#N/A
														reverse	Traes_3AL_DBED56B67	Traes_3AL_DBED56B67.1	Protein kinase superfamily protein LENGTH=372
														forward	Traes_3AL_AC7812894	Traes_3AL_AC7812894.1	Single-stranded DNA-binding protein
														reverse	Traes_3AL_EEA2DF5E4	Traes_3AL_EEA2DF5E4.1	ABC transporter G family member 40
														reverse	Traes_3AL_182FFAF75	Traes_3AL_182FFAF75.1	Encodes a nucleus-encoded thylakoid protein, cooperates with the plastid-encoded Ycf3 protein in photosystem i assembly. Also induces tolerance to multiple environmental stresses and reduces photooxidative damage. LENGTH=280
														forward	Traes_3AL_E1F2719C7	Traes_3AL_E1F2719C7.1	50S ribosomal protein L13
														forward	Traes_3AL_D05233408	Traes_3AL_D05233408.1	Non-lysosomal glucosylceramidase
														forward	Traes_3AL_599DA5365	Traes_3AL_599DA5365.3	#N/A
														forward	Traes_3AL_63705349E	Traes_3AL_63705349E.1	ENTH/VHS family protein LENGTH=307
														reverse	Traes_3AL_3694B4B61	Traes_3AL_3694B4B61.1	GRF domain class transcription factor n=1 Tax=Malus domestica RepID=D9ZIZ7_MALDO
														forward	Traes_3AL_C2E5DB1B6	Traes_3AL_C2E5DB1B6.1	Vacuolar protein sorting-associated protein 36
														reverse	Traes_3AL_1C6913A32	Traes_3AL_1C6913A32.1	protein n=3 Tax=Oryza RepID=Q5N7L8_ORYSJ
														reverse	Traes_3AL_335A4A01F	Traes_3AL_335A4A01F.2	#N/A
														reverse	Traes_3AL_755D48EBC	Traes_3AL_755D48EBC.2	#N/A
														forward	Traes_3AL_0C7CB044E	Traes_3AL_0C7CB044E.1	DNA-binding protein n=1 Tax=Avena fatua RepID=Q38704_AVEFA
														reverse	Traes_3AL_EA7406452	Traes_3AL_EA7406452.1	Protein kinase superfamily protein LENGTH=570
														reverse	Traes_3AL_A4BFD31BA	Traes_3AL_A4BFD31BA.2	#N/A
														reverse	Traes_3AL_EF19996B2	Traes_3AL_EF19996B2.1	ABC transporter B family member 15
														forward	Traes_3AL_979EB97DD	Traes_3AL_979EB97DD.2	#N/A
														reverse	Traes_3AL_6771AB197	Traes_3AL_6771AB197.2	#N/A
														reverse	Traes_3AL_2FBCC6D4C	Traes_3AL_2FBCC6D4C.2	#N/A
														reverse	Traes_3AL_D23DC53CB	Traes_3AL_D23DC53CB.1	Chaperone protein ClpB
														reverse	Traes_3AL_59E9E89DC	Traes_3AL_59E9E89DC.1	Expressed protein n=4 Tax=Oryza sativa RepID=Q75IL0_ORYSJ
														reverse	Traes_3AL_C79DC8EEC	Traes_3AL_C79DC8EEC.1	UPI00023B30AF related cluster n=1 Tax=unknown RepID=UPI00023B30AF
														reverse	Traes_3AL_21871C22D	Traes_3AL_21871C22D.2	#N/A
														forward	Traes_3AL_D207C9374	Traes_3AL_D207C9374.1	3-hydroxyisobutyryl-CoA hydrolase-like protein 2, mitochondrial
														forward	Traes_3AL_D3826E099	Traes_3AL_D3826E099.1	kinesin-like protein 1 LENGTH=1087
														reverse	Traes_3AL_2ACA08F58	Traes_3AL_2ACA08F58.1	Leucine-rich repeat protein kinase family protein LENGTH=953
														forward	Traes_3AL_BD0D7C1BE	Traes_3AL_BD0D7C1BE.2	#N/A
														reverse	Traes_3AL_11AA2A1F9	Traes_3AL_11AA2A1F9.1	Lipoyl synthase, mitochondrial
														forward	Traes_3AL_D96EE6793	Traes_3AL_D96EE6793.1	Nuclear pore complex protein Nup85
														reverse	Traes_3AL_03EB2E1F0	Traes_3AL_03EB2E1F0.1	TFIIH basal transcription factor complex helicase XPB subunit
														forward	Traes_3AL_3ED3D515D	Traes_3AL_3ED3D515D.1	laccase 12 LENGTH=565
														reverse	Traes_3AL_FFB927CB8	Traes_3AL_FFB927CB8.1	O-acyltransferase (WSD1-like) family protein LENGTH=486
														forward	Traes_3AL_D7F09DA59	Traes_3AL_D7F09DA59.1	Protein kinase family protein LENGTH=499
														forward	Traes_3AL_86267AEB2	Traes_3AL_86267AEB2.1	Hyaluronan / mRNA binding family LENGTH=360
														forward	Traes_3AL_DC1B1A6D3	Traes_3AL_DC1B1A6D3.1	Tetratricopeptide repeat (TPR)-like superfamily protein LENGTH=1797
														forward	Traes_3AL_7441BB54A	Traes_3AL_7441BB54A.2	#N/A
														forward	Traes_3AL_3F63D835B	Traes_3AL_3F63D835B.1	Pyridoxal-5'-phosphate-dependent enzyme family protein LENGTH=433
														forward	Traes_3AL_A2AABF131	Traes_3AL_A2AABF131.1	Golgin-84
														forward	Traes_3AL_20144CE84	Traes_3AL_20144CE84.1	Leucine-rich repeat receptor-like protein kinase family protein LENGTH=1045
														reverse	Traes_3AL_1DE918F8E	Traes_3AL_1DE918F8E.1	Leucine-rich repeat protein kinase family protein LENGTH=1010
														reverse	Traes_3AL_8B86DE63D2	Traes_3AL_8B86DE63D2.1	Aminotransferase-like, plant mobile domain family protein LENGTH=667
														forward	Traes_3AL_C1E4338F9	Traes_3AL_C1E4338F9.2	#N/A
														reverse	Traes_3AL_79B345E61	Traes_3AL_79B345E61.1	Endoribonuclease YbeY
														forward	Traes_3AL_FED51E346	Traes_3AL_FED51E346.1	UPI00032AD1B2 related cluster n=1 Tax=unknown RepID=UPI00032AD1B2
														forward	Traes_3AL_D7DE23839	Traes_3AL_D7DE23839.1	Transcription factor DP LENGTH=385
														reverse	Traes_3AL_06CDB999D	Traes_3AL_06CDB999D.1	ATP synthase subunit beta
														forward	Traes_3AL_AE2469D5A	Traes_3AL_AE2469D5A.1	Auxin response factor 3
														forward	Traes_3AL_58489E693	Traes_3AL_58489E693.1	Sentrin-specific protease 2
														forward	Traes_3AL_5790EDDE7	Traes_3AL_5790EDDE7.2	#N/A
														forward	Traes_3AL_C4CB85179	Traes_3AL_C4CB85179.1	laccase 12 LENGTH=565
														forward	Traes_3AL_1BE49B44F	Traes_3AL_1BE49B44F.1	unknown protein; LOCATED IN: chloroplast; Has 35333 Blast hits to 34131 proteins in 2444 species: Archae - 798; Bacteria - 22429; Metazoa - 974; Fungi - 991; Plants - 531; Viruses - 0; Other Eukaryotes - 9610 (source: NCBI BLink). LENGTH=143
														forward	Traes_3AL_7858A82A8	Traes_3AL_7858A82A8.1	sorting nexin 2A LENGTH=587
														forward	Traes_3AL_93BBE85A0	Traes_3AL_93BBE85A0.2	#N/A
														forward	Traes_3AL_DB4E16DC6	Traes_3AL_DB4E16DC6.1	Glutamate carboxypeptidase 2
														forward	Traes_3AL_925AAD7CE	Traes_3AL_925AAD7CE.1	protein kinase family protein LENGTH=855
														reverse	Traes_3AL_2D160C2E5	Traes_3AL_2D160C2E5.1	Farnesyl pyrophosphate synthase
														reverse	Traes_3AL_C3CC800CD	Traes_3AL_C3CC800CD.2	#N/A
														reverse	Traes_3AL_4B1B5BB64	Traes_3AL_4B1B5BB64.1	Unknown protein
														reverse	Traes_3AL_F205FA0941	Traes_3AL_F205FA0941.2	#N/A
														forward	Traes_3AL_23076E509	Traes_3AL_23076E509.1	28 kDa heat- and acid-stable phosphoprotein
														reverse	Traes_3AL_1D331EDAB	Traes_3AL_1D331EDAB.2	#N/A
														forward	Traes_3AL_B2FC57EB8	Traes_3AL_B2FC57EB8.2	#N/A
														forward	Traes_3AL_8DC008E14	Traes_3AL_8DC008E14.1	RING/U-box superfamily protein LENGTH=368
														reverse	Traes_3AL_2D2506693	Traes_3AL_2D2506693.1	Rho guanine nucleotide exchange factor 8
														reverse	Traes_3AL_238C46A6F	Traes_3AL_238C46A6F.2	#N/A
														reverse	Traes_3AL_0F225F517	Traes_3AL_0F225F517.2	#N/A
														reverse	Traes_3AL_EEC97C32A	Traes_3AL_EEC97C32A.1	Caleosin-related family protein LENGTH=195
														forward	Traes_3AL_DF5E3B023	Traes_3AL_DF5E3B023.2	#N/A
														reverse	Traes_3AL_55F8B9072	Traes_3AL_55F8B9072.2	#N/A
														forward	Traes_3AL_1E9C2AB20	Traes_3AL_1E9C2AB20.1	UPI000234F62C related cluster n=1 Tax=unknown RepID=UPI000234F62C
														reverse	Traes_3AL_EBC7C2390	Traes_3AL_EBC7C2390.1	Splicing factor 3A subunit 3
														reverse	Traes_3AL_CEA0603FA	Traes_3AL_CEA0603FA.2	#N/A
														reverse	Traes_3AL_762B834F8	Traes_3AL_762B834F8.1	Protein of unknown function (DUF604) LENGTH=505
														forward	Traes_3AL_89DA6721C	Traes_3AL_89DA6721C.1	DNA polymerase III subunit gamma/tau
														reverse	Traes_3AL_150454456	Traes_3AL_150454456.1	Protein of unknown function (DUF1421) LENGTH=496
														forward	Traes_3AL_FC98335D5	Traes_3AL_FC98335D5.1	Poly(A) RNA polymerase protein 2
														forward	Traes_3AL_9DA8DD4AC	Traes_3AL_9DA8DD4AC.1	hexokinase 1 LENGTH=496
														forward	Traes_3AL_1EEB19C51	Traes_3AL_1EEB19C51.1	Pentatricopeptide repeat-containing protein
														forward	Traes_3AL_C54BA55C5	Traes_3AL_C54BA55C5.1	Glutamyl-tRNA(Gln) amidotransferase subunit A
														reverse	Traes_3AL_F94E07A9D	Traes_3AL_F94E07A9D.1	F-box domain containing protein, expressed n=2 Tax=Oryza sativa RepID=Q2QMZ3_ORYSJ
														reverse	Traes_3AL_BC984321A	Traes_3AL_BC984321A.1	protein kinase family protein LENGTH=831
														reverse	Traes_3AL_9DD0FE893	Traes_3AL_9DD0FE893.1	3-hydroxyisobutyryl-CoA hydrolase-like protein 1, mitochondrial
														forward	Traes_3AL_3C5FB4456	Traes_3AL_3C5FB4456.1	Dynamin related protein 5A LENGTH=817
														reverse	Traes_3AL_07F1A5484	Traes_3AL_07F1A5484.1	Y-family DNA polymerase H LENGTH=672
														reverse	Traes_3AL_A1D47A71B	Traes_3AL_A1D47A71B.2	#N/A
														reverse	Traes_3AL_AA7C4EF28	Traes_3AL_AA7C4EF28.1	NADH:ubiquinone oxidoreductase intermediate-associated protein 30 LENGTH=228
														forward	Traes_3AL_66C8A1BCE	Traes_3AL_66C8A1BCE.1	DNA-3-methyladenine glycosylase 1
														forward	Traes_3AL_3FC547F0C	Traes_3AL_3FC547F0C.1	hAT family dimerisation domain LENGTH=582
														forward	Traes_3AL_66B3C6DAF	Traes_3AL_66B3C6DAF.1	MATE efflux family protein LENGTH=485
														reverse	Traes_3AL_2743B535D	Traes_3AL_2743B535D.2	#N/A
														reverse	Traes_3AL_E6E9E7766	Traes_3AL_E6E9E7766.2	#N/A
														reverse	Traes_3AL_F03FB85C1	Traes_3AL_F03FB85C1.1	exocyst subunit exo70 family protein E1 LENGTH=658
														reverse	Traes_3AL_75E86C17F	Traes_3AL_75E86C17F.1	unknown protein; BEST Arabidopsis thaliana protein match is: unknown protein . LENGTH=476
														forward	Traes_3AL_09042FCEC	Traes_3AL_09042FCEC.1	ubiquitin-conjugating enzyme 35 LENGTH=154
														reverse	Traes_3AL_29AD9D378	Traes_3AL_29AD9D378.2	#N/A
														forward	Traes_3AL_650E8DB1E	Traes_3AL_650E8DB1E.1	Peptidyl-tRNA hydrolase family protein LENGTH=288
														reverse	Traes_3AL_31FF078A6	Traes_3AL_31FF078A6.1	Class E vacuolar protein-sorting machinery protein hse1
														reverse	Traes_3AL_5EEB7CB30	Traes_3AL_5EEB7CB30.1	Protein kinase superfamily protein LENGTH=775
														reverse	Traes_3AL_0E45676B4	Traes_3AL_0E45676B4.1	subtilisin-like serine protease 2 LENGTH=764
														forward	Traes_3AL_A30BA9ABD	Traes_3AL_A30BA9ABD.1	elongation factor family protein LENGTH=671
														reverse	Traes_3AL_C6FD80045	Traes_3AL_C6FD80045.1	UPI000234DFC7 related cluster n=1 Tax=unknown RepID=UPI000234DFC7
														forward	Traes_3AL_8101D37BF	Traes_3AL_8101D37BF.1	Thiol protease SEN102
														forward	Traes_3AL_FC5D07ABB	Traes_3AL_FC5D07ABB.1	subtilisin-like serine protease 2 LENGTH=764
														reverse	Traes_3AL_D5FAC0871	Traes_3AL_D5FAC0871.1	Methionyl-tRNA formyltransferase
														reverse	Traes_3AL_7165463B5	Traes_3AL_7165463B5.1	UPI0002B4BC87 related cluster n=1 Tax=unknown RepID=UPI0002B4BC87
														reverse	Traes_3AL_61D2BC2BA	Traes_3AL_61D2BC2BA.1	UPI0002C31B5A related cluster n=1 Tax=unknown RepID=UPI0002C31B5A
														forward	Traes_3AL_04330946F	Traes_3AL_04330946F.1	Dihydroorotase
														forward	Traes_3AL_231D9596A	Traes_3AL_231D9596A.1	Protein kinase superfamily protein LENGTH=775
														reverse	Traes_3AL_983CC0755	Traes_3AL_983CC0755.1	E3 ubiquitin-protein ligase RNF185
														forward	Traes_3AL_F067BB20E	Traes_3AL_F067BB20E.1	External NADH-ubiquinone oxidoreductase 2, mitochondrial
														forward	Traes_3AL_E4C860D31	Traes_3AL_E4C860D31.2	#N/A
														forward	Traes_3AL_4F2442215	Traes_3AL_4F2442215.2	#N/A
														reverse	Traes_3AL_38FF42AD5	Traes_3AL_38FF42AD5.1	unknown protein; Has 30201 Blast hits to 17322 proteins in 780 species: Archae - 12; Bacteria - 1396; Metazoa - 17338; Fungi - 3422; Plants - 5037; Viruses - 0; Other Eukaryotes - 2996 (source: NCBI BLink). LENGTH=133
														forward	Traes_3AL_7D165E202	Traes_3AL_7D165E202.1	Pentatricopeptide repeat-containing protein
														forward	Traes_3AL_1E254DBE9	Traes_3AL_1E254DBE9.2	#N/A
														reverse	Traes_3AL_F94F943C4	Traes_3AL_F94F943C4.2	#N/A
														forward	Traes_3AL_E0988D8C2	Traes_3AL_E0988D8C2.2	#N/A
														reverse	Traes_3AL_A8D34FCCC	Traes_3AL_A8D34FCCC.1	casein kinase I-like 5 LENGTH=433
														forward	Traes_3AL_EE6360183	Traes_3AL_EE6360183.1	downstream target of AGL15-4 LENGTH=299
														forward	Traes_3AL_61E636E29	Traes_3AL_61E636E29.1	Deoxycytidylate deaminase
														reverse	Traes_3AL_0D65438F0	Traes_3AL_0D65438F0.1	Unknown protein
														forward	Traes_3AL_3200489D8	Traes_3AL_3200489D8.1	Disease resistance protein RGA2
														reverse	Traes_3AL_34970BDA9	Traes_3AL_34970BDA9.2	#N/A
														forward	Traes_3AL_504F7F2BB	Traes_3AL_504F7F2BB.1	Lipid A export ATP-binding/permease protein MsbA
														forward	Traes_3AL_60B2CFF36	Traes_3AL_60B2CFF36.1	Histidine-containing phosphotransfer protein 4
														reverse	Traes_3AL_A7851ED0F	Traes_3AL_A7851ED0F.1	protein n=4 Tax=Oryza RepID=Q0IV66_ORYSJ
														forward	Traes_3AL_A5EE04388	Traes_3AL_A5EE04388.2	#N/A
														reverse	Traes_3AL_92BF3EFDE	Traes_3AL_92BF3EFDE.1	MACPF domain-containing protein
														reverse	Traes_3AL_50575ADC9	Traes_3AL_50575ADC9.2	#N/A
														reverse	Traes_3AL_24D3D719A	Traes_3AL_24D3D719A.1	Protein TIC 22-like, chloroplastic
														reverse	Traes_3AL_3F6FFB04B	Traes_3AL_3F6FFB04B.1	Ferredoxin-1
														reverse	Traes_3AL_36ABD8948	Traes_3AL_36ABD8948.1	plastid transcriptionally active 16 LENGTH=510
														forward	Traes_3AL_6CFA9FB10	Traes_3AL_6CFA9FB10.1	DNA repair helicase XPB1
														reverse	Traes_3AL_241176708	Traes_3AL_241176708.1	Bifunctional polynucleotide phosphatase/kinase
														forward	Traes_3AL_CFC5D3899	Traes_3AL_CFC5D3899.1	alpha/beta-Hydrolases superfamily protein LENGTH=408
														reverse	Traes_3AL_56B05D87C	Traes_3AL_56B05D87C.1	regulatory protein (NPR1) LENGTH=593
														reverse	Traes_3AL_4D63CEA09	Traes_3AL_4D63CEA09.2	#N/A
														forward	Traes_3AL_D7CFEE0F61	Traes_3AL_D7CFEE0F61.2	#N/A
														reverse	Traes_3AL_A08E063F0	Traes_3AL_A08E063F0.1	nuclear matrix constituent protein-related LENGTH=1128
														forward	Traes_3AL_11EF77756	Traes_3AL_11EF77756.1	alpha/beta-Hydrolases superfamily protein LENGTH=382
														forward	Traes_3AL_47FF94432	Traes_3AL_47FF94432.1	Ras-related protein Rab-17
														forward	Traes_3AL_463ABD4BF	Traes_3AL_463ABD4BF.1	Heat stress transcription factor A-4b
														forward	Traes_3AL_D97A2A9C5	Traes_3AL_D97A2A9C5.1	Sorting and assembly machinery component 50 homolog
														reverse	Traes_3AL_58E17FFF3	Traes_3AL_58E17FFF3.1	Katanin p60 ATPase-containing subunit A-like 2
														reverse	Traes_3AL_E18AB6051	Traes_3AL_E18AB6051.1	Calcyclin-binding protein
														forward	Traes_3AL_8C846D7FC	Traes_3AL_8C846D7FC.1	Glucosidase 2 subunit beta
														reverse	Traes_3AL_7CC0C8632	Traes_3AL_7CC0C8632.2	#N/A
														reverse	Traes_3AL_15DB370B8	Traes_3AL_15DB370B8.1	Ribosomal protein S24/S35, mitochondrial LENGTH=419
														reverse	Traes_3AL_DF2848AC0	Traes_3AL_DF2848AC0.1	BSD domain containing protein n=3 Tax=Andropogoneae RepID=B6TCH2_MAIZE
														forward	Traes_3AL_A30A3C355	Traes_3AL_A30A3C355.1	auxin response factor 4 LENGTH=788
														reverse	Traes_3AL_81E83DE91	Traes_3AL_81E83DE91.1	DNA polymerase III subunit gamma/tau n=1 Tax=Aegilops tauschii RepID=M8ATX1_AEGTA
														forward	Traes_3AL_3474B3C6D	Traes_3AL_3474B3C6D.1	Protein Mpv17
														reverse	Traes_3AL_59ABADF1E	Traes_3AL_59ABADF1E.1	Reticulon family protein LENGTH=225
														reverse	Traes_3AL_26CBB48D6	Traes_3AL_26CBB48D6.2	#N/A
														reverse	Traes_3AL_ACC6D50F6	Traes_3AL_ACC6D50F6.1	hexokinase 1 LENGTH=496
														reverse	Traes_3AL_6E3452A2F	Traes_3AL_6E3452A2F.1	Major facilitator superfamily protein LENGTH=607
														reverse	Traes_3AL_EB6EB538B	Traes_3AL_EB6EB538B.1	protein n=5 Tax=Oryza RepID=Q94DR9_ORYSJ
														forward	Traes_3AL_731AE8008	Traes_3AL_731AE8008.1	Tubby-like F-box protein 1
														forward	Traes_3AL_EDE2BBCD3	Traes_3AL_EDE2BBCD3.1	Nuclear transport factor 2 (NTF2) family protein LENGTH=246
														reverse	Traes_3AL_8131EBAD8	Traes_3AL_8131EBAD8.1	60S ribosomal protein L37a
														reverse	Traes_3AL_B9BFFB6CE	Traes_3AL_B9BFFB6CE.1	UPF0678 fatty acid-binding protein-like protein
														forward	Traes_3AL_BAAD1325D	Traes_3AL_BAAD1325D.2	#N/A
														forward	Traes_3AL_A66C10413	Traes_3AL_A66C10413.1	lipid phosphate phosphatase 2 LENGTH=290
														forward	Traes_3AL_82306B917	Traes_3AL_82306B917.1	Protein kinase superfamily protein LENGTH=525
														forward	Traes_3AL_E620599DC	Traes_3AL_E620599DC.1	unknown protein; Has 55 Blast hits to 55 proteins in 15 species: Archae - 0; Bacteria - 0; Metazoa - 0; Fungi - 0; Plants - 55; Viruses - 0; Other Eukaryotes - 0 (source: NCBI BLink). LENGTH=71
														reverse	Traes_3AL_BC0444B1D	Traes_3AL_BC0444B1D.1	Protein PAT1 homolog 1
														reverse	Traes_3AL_5D77BFE80	Traes_3AL_5D77BFE80.1	serine/threonine protein phosphatase 2A LENGTH=307
														forward	Traes_3AL_7F0DD95F8	Traes_3AL_7F0DD95F8.2	#N/A
														reverse	Traes_3AL_20404D7E4	Traes_3AL_20404D7E4.1	mitochondrial processing peptidase alpha subunit LENGTH=499
														reverse	Traes_3AL_E4B286DAD	Traes_3AL_E4B286DAD.2	#N/A
														reverse	Traes_3AL_AA2B2E395	Traes_3AL_AA2B2E395.1	Lipid A export ATP-binding/permease protein MsbA
														reverse	Traes_3AL_FA2402F79	Traes_3AL_FA2402F79.1	ATP synthase protein I -related LENGTH=350
														reverse	Traes_3AL_5F62B4B78	Traes_3AL_5F62B4B78.1	Glutamate 5-kinase
														reverse	Traes_3AL_4B759C58F	Traes_3AL_4B759C58F.1	BSD domain-containing protein LENGTH=432
														forward	Traes_3AL_B9A32D1E8	Traes_3AL_B9A32D1E8.1	Glutathione S-transferase 1
														forward	Traes_3AL_C4BCD6E5D	Traes_3AL_C4BCD6E5D.1	Uncharacterised conserved protein UCP031088, alpha/beta hydrolase LENGTH=578
														forward	Traes_3AL_5E92D115C	Traes_3AL_5E92D115C.1	SPA1-related 4 LENGTH=794
														reverse	Traes_3AL_4979C1182	Traes_3AL_4979C1182.1	Heavy metal transport/detoxification superfamily protein LENGTH=77
														reverse	Traes_3AL_AE21BD696	Traes_3AL_AE21BD696.2	#N/A
														reverse	Traes_3AL_976D4C55C	Traes_3AL_976D4C55C.1	Nucleotide/sugar transporter family protein LENGTH=414
														reverse	Traes_3AL_C0D1C4403	Traes_3AL_C0D1C4403.1	NAD-dependent malic enzyme 1 LENGTH=623
														reverse	Traes_3AL_49F4FE258	Traes_3AL_49F4FE258.1	MPPN domain containing protein n=2 Tax=Zea mays RepID=B6UAH6_MAIZE
														reverse	Traes_3AL_2CAF84DA4	Traes_3AL_2CAF84DA4.1	protein n=1 Tax=Oryza sativa subsp. japonica RepID=C7J5B4_ORYSJ
														reverse	Traes_3AL_8B763119A	Traes_3AL_8B763119A.2	#N/A
														forward	Traes_3AL_667B9174E	Traes_3AL_667B9174E.2	#N/A
														reverse	Traes_3AL_3B42CFB45	Traes_3AL_3B42CFB45.1	unknown protein; BEST Arabidopsis thaliana protein match is: unknown protein . LENGTH=337
														forward	Traes_3AL_5AC012F15	Traes_3AL_5AC012F15.1	Transmembrane protein 56
														reverse	Traes_3AL_EB3F4811F	Traes_3AL_EB3F4811F.1	protein n=1 Tax=Oryza sativa subsp. japonica RepID=Q0DG10_ORYSJ
														forward	Traes_3AL_B0B728BB1	Traes_3AL_B0B728BB1.1	40S ribosomal protein S26-3
														forward	Traes_3AL_634A11206	Traes_3AL_634A11206.1	FUNCTIONS IN: molecular_function unknown; INVOLVED IN: N-terminal protein myristoylation; LOCATED IN: chloroplast; EXPRESSED IN: 23 plant structures; EXPRESSED DURING: 13 growth stages;
														forward	Traes_3AL_6E5C3E3E7	Traes_3AL_6E5C3E3E7.1	SKP1-like 4 LENGTH=163
														reverse	Traes_3AL_1BD3624BD	Traes_3AL_1BD3624BD.1	Poly(A) RNA polymerase protein 2
														reverse	Traes_3AL_AF6C467BF	Traes_3AL_AF6C467BF.1	Magnesium transporter MRS2-E
														reverse	Traes_3AL_92D28DA57	Traes_3AL_92D28DA57.2	#N/A
														reverse	Traes_3AL_681E3F859	Traes_3AL_681E3F859.1	Acidic endochitinase
														reverse	Traes_3AL_5F13C23C7	Traes_3AL_5F13C23C7.1	Ribosomal protein-like n=2 Tax=Oryza sativa subsp. japonica RepID=Q6K1V9_ORYSJ
														forward	Traes_3AL_0A5D09D9D	Traes_3AL_0A5D09D9D.2	#N/A
														forward	Traes_3AL_0567E1BEF	Traes_3AL_0567E1BEF.1	ATP-dependent zinc metalloprotease FtsH
														reverse	Traes_3AL_100F4B2F4	Traes_3AL_100F4B2F4.1	ABC transporter ATP-binding protein ARB1
														reverse	Traes_3AL_C105DFB9B	Traes_3AL_C105DFB9B.2	#N/A
														reverse	Traes_3AL_8D5C41118	Traes_3AL_8D5C41118.1	Protein RMD5 homolog A
														forward	Traes_3AL_88BDA26A5	Traes_3AL_88BDA26A5.1	Pentatricopeptide repeat-containing protein
														reverse	Traes_3AL_A306585EF	Traes_3AL_A306585EF.2	#N/A
														forward	Traes_3AL_2297D6E18	Traes_3AL_2297D6E18.1	WRKY DNA-binding protein 46 LENGTH=295
														reverse	Traes_3AL_1C47C0484	Traes_3AL_1C47C0484.1	Ankyrin repeat family protein LENGTH=607
														reverse	Traes_3AL_56CA22A91	Traes_3AL_56CA22A91.4	#N/A
														reverse	Traes_3AL_D29B1A1CF	Traes_3AL_D29B1A1CF.1	chitinase A LENGTH=302
														forward	Traes_3AL_C729D25F8	Traes_3AL_C729D25F8.1	myb domain protein 109 LENGTH=399
														forward	Traes_3AL_314D5C929	Traes_3AL_314D5C929.2	#N/A
														forward	Traes_3AL_E71F550F5	Traes_3AL_E71F550F5.2	#N/A
														forward	Traes_3AL_91AE60F99	Traes_3AL_91AE60F99.1	Zinc finger MYM-type protein n=1 Tax=Medicago truncatula RepID=G7IY07_MEDTR
														forward	Traes_3AL_386795528	Traes_3AL_386795528.1	myb domain protein 3r-5 LENGTH=548
														reverse	Traes_3AL_DD9B5848E	Traes_3AL_DD9B5848E.1	hydroxyproline-rich glycoprotein family protein LENGTH=623
														forward	Traes_3AL_68D75B731	Traes_3AL_68D75B731.1	O-fucosyltransferase family protein LENGTH=567
														reverse	Traes_3AL_33D85A214	Traes_3AL_33D85A214.2	#N/A
														forward	Traes_3AL_835B5ED9E	Traes_3AL_835B5ED9E.1	UPI000234E39F related cluster n=1 Tax=unknown RepID=UPI000234E39F
														forward	Traes_3AL_E5627885F	Traes_3AL_E5627885F.2	#N/A
														reverse	Traes_3AL_D5BD43788	Traes_3AL_D5BD43788.1	O-fucosyltransferase family protein LENGTH=567
														forward	Traes_3AL_CF48B3F4A	Traes_3AL_CF48B3F4A.1	External alternative NAD(P)H-ubiquinone oxidoreductase B1, mitochondrial
														forward	Traes_3AL_8356CCEDE	Traes_3AL_8356CCEDE.1	TRAM, LAG1 and CLN8 (TLC) lipid-sensing domain containing protein LENGTH=288
														reverse	Traes_3AL_CAE680EBE	Traes_3AL_CAE680EBE.2	#N/A
														reverse	Traes_3AL_20BD31871	Traes_3AL_20BD31871.1	TBC1 domain family member 8B
														forward	Traes_3AL_763988812	Traes_3AL_763988812.1	protein kinase family protein LENGTH=855
														forward	Traes_3AL_0BB1AEAAE	Traes_3AL_0BB1AEAAE.1	alpha/beta-Hydrolases superfamily protein LENGTH=317
														reverse	Traes_3AL_49A024CFE	Traes_3AL_49A024CFE.1	Phosphatidylinositol:ceramide inositolphosphotransferase
														forward	Traes_3AL_1F6FFB489	Traes_3AL_1F6FFB489.1	ATP synthase subunit alpha
														reverse	Traes_3AL_09AAE72B4	Traes_3AL_09AAE72B4.1	Acidic endochitinase
														reverse	Traes_3AL_05880C671	Traes_3AL_05880C671.1	protein n=1 Tax=Oryza sativa subsp. japonica RepID=C7J0A9_ORYSJ
														forward	Traes_3AL_4129CC2AB	Traes_3AL_4129CC2AB.1	UPI000234DE53 related cluster n=1 Tax=unknown RepID=UPI000234DE53
														forward	Traes_3AL_0BCECB913	Traes_3AL_0BCECB913.1	Acidic endochitinase
														reverse	Traes_3AL_152A7186A	Traes_3AL_152A7186A.1	myb domain protein 118 LENGTH=437
														reverse	Traes_3AL_68E3CD96E	Traes_3AL_68E3CD96E.2	#N/A
														forward	Traes_3AL_0EB3BCF7C	Traes_3AL_0EB3BCF7C.1	F-box protein-like n=3 Tax=Oryza RepID=Q6EPW3_ORYSJ
														forward	Traes_3AL_299CB25A6	Traes_3AL_299CB25A6.2	#N/A
														forward	Traes_3AL_61480E34A	Traes_3AL_61480E34A.2	#N/A
														reverse	Traes_3AL_101D2EA55	Traes_3AL_101D2EA55.1	Transcription initiation factor TFIID subunit 9 n=1 Tax=Triticum urartu RepID=M7ZRE4_TRIUA
														forward	Traes_3AL_0F5702460	Traes_3AL_0F5702460.2	#N/A
														forward	Traes_3AL_B66BBC78C	Traes_3AL_B66BBC78C.1	beta-galactosidase 10 LENGTH=741
														reverse	Traes_3AL_FC5523394	Traes_3AL_FC5523394.2	#N/A
														reverse	Traes_3AL_52A44CE87	Traes_3AL_52A44CE87.1	GDP-D-glucose phosphorylase 1
														reverse	Traes_3AL_B8ED39820	Traes_3AL_B8ED39820.1	Fructose-1,6-bisphosphatase class 1
														forward	Traes_3AL_4B7C3BE84	Traes_3AL_4B7C3BE84.1	alpha/beta-Hydrolases superfamily protein LENGTH=471
														forward	Traes_3AL_317408792	Traes_3AL_317408792.1	AP2-like ethylene-responsive transcription factor BBM2 n=1 Tax=Triticum urartu RepID=M7Z7F3_TRIUA
														reverse	Traes_3AL_7259AD932	Traes_3AL_7259AD932.1	Transcription initiation factor TFIID subunit 9 n=1 Tax=Triticum urartu RepID=M7ZWW8_TRIUA
														forward	Traes_3AL_A5617DA4D	Traes_3AL_A5617DA4D.1	Protein SUPPRESSOR OF GENE SILENCING 3 homolog
														reverse	Traes_3AL_7348C18AE	Traes_3AL_7348C18AE.1	Adenine nucleotide alpha hydrolases-like superfamily protein LENGTH=213
														reverse	Traes_3AL_72FC66514	Traes_3AL_72FC66514.1	Ubiquitin-like domain-containing CTD phosphatase
														forward	Traes_3AL_F40C18E12	Traes_3AL_F40C18E12.1	RING/U-box superfamily protein LENGTH=242
														forward	Traes_3AL_0811635CA	Traes_3AL_0811635CA.2	#N/A
														forward	Traes_3AL_6700AFAE2	Traes_3AL_6700AFAE2.1	2-succinylbenzoate--CoA ligase
														forward	Traes_3AL_573C47310	Traes_3AL_573C47310.1	FUNCTIONS IN: molecular_function unknown; INVOLVED IN: oxidation reduction; EXPRESSED IN: 23 plant structures; EXPRESSED DURING: 15 growth stages;
														reverse	Traes_3AL_441C0AE1B	Traes_3AL_441C0AE1B.1	fructose-bisphosphate aldolase 2 LENGTH=398
														forward	Traes_3AL_E9A97403A	Traes_3AL_E9A97403A.1	fructose-bisphosphate aldolase 2 LENGTH=398
														forward	Traes_3AL_A066DC175	Traes_3AL_A066DC175.1	beta-galactosidase 8 LENGTH=852
														forward	Traes_3AL_B28B04EAC	Traes_3AL_B28B04EAC.2	#N/A
														reverse	Traes_3AL_392D17B3C	Traes_3AL_392D17B3C.2	#N/A
														reverse	Traes_3AL_3FE5F66A21	Traes_3AL_3FE5F66A21.1	callose synthase 1 LENGTH=1950
														forward	Traes_3AL_361D40689	Traes_3AL_361D40689.2	#N/A
														reverse	Traes_3AL_F7D4CB2D6	Traes_3AL_F7D4CB2D6.1	Abhydrolase domain-containing protein 3
														forward	Traes_3AL_E771E6430	Traes_3AL_E771E6430.2	#N/A
														reverse	Traes_3AL_774721CB2	Traes_3AL_774721CB2.1	chloride channel C LENGTH=779
														reverse	Traes_3AL_8A49312AB	Traes_3AL_8A49312AB.1	60S ribosomal protein L28-1
														forward	Traes_3AL_EA9CBB7AE	Traes_3AL_EA9CBB7AE.1	peptide transporter 1 LENGTH=570
														forward	Traes_3AL_D217A679F	Traes_3AL_D217A679F.1	structural maintenance of chromosomes 2 LENGTH=1175
														forward	Traes_3AL_E402EF78D	Traes_3AL_E402EF78D.1	Leucine-rich repeat receptor-like protein kinase family protein LENGTH=1124
														forward	Traes_3AL_410279DC6	Traes_3AL_410279DC6.2	#N/A
														reverse	Traes_3AL_4D2BEF40D	Traes_3AL_4D2BEF40D.1	ribonuclease 2 LENGTH=259
														reverse	Traes_3AL_29CC41B041	Traes_3AL_29CC41B041.1	alpha/beta-Hydrolases superfamily protein LENGTH=460
														reverse	Traes_3AL_7AAE4C340	Traes_3AL_7AAE4C340.1	thioredoxin domain-containing protein 9 homolog LENGTH=211
														forward	Traes_3AL_D6308ECE1	Traes_3AL_D6308ECE1.1	unknown protein; FUNCTIONS IN: molecular_function unknown; INVOLVED IN: biological_process unknown; EXPRESSED IN: 22 plant structures; EXPRESSED DURING: 16 growth stages; Has 227 Blast hits to 225 proteins in 83 species: Archae - 0; Bacteria - 17; Metazoa - 98; Fungi - 29; Plants - 51; Viruses - 1; Other Eukaryotes - 31 (source: NCBI BLink). LENGTH=417
														forward	Traes_3AL_EBA9832F21	Traes_3AL_EBA9832F21.2	#N/A
														reverse	Traes_3AL_45BE2A083	Traes_3AL_45BE2A083.1	Vacuolar protein sorting-associated protein 53 homolog
														reverse	Traes_3AL_3D57C3D4A	Traes_3AL_3D57C3D4A.1	U-box domain-containing protein 45
														reverse	Traes_3AL_4695BA515	Traes_3AL_4695BA515.1	RECA homolog 3 LENGTH=389
														forward	Traes_3AL_5FE1793F4	Traes_3AL_5FE1793F4.1	protein n=3 Tax=Oryza sativa RepID=Q0JGX1_ORYSJ
														forward	Traes_3AL_2EA5CF879	Traes_3AL_2EA5CF879.1	Protein kinase superfamily protein LENGTH=481
														reverse	Traes_3AL_B0E5E331E	Traes_3AL_B0E5E331E.1	laccase 7 LENGTH=567
														forward	Traes_3AL_32C0599AE	Traes_3AL_32C0599AE.1	UPI0002C2E09B related cluster n=1 Tax=unknown RepID=UPI0002C2E09B
														forward	Traes_3AL_7FA34D05B	Traes_3AL_7FA34D05B.2	#N/A
														forward	Traes_3AL_7FF0D03D8	Traes_3AL_7FF0D03D8.1	2-succinylbenzoate--CoA ligase
														reverse	Traes_3AL_CE11C7CAD	Traes_3AL_CE11C7CAD.1	TIGR00297 family protein n=1 Tax=Synechococcus sp. PCC 7502 RepID=K9SVF2_9SYNE
														reverse	Traes_3AL_F30BA43C2	Traes_3AL_F30BA43C2.1	tetratricopeptide repeat (TPR)-containing protein LENGTH=649
														forward	Traes_3AL_98EAAEB65	Traes_3AL_98EAAEB65.2	#N/A
														reverse	Traes_3AL_A05D50B62	Traes_3AL_A05D50B62.1	pentatricopeptide repeat 336 LENGTH=408
														reverse	Traes_3AL_86453421A	Traes_3AL_86453421A.1	Protein kinase superfamily protein LENGTH=440
														reverse	Traes_3AL_8714A129B	Traes_3AL_8714A129B.1	sulfotransferase 2B LENGTH=347
														reverse	Traes_3AL_BBF6785A1	Traes_3AL_BBF6785A1.2	#N/A
														forward	Traes_3AL_64ED0DEF61	Traes_3AL_64ED0DEF61.1	RAN GTPase activating protein 2 LENGTH=545
														reverse	Traes_3AL_85A7AF612	Traes_3AL_85A7AF612.1	fructose-bisphosphate aldolase 2 LENGTH=398
														forward	Traes_3AL_7C8B9B963	Traes_3AL_7C8B9B963.2	#N/A
														forward	Traes_3AL_3176F1920	Traes_3AL_3176F1920.1	Transcription initiation factor TFIID subunit 9
														reverse	Traes_3AL_096A543E1	Traes_3AL_096A543E1.2	#N/A
														forward	Traes_3AL_18B03D894	Traes_3AL_18B03D894.1	Synaptosomal-associated protein 25
														forward	Traes_3AL_678494C3B	Traes_3AL_678494C3B.1	calcium sensing receptor LENGTH=387
														reverse	Traes_3AL_0AB33F72B	Traes_3AL_0AB33F72B.1	Unknown protein
														forward	Traes_3AL_EB28DB33C	Traes_3AL_EB28DB33C.2	#N/A
														forward	Traes_3AL_102C9A43C	Traes_3AL_102C9A43C.1	Pentatricopeptide repeat (PPR) superfamily protein LENGTH=459
														reverse	Traes_3AL_672FC0E19	Traes_3AL_672FC0E19.1	Apoptosis-inducing factor 2
														reverse	Traes_3AL_044288DBA1	Traes_3AL_044288DBA1.2	#N/A
														reverse	Traes_3AL_089A7D5E7	Traes_3AL_089A7D5E7.1	Mitotic spindle assembly checkpoint protein MAD1
														forward	Traes_3AL_BDD00CD2A	Traes_3AL_BDD00CD2A.2	#N/A
														forward	Traes_3AL_9B1E0D235	Traes_3AL_9B1E0D235.2	#N/A
														forward	Traes_3AL_D19BE3FD1	Traes_3AL_D19BE3FD1.2	#N/A
														reverse	Traes_3AL_83C777D2B	Traes_3AL_83C777D2B.2	#N/A
														forward	Traes_3AL_4AA93738F	Traes_3AL_4AA93738F.2	#N/A
														forward	Traes_3AL_028E24CDE	Traes_3AL_028E24CDE.1	U-box domain-containing protein 4
														forward	Traes_3AL_86597A6D1	Traes_3AL_86597A6D1.1	HAT family dimerization domain containing protein n=1 Tax=Medicago truncatula RepID=G7L8L6_MEDTR
														reverse	Traes_3AL_8EC5476B6	Traes_3AL_8EC5476B6.1	15 kDa selenoprotein
														reverse	Traes_3AL_C9D70F021	Traes_3AL_C9D70F021.2	#N/A
														reverse	Traes_3AL_E4A0B69C5	Traes_3AL_E4A0B69C5.2	#N/A
														forward	Traes_3AL_006B3813A	Traes_3AL_006B3813A.1	Protein kinase superfamily protein LENGTH=479
														reverse	Traes_3AL_BF8266724	Traes_3AL_BF8266724.1	Trigger factor
														reverse	Traes_3AL_1224579A9	Traes_3AL_1224579A9.1	UPI0002BC851B related cluster n=1 Tax=unknown RepID=UPI0002BC851B
														reverse	Traes_3AL_5A3789833	Traes_3AL_5A3789833.2	#N/A
														forward	Traes_3AL_B68C491B0	Traes_3AL_B68C491B0.1	basic helix-loop-helix (bHLH) DNA-binding superfamily protein LENGTH=362
														reverse	Traes_3AL_3B137D5A8	Traes_3AL_3B137D5A8.1	Pentatricopeptide repeat-containing protein
														forward	Traes_3AL_126D4E648	Traes_3AL_126D4E648.2	#N/A
														reverse	Traes_3AL_9323E9786	Traes_3AL_9323E9786.1	Splicing factor 3B subunit 4
														reverse	Traes_3AL_E01D0B52D	Traes_3AL_E01D0B52D.1	formin homology 1 LENGTH=1051
														forward	Traes_3AL_94B08C0F8	Traes_3AL_94B08C0F8.1	Dehydrin Rab16B
														reverse	Traes_3AL_CF8323BEF	Traes_3AL_CF8323BEF.2	#N/A
														forward	Traes_3AL_920A37EF9	Traes_3AL_920A37EF9.1	Pentatricopeptide repeat (PPR) superfamily protein LENGTH=459
														forward	Traes_3AL_4DEC400EC	Traes_3AL_4DEC400EC.1	RECA homolog 3 LENGTH=389
														reverse	Traes_3AL_B83E0E774	Traes_3AL_B83E0E774.1	Major facilitator superfamily protein LENGTH=609
														reverse	Traes_3AL_7ECC5258D	Traes_3AL_7ECC5258D.1	AP2-like ethylene-responsive transcription factor
														forward	Traes_3AL_0BDB63436	Traes_3AL_0BDB63436.1	AP2-like ethylene-responsive transcription factor
														forward	Traes_3AL_07473EAE0	Traes_3AL_07473EAE0.1	Vacuolar protein sorting-associated protein 53 homolog
														forward	Traes_3AL_D94A9E39F	Traes_3AL_D94A9E39F.2	#N/A
														reverse	Traes_3AL_065AD2A9C	Traes_3AL_065AD2A9C.1	Ribonuclease 2 n=1 Tax=Triticum urartu RepID=M7ZU88_TRIUA
														forward	Traes_3AL_D1CEFEAAE	Traes_3AL_D1CEFEAAE.1	unknown protein; Has 1807 Blast hits to 1807 proteins in 277 species: Archae - 0; Bacteria - 0; Metazoa - 736; Fungi - 347; Plants - 385; Viruses - 0; Other Eukaryotes - 339 (source: NCBI BLink). LENGTH=510
														reverse	Traes_3AL_8AD42A127	Traes_3AL_8AD42A127.1	Galactose-binding protein LENGTH=660
														forward	Traes_3AL_C384925BF	Traes_3AL_C384925BF.1	beta glucosidase 42 LENGTH=490
														reverse	Traes_3AL_945AEAD5B	Traes_3AL_945AEAD5B.1	calreticulin 3 LENGTH=424
														forward	Traes_3AL_E5A0BF9FC1	Traes_3AL_E5A0BF9FC1.1	RHOMBOID-like protein 13 LENGTH=269
														forward	Traes_3AL_F8C3F27A3	Traes_3AL_F8C3F27A3.2	#N/A
														reverse	Traes_3AL_7FE1083A4	Traes_3AL_7FE1083A4.1	Fructokinase-1
														forward	Traes_3AL_1301C8C5D	Traes_3AL_1301C8C5D.2	#N/A
														forward	Traes_3AL_376325FE1	Traes_3AL_376325FE1.2	#N/A
														reverse	Traes_3AL_0413C71DA	Traes_3AL_0413C71DA.1	CMP-sialic acid transporter 3
														reverse	Traes_3AL_9D2735F60	Traes_3AL_9D2735F60.1	Two-component response regulator ARR12
														forward	Traes_3AL_A89EDC668	Traes_3AL_A89EDC668.2	#N/A
														reverse	Traes_3AL_52107CB7C	Traes_3AL_52107CB7C.1	Expressed protein n=4 Tax=Oryza RepID=Q84SZ4_ORYSJ
														forward	Traes_3AL_5534368FB	Traes_3AL_5534368FB.1	UPF0587 protein C1orf123 homolog
														reverse	Traes_3AL_C74E7BDC7	Traes_3AL_C74E7BDC7.1	S-adenosyl-L-methionine-dependent methyltransferases superfamily protein LENGTH=829
														forward	Traes_3AL_8ABE22931	Traes_3AL_8ABE22931.1	Aldose 1-epimerase
														reverse	Traes_3AL_58C2F0DF5	Traes_3AL_58C2F0DF5.2	#N/A
														reverse	Traes_3AL_7C816F0D6	Traes_3AL_7C816F0D6.1	Phage shock protein A homolog
														reverse	Traes_3AL_C25A482EB	Traes_3AL_C25A482EB.2	#N/A
														forward	Traes_3AL_E15419B88	Traes_3AL_E15419B88.1	Heat stress transcription factor A-2b
														reverse	Traes_3AL_2240B0C5F	Traes_3AL_2240B0C5F.1	F-box/LRR-repeat protein 2
														forward	Traes_3AL_6E16C8167	Traes_3AL_6E16C8167.1	GRAS family transcription factor LENGTH=490
														forward	Traes_3AL_25A5F6B55	Traes_3AL_25A5F6B55.1	amino acid permease 3 LENGTH=476
														forward	Traes_3AL_2420496F9	Traes_3AL_2420496F9.1	26S proteasome non-ATPase regulatory subunit 8 homolog A
														forward	Traes_3AL_F87B8FDD9	Traes_3AL_F87B8FDD9.1	wound-responsive family protein LENGTH=685
														reverse	Traes_3AL_68AB99058	Traes_3AL_68AB99058.2	#N/A
														forward	Traes_3AL_FCAB1100B	Traes_3AL_FCAB1100B.1	Magnesium transporter NIPA2
														reverse	Traes_3AL_729C392FB	Traes_3AL_729C392FB.2	#N/A
														reverse	Traes_3AL_A643DF820	Traes_3AL_A643DF820.1	UPI0002C368A1 related cluster n=1 Tax=unknown RepID=UPI0002C368A1
														forward	Traes_3AL_8AAF0BF48	Traes_3AL_8AAF0BF48.1	S-adenosyl-L-methionine-dependent methyltransferases superfamily protein LENGTH=415
														forward	Traes_3AL_07750B6E9	Traes_3AL_07750B6E9.2	#N/A
														forward	Traes_3AL_C11E88201	Traes_3AL_C11E88201.1	Protein kinase superfamily protein LENGTH=669
														reverse	Traes_3AL_0D611A4EF	Traes_3AL_0D611A4EF.2	#N/A
														reverse	Traes_3AL_6F8EFC194	Traes_3AL_6F8EFC194.1	BSD domain (BTF2-like transcription factors, Synapse-associated proteins and DOS2-like proteins) LENGTH=591
														forward	Traes_3AL_D028AA9E8	Traes_3AL_D028AA9E8.1	GTP binding LENGTH=394
														forward	Traes_3AL_78711D4EB	Traes_3AL_78711D4EB.1	Peroxidase superfamily protein LENGTH=358
														reverse	Traes_3AL_6420E8378	Traes_3AL_6420E8378.1	thioredoxin F2 LENGTH=185
														forward	Traes_3AL_F262A1690	Traes_3AL_F262A1690.1	Pentatricopeptide repeat-containing protein
														reverse	Traes_3AL_2F5BEA4EC	Traes_3AL_2F5BEA4EC.1	F-box/RNI-like superfamily protein LENGTH=360
														reverse	Traes_3AL_E035F4C98	Traes_3AL_E035F4C98.1	AP-2 complex subunit alpha-2
														reverse	Traes_3AL_7C73E5672	Traes_3AL_7C73E5672.1	Peptidyl-prolyl cis-trans isomerase
														reverse	Traes_3AL_62EACAE2A	Traes_3AL_62EACAE2A.1	Aldehyde dehydrogenase family 2 member C4 n=1 Tax=Aegilops tauschii RepID=R7W1H3_AEGTA
														forward	Traes_3AL_A88BB0317	Traes_3AL_A88BB0317.1	S-adenosyl-L-methionine-dependent methyltransferases superfamily protein LENGTH=415
														forward	Traes_3AL_693D137CA	Traes_3AL_693D137CA.2	#N/A
														reverse	Traes_3AL_7C7DFF99A	Traes_3AL_7C7DFF99A.1	ATP-dependent RNA helicase DBP2
														forward	Traes_3AL_BF8C971C9	Traes_3AL_BF8C971C9.1	S-adenosyl-L-methionine-dependent methyltransferases superfamily protein LENGTH=415
														forward	Traes_3AL_868A7D148	Traes_3AL_868A7D148.1	Transcription initiation factor TFIID subunit 9 n=1 Tax=Triticum urartu RepID=M7ZRE4_TRIUA
														reverse	Traes_3AL_15D797245	Traes_3AL_15D797245.1	Ribosomal protein-like n=2 Tax=Oryza sativa subsp. japonica RepID=Q6K1V9_ORYSJ
														forward	Traes_3AL_BD2F8DFCC	Traes_3AL_BD2F8DFCC.1	F-box family protein LENGTH=642
														reverse	Traes_3AL_DB2068FEA	Traes_3AL_DB2068FEA.1	General transcription factor IIH subunit 1
														forward	Traes_3AL_CD244848A	Traes_3AL_CD244848A.1	Protein of unknown function (DUF707) LENGTH=404
														reverse	Traes_3AL_66A4C52BB	Traes_3AL_66A4C52BB.1	Naringenin,2-oxoglutarate 3-dioxygenase
														forward	Traes_3AL_705F1589D	Traes_3AL_705F1589D.1	Aldehyde dehydrogenase
														forward	Traes_3AL_142716183	Traes_3AL_142716183.1	Protein of unknown function (DUF707) LENGTH=401
														reverse	Traes_3AL_C0B6CE358	Traes_3AL_C0B6CE358.1	RNI-like superfamily protein LENGTH=220
														reverse	Traes_3AL_9C6137DAE	Traes_3AL_9C6137DAE.1	Uncharacterized conserved protein (DUF2358) LENGTH=286
														reverse	Traes_3AL_CE7C379BA	Traes_3AL_CE7C379BA.2	#N/A
														forward	Traes_3AL_EFFA5EBDD	Traes_3AL_EFFA5EBDD.1	Jasmonate O-methyltransferase n=1 Tax=Aegilops tauschii RepID=M8BT82_AEGTA
														forward	Traes_3AL_D1264E024	Traes_3AL_D1264E024.1	DUF185-domain-containing protein n=1 Tax=Wallemia sebi (strain ATCC MYA-4683 / CBS 633.66) RepID=I4Y862_WALSC
														reverse	Traes_3AL_32C9EEC67	Traes_3AL_32C9EEC67.1	Lipid A export ATP-binding/permease protein MsbA
														forward	Traes_3AL_DDE8140A8	Traes_3AL_DDE8140A8.2	#N/A
														reverse	Traes_3AL_3338FDCC7	Traes_3AL_3338FDCC7.1	Aromatic-L-amino-acid decarboxylase
														reverse	Traes_3AL_E144CEE3B	Traes_3AL_E144CEE3B.1	Disease resistance protein RPM1
														forward	Traes_3AL_335CB8A70	Traes_3AL_335CB8A70.1	hAT family dimerisation domain LENGTH=582
														forward	Traes_3AL_335725B58	Traes_3AL_335725B58.2	#N/A
														forward	Traes_3AL_556B29440	Traes_3AL_556B29440.1	DEK domain-containing chromatin associated protein LENGTH=462
														reverse	Traes_3AL_FA14B19A6	Traes_3AL_FA14B19A6.1	Glutathione S-transferase family protein LENGTH=227
														reverse	Traes_3AL_DC0C79FF9	Traes_3AL_DC0C79FF9.1	sulfotransferase 2A LENGTH=359
														reverse	Traes_3AL_FD45E1703	Traes_3AL_FD45E1703.1	General transcription factor 2-related zinc finger protein LENGTH=536
[truncated: 359 more rows]

## Sheet: 5A
Sig. Marker	SNP_in_LD_Region	Chr.	Position (cM)	(r^2)_bw_SNP	LOD	Frequency	Effect	% R2 BLUES	Gene name(IWGSC_v1)	Human_Readable_Description				Direction	Name_Gene	Name_Transcript	Human_Readable_Description (ta_IWGSC_MIPSv2.2_HighConf_HUMAN_READABLE_DESCS_2014Jul18)
[truncated: 1,714 more rows]

[truncated: 3 more sheets: 5B, 5D, 6A]
