# Supplementary material for: Genome-Wide Association Study of Calcium Accumulation in Grains of European Wheat Cultivars
Source: Front Plant Sci. 2017 Oct 27;8:1797. doi: 10.3389/fpls.2017.01797 (PMC5663994; doi:10.3389/fpls.2017.01797)
Supplement: Supplementary file 3 [file Table_3.xlsx]

## Sheet: MTAs
Supplementary table S3: List of significant (–log10 (p) >3.0) marker trait associations of the SNP markers (90k and 35k chips) for 2015, 2016 enviroments and BLUE values.
Season	Marker	Chr.	Position	LOD	Ref. allele	Allele	Frequency	Effect	Std. error
2016	BS00022220_51	1A	36.4	3.535	G	A	0.4347	12.6003	3.5032
2016	AX-94527824	1A	75.3	3.977	C	G	0.4306	13.4759	3.5052
2016	AX-94663476	1A	75.3	3.438	A	G	0.4314	12.4596	3.5201
2016	AX-95071361	1A	75.3	3.567	T	C	0.4363	12.6687	3.5046
2016	AX-95246262	1A	75.3	3.977	G	T	0.4306	13.4759	3.5052
2016	AX-95657292	1A	75.3	3.567	G	A	0.4363	12.6687	3.5046
2016	AX-95239187	1A	80.8	3.034	A	G	0.2251	14.0022	4.2514
2016	BS00081680_51	1A	85.6	3.858	C	T	0.4217	-12.4688	3.2991
2015	wsnp_Ex_rep_c81556_76277906	1A	12.6	3.606	C	T	0.051	-37.3319	10.2629
2015	AX-94432350	1A	17.3	3.1	T	C	0.277	15.9865	4.7935
2015	AX-94868846	1A	89.2	3.068	A	G	0.0453	31.6241	9.5402
2015	AX-94527824	1A	75.3	3.055	C	G	0.4306	14.5324	4.3946
2015	AX-95246262	1A	75.3	3.055	G	T	0.4306	14.5324	4.3946
BLUEs	AX-94527824	1A	75.3	4.126	C	G	0.4306	13.9027	3.5421
BLUEs	AX-95246262	1A	75.3	4.126	G	T	0.4306	13.9027	3.5421
BLUEs	AX-95071361	1A	75.3	3.63	T	C	0.4363	12.9325	3.5418
BLUEs	AX-95657292	1A	75.3	3.63	G	A	0.4363	12.9325	3.5418
BLUEs	BS00022220_51	1A	36.4	3.516	G	A	0.4347	12.6874	3.5387
BLUEs	wsnp_Ex_rep_c81556_76277906	1A	12.6	3.427	C	T	0.051	-29.1937	8.2617
BLUEs	AX-94663476	1A	75.3	3.413	A	G	0.4314	12.5362	3.5565
BLUEs	BS00081680_51	1A	85.6	3.158	C	T	0.4217	-11.1209	3.2991
BLUEs	AX-94432350	1A	17.3	3.046	T	C	0.277	12.7339	3.8574
2015	AX-94561803	1B	75.6	3.636	C	A	0.3853	15.7297	4.3039
2015	BS00022176_51	1B	75.6	3.349	G	A	0.4672	14.481	4.1531
BLUEs	Kukri_c36151_170	1B	10.2	3.025	G	A	0.1805	-14.5983	4.4394
2015	Excalibur_c24303_1145	1D	119.6	3.425	C	A	0.1823	18.6605	5.2828
2015	wsnp_RFL_Contig4025_4499792	1D	119.6	3.348	C	A	0.179	18.4478	5.291
2015	Excalibur_c48750_124	1D	119.6	3.346	G	A	0.1818	18.3884	5.2758
BLUEs	Excalibur_c24303_1145	1D	119.6	3.074	C	A	0.1823	14.0827	4.2428
BLUEs	wsnp_RFL_Contig4025_4499792	1D	119.6	3.069	C	A	0.179	14.0822	4.2471
BLUEs	Excalibur_c48750_124	1D	119.6	3.025	G	A	0.1818	13.9322	4.2369
2016	AX-94541515	2A	0	3.464	T	C	0.3441	15.2221	4.2816
2016	AX-94424669	2A	3.1	3.956	C	T	0.4842	-13.6997	3.5739
2016	AX-94446514	2A	3.1	4.787	A	C	0.4771	-15.155	3.5555
2016	TA002254-0660	2A	4	5.458	G	T	0.3529	18.9549	4.1393
2016	AX-94671978	2A	9.7	3.48	T	G	0.3691	15.4061	4.3219
2016	AX-94752803	2A	9.7	3.395	G	A	0.3711	15.1861	4.3213
2016	AX-94507925	2A	10.5	3.283	C	T	0.3166	14.6442	4.2478
2016	AX-94519035	2A	10.5	3.033	C	T	0.3402	14.0907	4.2784
2016	AX-94799063	2A	10.5	3.156	G	C	0.342	14.3014	4.2442
2016	GENE-1422_774	2A	10.5	3.058	T	G	0.3409	13.987	4.2273
2016	IACX6178	2A	10.5	3.096	T	C	0.3419	14.0949	4.2295
2016	RAC875_c47161_100	2A	10.5	3.245	C	A	0.3681	14.0982	4.1173
2016	AX-94404038	2A	64.3	4.376	G	A	0.4176	-14.3575	3.5401
2016	AX-94544896	2A	64.3	4.144	A	C	0.4205	-13.9195	3.5377
2016	AX-94560505	2A	64.3	4.083	A	G	0.4217	-13.8217	3.5425
2016	AX-94808037	2A	64.3	3.04	T	C	0.3582	-12.5233	3.7977
2016	AX-94850365	2A	64.3	4.329	A	G	0.4207	-14.3878	3.5689
2016	AX-94881950	2A	64.3	4.367	G	T	0.4126	-14.4356	3.5635
2016	AX-95210435	2A	64.3	3.075	G	T	0.1232	16.5829	4.9951
2016	BobWhite_rep_c64680_305	2A	64.3	3.072	T	C	0.375	-12.5572	3.785
2016	GENE-1031_48	2A	64.3	3.092	G	A	0.3794	-12.6494	3.7987
2016	Kukri_c24852_466	2A	64.3	4.148	T	C	0.4171	-13.9673	3.5479
2016	Kukri_c40035_258	2A	64.3	4.296	T	C	0.416	-14.228	3.5442
2016	RAC875_c24517_558	2A	64.3	4.224	T	C	0.42	-14.093	3.5436
2016	wsnp_Ex_rep_c67264_65795361	2A	65.1	3.681	T	C	0.1076	19.1654	5.2074
2016	BobWhite_c28819_733	2A	65.8	3.492	C	T	0.4514	-13.4777	3.7734
2016	BS00040336_51	2A	65.8	3.729	G	T	0.4143	-14.1866	3.8267
2016	BS00041707_51	2A	65.8	4.192	G	A	0.4143	-15.1786	3.8332
2016	BS00067806_51	2A	65.8	4.022	C	T	0.4114	-14.8306	3.8332
2016	BS00085765_51	2A	65.8	3.718	T	C	0.4486	-14.0093	3.7853
2016	CAP12_c6044_69	2A	65.8	3.884	C	T	0.416	-14.5085	3.8242
2016	GENE-1213_138	2A	65.8	3.884	C	A	0.416	-14.5085	3.8242
2016	RAC875_c53350_180	2A	65.8	3.718	C	T	0.4486	-14.0093	3.7853
2016	RAC875_c7137_1922	2A	65.8	3.919	C	T	0.4148	-14.5103	3.8055
2016	Tdurum_contig10579_790	2A	65.8	3.683	T	G	0.4514	-13.8606	3.765
2016	wsnp_BE403597A_Ta_2_1	2A	65.8	3.803	G	A	0.408	-14.3891	3.8379
2016	wsnp_BE403597A_Ta_2_2	2A	65.8	4.022	C	T	0.4114	-14.8306	3.8332
2016	AX-94536561	2A	66.6	7.154	C	G	0.4514	-19.0071	3.5915
2016	AX-94940052	2A	66.6	6.504	A	G	0.4355	-18.5808	3.6925
2016	AX-95169653	2A	66.6	6.612	A	G	0.4441	18.6823	3.6805
2016	BS00049644_51	2A	66.6	7.457	A	G	0.4514	-19.4465	3.5953
2016	AX-94409525	2A	67.4	3.525	G	A	0.447	-13.5824	3.7827
2016	AX-94470779	2A	67.4	3.637	C	T	0.4499	-13.8273	3.7829
2016	AX-94498967	2A	67.4	4.022	G	A	0.4114	-14.8306	3.8332
2016	AX-94724654	2A	67.4	3.651	T	C	0.4155	-14.007	3.8234
2016	AX-94736936	2A	67.4	3.56	C	T	0.4558	-13.5946	3.7645
2016	AX-94904425	2A	67.4	4.005	G	C	0.4109	-14.7783	3.8287
2016	AX-94941593	2A	67.4	4.069	A	C	0.4143	-14.9301	3.8339
2016	AX-95021241	2A	67.4	3.634	A	G	0.453	-13.7844	3.7729
2016	AX-95109572	2A	67.4	3.788	T	C	0.453	-14.1214	3.7755
2016	AX-95173967	2A	67.4	3.492	T	C	0.4514	-13.4777	3.7734
2016	AX-95683555	2A	67.4	3.734	G	T	0.4155	-14.2066	3.8287
2016	BobWhite_c28819_517	2A	67.4	3.492	T	C	0.4514	-13.4777	3.7734
2016	BS00040337_51	2A	67.4	3.734	T	C	0.4155	-14.2066	3.8287
2016	Excalibur_c1793_97	2A	67.4	3.606	A	C	0.4499	-13.7885	3.7903
2016	GENE-1386_36	2A	67.4	3.718	G	A	0.4486	-14.0093	3.7853
2016	Kukri_c9713_1999	2A	67.4	3.677	T	C	0.4126	-14.074	3.8265
2016	RAC875_c2154_1488	2A	67.4	3.949	T	G	0.4511	-14.5283	3.7941
2016	RAC875_c63975_307	2A	67.4	3.718	C	T	0.4486	-14.0093	3.7853
2016	RAC875_c992_718	2A	67.4	3.729	T	C	0.4143	-14.1866	3.8267
2016	wsnp_BE406351A_Ta_2_2	2A	67.4	3.729	T	C	0.4143	-14.1866	3.8267
2016	wsnp_BE406351A_Ta_2_3	2A	67.4	3.729	A	G	0.4143	-14.1866	3.8267
2015	BS00049644_51	2A	66.6	6.443	A	G	0.4514	-22.5168	4.4971
2015	AX-94536561	2A	66.6	6.191	C	G	0.4514	-22.0186	4.4925
2015	AX-95169653	2A	66.6	4.108	A	G	0.4441	18.0271	4.6041
2015	AX-94881950	2A	64.3	3.889	G	T	0.4126	-16.9645	4.4686
2015	AX-94940052	2A	66.6	3.831	A	G	0.4355	-17.4392	4.6327
2015	AX-94850365	2A	64.3	3.79	A	G	0.4207	-16.7443	4.4751
2015	Kukri_c40035_258	2A	64.3	3.691	T	C	0.416	-16.3798	4.4438
2015	AX-94404038	2A	64.3	3.61	G	A	0.4176	-16.1566	4.4388
2015	RAC875_c24517_558	2A	64.3	3.425	T	C	0.42	-15.6952	4.4436
2015	AX-94544896	2A	64.3	3.216	A	C	0.4205	-15.1135	4.4365
2015	Kukri_c24852_466	2A	64.3	3.178	T	C	0.4171	-15.0536	4.4492
2015	AX-94560505	2A	64.3	3.117	A	G	0.4217	-14.863	4.4427
2015	AX-94808037	2A	64.3	3.011	T	C	0.3582	-15.658	4.7746
BLUEs	BS00049644_51	2A	66.6	8.464	A	G	0.4514	-20.8936	3.6165
BLUEs	AX-94536561	2A	66.6	8.111	C	G	0.4514	-20.4176	3.6128
BLUEs	AX-95169653	2A	66.6	6.27	A	G	0.4441	18.2718	3.7027
BLUEs	AX-94940052	2A	66.6	5.972	A	G	0.4355	-17.9563	3.7351
BLUEs	AX-94881950	2A	64.3	5.17	G	T	0.4126	-16.0156	3.6021
BLUEs	AX-94850365	2A	64.3	5.062	A	G	0.4207	-15.854	3.6071
BLUEs	Kukri_c40035_258	2A	64.3	4.979	T	C	0.416	-15.6002	3.5817
BLUEs	AX-94404038	2A	64.3	4.961	G	A	0.4176	-15.5537	3.5778
BLUEs	RAC875_c24517_558	2A	64.3	4.73	T	C	0.42	-15.1688	3.582
BLUEs	AX-94544896	2A	64.3	4.525	A	C	0.4205	-14.7787	3.5765
BLUEs	Kukri_c24852_466	2A	64.3	4.504	T	C	0.4171	-14.7822	3.5867
BLUEs	AX-94560505	2A	64.3	4.419	A	G	0.4217	-14.6063	3.5816
BLUEs	TA002254-0660	2A	4	3.753	G	T	0.3529	15.6686	4.2111
BLUEs	AX-94808037	2A	64.3	3.713	T	C	0.3582	-14.2619	3.8562
BLUEs	wsnp_Ex_rep_c67264_65795361	2A	65.1	3.697	T	C	0.1076	19.2023	5.2045
BLUEs	wsnp_CD453913A_Ta_2_1	2A	64.3	3.44	A	G	0.3686	-13.581	3.8354
BLUEs	BobWhite_rep_c64680_305	2A	64.3	3.401	T	C	0.375	-13.5214	3.8432
BLUEs	Kukri_rep_c101016_905	2A	64.3	3.396	T	C	0.3696	-13.5061	3.8426
BLUEs	AX-95094407	2A	64.3	3.39	C	T	0.3675	-13.4708	3.836
BLUEs	AX-95099971	2A	64.3	3.39	T	C	0.3675	-13.4708	3.836
BLUEs	BobWhite_c14530_51	2A	64.3	3.39	C	T	0.3675	-13.4708	3.836
BLUEs	BobWhite_c5562_219	2A	64.3	3.39	T	C	0.3675	-13.4708	3.836
BLUEs	Excalibur_c21269_176	2A	64.3	3.39	G	A	0.3675	-13.4708	3.836
BLUEs	RAC875_c58503_182	2A	64.3	3.39	A	G	0.3675	-13.4708	3.836
BLUEs	Tdurum_contig93884_223	2A	64.3	3.39	G	A	0.3675	-13.4708	3.836
BLUEs	AX-95133717	2A	64.3	3.302	A	G	0.3686	-13.2819	3.8399
BLUEs	AX-95240001	2A	64.3	3.301	C	T	0.3786	-13.2746	3.8383
BLUEs	GENE-1031_48	2A	64.3	3.289	G	A	0.3794	-13.3122	3.8576
BLUEs	AX-94901019	2A	64.3	3.243	T	C	0.3657	-13.1358	3.8374
BLUEs	AX-94879722	2A	64.3	3.222	G	A	0.3704	-13.0553	3.8284
BLUEs	BS00041707_51	2A	65.8	3.215	G	A	0.4143	-13.2635	3.8941
BLUEs	AX-94941593	2A	67.4	3.182	A	C	0.4143	-13.1913	3.8961
BLUEs	wsnp_Ex_c42815_49298013	2A	65.1	3.109	A	G	0.1048	17.5696	5.2596
BLUEs	BS00067806_51	2A	65.8	3.076	C	T	0.4114	-12.9283	3.8942
BLUEs	wsnp_BE403597A_Ta_2_2	2A	65.8	3.076	C	T	0.4114	-12.9283	3.8942
BLUEs	AX-94498967	2A	67.4	3.076	G	A	0.4114	-12.9283	3.8942
2016	IACX6292	2B	135.5	3.179	C	T	0.4418	11.9901	3.543
2015	Excalibur_c15696_1280	2B	66	3.542	G	A	0.0482	34.5095	9.5838
2015	AX-94506151	2B	68.3	3.53	C	T	0.0484	34.4584	9.5894
2015	BS00037345_51	2B	66	3.501	G	A	0.0483	34.2898	9.5876
2015	BS00066119_51	2B	66	3.501	C	T	0.0483	34.2898	9.5876
2015	Kukri_c32980_552	2B	66	3.501	A	G	0.0483	34.2898	9.5876
2015	Kukri_c32980_680	2B	66	3.501	C	T	0.0483	34.2898	9.5876
BLUEs	AX-94412136	2B	60.9	3.054	A	G	0.4814	11.5868	3.5047
2015	wsnp_BG275030D_Ta_2_2	2D	107.2	4.486	T	C	0.071	-38.3077	9.3154
2015	D_GBUVHFX02JKG4A_54	2D	111.1	4.179	T	C	0.0655	-38.2834	9.6847
2015	AX-94786332	2D	30.1	4.146	A	G	0.0653	-38.0916	9.6789
2015	AX-94676020	2D	34.8	3.892	C	T	0.0795	-33.8742	8.9189
2015	Kukri_rep_c103061_221	2D	106.4	3.74	G	A	0.0741	-33.8394	9.112
2015	CAP12_c1503_76	2D	106.4	3.719	A	C	0.0743	-33.7397	9.1139
2015	RAC875_rep_c110753_119	2D	111.1	3.656	A	C	0.0636	-35.4152	9.6599
BLUEs	wsnp_BG275030D_Ta_2_2	2D	107.2	3.642	T	C	0.071	-27.4213	7.496
BLUEs	D_GBUVHFX02JKG4A_54	2D	111.1	3.605	T	C	0.0655	-28.3706	7.8002
BLUEs	AX-94786332	2D	30.1	3.595	A	G	0.0653	-28.3085	7.7953
BLUEs	RAC875_rep_c110753_119	2D	111.1	3.551	A	C	0.0636	-28.0221	7.7708
BLUEs	AX-94676020	2D	34.8	3.079	C	T	0.0795	-23.8592	7.182
BLUEs	Kukri_rep_c103061_221	2D	106.4	3.03	G	A	0.0741	-24.1251	7.3308
BLUEs	CAP12_c1503_76	2D	106.4	3.023	A	C	0.0743	-24.1019	7.3324
2016	AX-94547574	3A	19.7	3.015	T	C	0.2068	13.9196	4.2417
2016	AX-94662400	3A	38.3	3.473	G	A	0.2273	14.9592	4.2013
2016	AX-94684189	3A	38.3	3.668	T	G	0.2017	16.2761	4.4314
2016	AX-94387711	3A	56.8	3.582	C	T	0.1494	17.6413	4.868
2016	AX-94480742	3A	56.8	3.178	T	C	0.1576	16.1161	4.7635
2016	AX-95099434	3A	56.8	3.125	G	A	0.1567	15.9528	4.7611
2016	AX-95630046	3A	56.8	3.268	G	A	0.1543	16.4884	4.7952
2016	AX-94760077	3A	60.6	3.343	T	G	0.1532	16.5806	4.7596
2016	RFL_Contig1175_354	3A	109	4.29	T	C	0.1486	19.0446	4.7475
2016	wsnp_Ex_c15269_23492289	3A	110.6	3.364	C	A	0.0517	26.8659	7.685
2016	BobWhite_c28950_147	3A	112.8	3.125	G	A	0.1567	15.9528	4.7611
2016	BS00037400_51	3A	112.8	3.516	G	A	0.1519	17.4117	4.8562
2016	BS00089400_51	3A	112.8	3.125	A	G	0.1567	15.9528	4.7611
2016	Kukri_c17313_667	3A	112.8	3.121	A	G	0.1246	18.1101	5.409
2016	Kukri_rep_c114028_94	3A	112.8	3.121	A	G	0.1246	18.1101	5.409
2016	RAC875_c22333_504	3A	112.8	3.392	T	C	0.1538	16.9148	4.8158
2016	Tdurum_contig57753_138	3A	112.8	3.416	G	A	0.1538	17.0004	4.8204
2016	Tdurum_contig62502_90	3A	112.8	3.361	A	G	0.1543	16.8429	4.8202
2016	Tdurum_contig697_73	3A	112.8	3.516	A	G	0.1519	17.4117	4.8562
2016	wsnp_Ex_c16079_24507688	3A	112.8	3.361	C	T	0.1543	16.8429	4.8202
2016	wsnp_Ex_c22435_31629303	3A	112.8	3.121	T	C	0.1246	18.1101	5.409
2016	wsnp_Ex_rep_c67349_65914945	3A	112.8	3.125	T	C	0.1567	15.9528	4.7611
2016	BobWhite_c34866_232	3A	117.8	3.819	T	G	0.2017	16.8567	4.4859
2016	RAC875_c10430_672	3A	117.8	3.718	T	C	0.2011	16.5791	4.4796
2015	wsnp_Ex_rep_c106152_90334299	3A	117.8	4.14	C	T	0.2865	18.3244	4.6596
2015	Excalibur_rep_c103091_266	3A	117.8	4.127	T	C	0.25	18.965	4.8317
2015	RFL_Contig1175_354	3A	109	3.411	T	C	0.1486	20.9258	5.9379
2015	Ku_c56370_1155	3A	109	3.358	G	A	0.1829	19.7587	5.6578
2015	Excalibur_rep_c105085_102	3A	109	3.141	C	T	0.1453	20.0248	5.9585
2015	IAAV4286	3A	109	3.141	G	T	0.1453	20.0248	5.9585
2015	wsnp_Ku_c4886_8753646	3A	109	3.045	G	A	0.1875	18.2527	5.5298
BLUEs	RFL_Contig1175_354	3A	109	4.47	T	C	0.1486	19.6024	4.7765
BLUEs	AX-94760077	3A	60.6	3.538	T	G	0.1532	17.2235	4.7869
BLUEs	BS00040798_51	3A	109	3.337	G	A	0.1648	16.0025	4.5984
BLUEs	Tdurum_contig50392_1355	3A	109	3.267	G	A	0.1532	16.3091	4.7441
BLUEs	Excalibur_c7181_813	3A	109	3.254	A	C	0.1711	15.7918	4.6041
BLUEs	AX-94543296	3A	60.6	3.166	C	G	0.1681	15.3396	4.5439
BLUEs	AX-94401862	3A	56.8	3.143	G	A	0.1695	15.2895	4.548
BLUEs	wsnp_Ex_c15269_23492289	3A	110.6	3.061	C	A	0.0517	25.5752	7.7257
BLUEs	wsnp_Ex_c13949_21828493	3A	107.5	3.022	C	T	0.196	13.3294	4.0559
BLUEs	Excalibur_rep_c105085_102	3A	109	3.014	C	T	0.1453	15.7107	4.7885
BLUEs	IAAV4286	3A	109	3.014	G	T	0.1453	15.7107	4.7885
2015	RAC875_rep_c69171_92	3B	5.4	3.088	T	C	0.4229	-14.132	4.2469
BLUEs	Excalibur_c3103_878	3B	44.9	3.344	C	T	0.0571	-24.9094	7.15
BLUEs	Kukri_c39386_282	3B	44.9	3.327	C	T	0.0571	-24.8238	7.1456
BLUEs	RAC875_rep_c69171_92	3B	5.4	3.326	T	C	0.4229	-11.8592	3.4147
2016	AX-94875898	4A	63.6	3.062	G	T	0.3313	12.839	3.8775
2016	RAC875_rep_c104791_336	4A	136.7	3.119	G	A	0.2486	-12.6856	3.7903
2016	AX-94488043	5A	11	3.021	T	C	0.1937	-14.0197	4.267
2016	AX-94528205	5A	11	3.066	A	G	0.1937	-14.1448	4.268
2016	AX-95127516	5A	11	3.01	A	G	0.1932	-13.9647	4.2594
2016	AX-95630543	5A	11	3.041	G	A	0.1932	-14.0702	4.2662
2016	BS00094396_51	5A	11	3.01	A	G	0.1932	-13.9647	4.2594
2016	RAC875_c17427_270	5A	11	3.066	A	G	0.1937	-14.1448	4.268
2016	wsnp_Ex_c62351_62025689	5A	11	3.061	C	T	0.1857	-14.3602	4.3373
2016	wsnp_Ex_rep_c67394_65974276	5A	11	3.01	A	G	0.1932	-13.9647	4.2594
2016	RAC875_c81616_116	5A	16.7	3.111	G	A	0.3077	-12.235	3.6612
2016	RAC875_c86270_269	5A	17.4	3.393	G	A	0.298	-13.0551	3.7161
2016	AX-94753430	5A	22.2	3.353	C	G	0.3447	-12.235	3.5062
2016	TA001269-1282	5A	22.2	3.196	A	G	0.3439	-11.9896	3.532
2016	RAC875_c8642_231	5A	114.5	10.208	C	T	0.0878	38.9155	6.1207
2016	AX-95077733	5A	117.7	4.928	G	A	0.0425	35.5407	8.206
2016	wsnp_Ex_c20899_30011827	5A	117.7	4.928	A	G	0.0425	35.5407	8.206
2015	RAC875_c8642_231	5A	114.5	9.768	C	T	0.0878	47.7671	7.6825
2015	AX-95077733	5A	117.7	7.589	G	A	0.0425	55.9504	10.2498
2015	wsnp_Ex_c20899_30011827	5A	117.7	7.589	A	G	0.0425	55.9504	10.2498
2015	AX-95111244	5A	114.5	3.593	A	C	0.0376	37.5276	10.3378
BLUEs	RAC875_c8642_231	5A	114.5	12.313	C	T	0.0878	43.2813	6.1985
BLUEs	AX-95077733	5A	117.7	7.866	G	A	0.0425	45.8013	8.2346
BLUEs	wsnp_Ex_c20899_30011827	5A	117.7	7.866	A	G	0.0425	45.8013	8.2346
BLUEs	AX-95111244	5A	114.5	3.791	A	C	0.0376	30.9104	8.2597
BLUEs	AX-95097524	5A	109.1	3.637	G	A	0.1335	17.5963	4.8143
BLUEs	CAP7_c10833_215	5A	11	3.183	G	A	0.1318	-16.4329	4.8526
BLUEs	AX-95082441	5A	11	3.111	G	A	0.1375	-15.8889	4.7548
BLUEs	AX-94753430	5A	22.2	3.103	C	G	0.3447	-11.6986	3.5059
BLUEs	TA001269-1282	5A	22.2	3.098	A	G	0.3439	-11.7708	3.5308
2016	BobWhite_c22036_399	5B	57	3.817	T	C	0.1844	17.9838	4.787
2016	Kukri_c10508_253	5B	57	3.999	G	A	0.1829	18.4604	4.7868
2016	Kukri_c10508_438	5B	57	3.689	G	A	0.1852	17.4665	4.7397
2016	Kukri_c10508_755	5B	57	3.028	C	T	0.1902	15.443	4.6936
2016	Tdurum_contig57696_133	5B	57	3.095	T	C	0.1875	15.6343	4.692
2016	wsnp_Ex_rep_c68600_67448893	5B	74	3.271	T	G	0.4615	-11.8769	3.4524
2016	wsnp_Ex_rep_c68600_67449494	5B	74	3.149	A	C	0.4602	-11.598	3.4464
2016	GENE-2794_534	5B	74.8	3.103	T	C	0.3937	-11.6663	3.4963
2016	GENE-0168_7	5B	75.5	7.978	C	A	0.2711	-21.9314	3.9141
2016	BS00011514_51	5B	77.1	4.932	C	T	0.5	-15.2006	3.508
2016	wsnp_RFL_Contig2809_2587619	5B	77.1	4.932	A	G	0.5	15.2006	3.508
2016	BS00011453_51	5B	78.7	5.135	G	A	0.4587	-15.1983	3.4311
2016	BS00062731_51	5B	78.7	8.26	C	A	0.3725	-20.1718	3.5358
2016	Excalibur_c38433_291	5B	78.7	6.799	A	G	0.4629	-17.6644	3.4287
2016	IAAV475	5B	78.7	6.726	C	T	0.4613	-17.5803	3.432
2016	IAAV5992	5B	78.7	5.135	A	G	0.4587	-15.1983	3.4311
2016	IACX10195	5B	78.7	5.135	C	T	0.4587	-15.1983	3.4311
2016	Ku_c55173_549	5B	78.7	5.02	A	G	0.4928	15.1463	3.4619
2016	Kukri_c12910_214	5B	78.7	6.799	A	G	0.4629	-17.6644	3.4287
2016	Kukri_c8495_616	5B	78.7	4.939	A	C	0.4602	-14.8473	3.4239
2016	RAC875_c30011_426	5B	78.7	8.947	C	T	0.3811	-21.0007	3.5326
2016	AX-94452355	5B	100.9	8.552	C	A	0.3754	-20.5018	3.5298
2016	AX-94547820	5B	100.9	9.419	C	G	0.3793	-21.5444	3.5298
2016	AX-94688821	5B	100.9	5.135	C	T	0.4587	-15.1983	3.4311
2016	AX-94541836	5B	101.7	8.325	A	G	0.3725	-20.4471	3.5696
2016	AX-94450951	5B	102.5	4.932	C	G	0.5	15.2006	3.508
2016	AX-94642295	5B	102.5	4.845	C	T	0.5	-15.0256	3.5018
2016	AX-94797710	5B	102.5	5.023	A	G	0.4986	-15.3488	3.5068
2016	AX-94644169	5B	103.2	8.169	C	A	0.2759	-21.8998	3.8609
2016	CAP7_c5481_96	5B	149.8	3.188	C	T	0.0543	-27.1512	8.0098
2016	wsnp_CAP8_c1210_739429	5B	149.8	3.188	G	A	0.0543	-27.1512	8.0098
2015	AX-94644169	5B	103.2	5.231	C	A	0.2759	-21.5979	4.8267
2015	GENE-0168_7	5B	75.5	5.018	C	A	0.2711	-21.4086	4.8942
2015	AX-94541836	5B	101.7	4.976	A	G	0.3725	-19.4453	4.4661
2015	Tdurum_contig9551_1862	5B	14.6	4.378	C	T	0.2273	21.1148	5.2046
2015	BS00029720_51	5B	14.6	4.266	T	G	0.2184	20.8728	5.2197
2015	BS00090411_51	5B	14.6	4.244	G	A	0.2133	20.959	5.2564
2015	CAP7_c5481_96	5B	149.8	4.239	C	T	0.0543	-39.8973	10.0126
2015	wsnp_CAP8_c1210_739429	5B	149.8	4.239	G	A	0.0543	-39.8973	10.0126
2015	Kukri_c1214_2565	5B	14.6	4.137	C	A	0.2251	20.5147	5.2191
2015	TA004556-0473	5B	14.6	4.137	T	C	0.2251	20.5147	5.2191
2015	AX-94528523	5B	165	3.917	C	G	0.2251	19.8844	5.2165
2015	AX-95653060	5B	165	3.917	G	A	0.2251	19.8844	5.2165
2015	Excalibur_c17928_1950	5B	14.6	3.898	C	T	0.2315	19.874	5.2283
2015	RFL_Contig2304_1569	5B	101.2	3.706	G	A	0.1449	-23.9374	6.4797
2015	AX-94547820	5B	100.9	3.674	C	G	0.3793	-16.2017	4.4068
2015	RAC875_c42009_247	5B	101.2	3.572	G	A	0.1149	-23.5677	6.514
2015	Kukri_c48575_470	5B	14.6	3.555	C	T	0.2314	18.687	5.1789
2015	BobWhite_c10921_1183	5B	14.6	3.536	T	C	0.2308	18.6327	5.1802
2015	BobWhite_c16916_658	5B	14.6	3.536	G	A	0.2308	18.6327	5.1802
2015	RAC875_c30011_426	5B	78.7	3.465	C	T	0.3811	-15.6884	4.4119
2015	BS00077666_51	5B	101.2	3.38	T	C	0.1108	-23.0064	6.5626
2015	RAC875_c18335_443	5B	101.2	3.38	A	G	0.1108	-23.0064	6.5626
2015	Tdurum_contig29123_351	5B	14.6	3.327	G	A	0.2257	17.9631	5.1711
2015	BS00031339_51	5B	14.6	3.256	C	A	0.2065	18.0017	5.2463
2015	AX-94452355	5B	100.9	3.253	C	A	0.3754	-15.1137	4.4072
2015	Ku_c16351_717	5B	14.6	3.238	T	G	0.2319	17.6383	5.1574
2015	BS00062731_51	5B	78.7	3.226	C	A	0.3725	-15.0674	4.4151
2015	RAC875_c20429_421	5B	14.6	3.159	T	C	0.2292	17.4097	5.1639
2015	AX-94533989	5B	165	3.155	C	G	0.2368	17.2998	5.1348
2015	BS00097030_51	5B	14.6	3.15	C	T	0.2286	17.3443	5.1528
2015	BS00097029_51	5B	14.6	3.135	C	T	0.2279	17.2935	5.1518
2015	RAC875_c20429_101	5B	14.6	3.135	T	C	0.2279	17.2935	5.1518
2015	Tdurum_contig13965_452	5B	14.6	3.135	C	T	0.2279	17.2935	5.1518
2015	Tdurum_contig84832_110	5B	14.6	3.135	C	T	0.2279	17.2935	5.1518
2015	Tdurum_contig13965_1223	5B	14.6	3.111	A	G	0.2257	17.2793	5.1707
2015	AX-94721501	5B	165	3.107	C	T	0.2286	17.2176	5.1556
2015	wsnp_Ex_c16045_24471413	5B	14.6	3.068	T	C	0.2286	16.9602	5.1164
BLUEs	AX-94644169	5B	103.2	8.079	C	A	0.2759	-21.881	3.8798
BLUEs	AX-94541836	5B	101.7	7.982	A	G	0.3725	-20.1376	3.5931
BLUEs	GENE-0168_7	5B	75.5	7.807	C	A	0.2711	-21.798	3.9346
BLUEs	AX-94547820	5B	100.9	7.317	C	G	0.3793	-18.9503	3.5387
BLUEs	RAC875_c30011_426	5B	78.7	6.927	C	T	0.3811	-18.4382	3.5439
BLUEs	AX-94452355	5B	100.9	6.561	C	A	0.3754	-17.892	3.5393
BLUEs	BS00062731_51	5B	78.7	6.409	C	A	0.3725	-17.703	3.5459
BLUEs	CAP7_c5481_96	5B	149.8	4.607	C	T	0.0543	-33.5747	8.0451
BLUEs	wsnp_CAP8_c1210_739429	5B	149.8	4.607	G	A	0.0543	-33.5747	8.0451
BLUEs	BS00011453_51	5B	78.7	4.074	G	A	0.4587	-13.4338	3.4473
BLUEs	IAAV5992	5B	78.7	4.074	A	G	0.4587	-13.4338	3.4473
BLUEs	IACX10195	5B	78.7	4.074	C	T	0.4587	-13.4338	3.4473
BLUEs	AX-94688821	5B	100.9	4.074	C	T	0.4587	-13.4338	3.4473
BLUEs	Kukri_c8495_616	5B	78.7	4.033	A	C	0.4602	-13.3326	3.4404
BLUEs	Excalibur_c38433_291	5B	78.7	4.017	A	G	0.4629	-13.307	3.4417
BLUEs	Kukri_c12910_214	5B	78.7	4.017	A	G	0.4629	-13.307	3.4417
BLUEs	IAAV475	5B	78.7	3.921	C	T	0.4613	-13.1374	3.4446
BLUEs	BS00090411_51	5B	14.6	3.809	G	A	0.2133	15.8789	4.2318
BLUEs	RAC875_c42009_247	5B	101.2	3.805	G	A	0.1149	-19.618	5.2313
BLUEs	Excalibur_c17928_1950	5B	14.6	3.797	C	T	0.2315	15.7824	4.2139
BLUEs	RFL_Contig2304_1569	5B	101.2	3.765	G	A	0.1449	-19.4585	5.22
BLUEs	Ku_c55173_549	5B	78.7	3.687	A	G	0.4928	12.8042	3.4759
BLUEs	AX-94797710	5B	102.5	3.62	A	G	0.4986	-12.8375	3.5216
BLUEs	Tdurum_contig9551_1862	5B	14.6	3.592	C	T	0.2273	15.2352	4.1974
BLUEs	AX-94642295	5B	102.5	3.589	C	T	0.5	-12.7608	3.5175
BLUEs	Kukri_c10508_253	5B	57	3.566	G	A	0.1829	17.5673	4.8605
BLUEs	BS00077666_51	5B	101.2	3.52	T	C	0.1108	-18.9116	5.2706
BLUEs	RAC875_c18335_443	5B	101.2	3.52	A	G	0.1108	-18.9116	5.2706
BLUEs	BS00011514_51	5B	77.1	3.502	C	T	0.5	-12.6039	3.5234
BLUEs	wsnp_RFL_Contig2809_2587619	5B	77.1	3.502	A	G	0.5	12.6039	3.5234
BLUEs	AX-94450951	5B	102.5	3.502	C	G	0.5	12.6039	3.5234
BLUEs	BobWhite_c22036_399	5B	57	3.477	T	C	0.1844	17.3087	4.8579
BLUEs	AX-94533989	5B	165	3.468	C	G	0.2368	14.7111	4.1355
BLUEs	Kukri_c1214_2565	5B	14.6	3.465	C	A	0.2251	14.9648	4.2083
BLUEs	TA004556-0473	5B	14.6	3.465	T	C	0.2251	14.9648	4.2083
BLUEs	BS00029720_51	5B	14.6	3.425	T	G	0.2184	14.8479	4.2039
BLUEs	Tdurum_contig29123_351	5B	14.6	3.406	G	A	0.2257	14.6668	4.1655
BLUEs	AX-94528523	5B	165	3.388	C	G	0.2251	14.7644	4.2058
BLUEs	AX-95653060	5B	165	3.388	G	A	0.2251	14.7644	4.2058
BLUEs	Ku_c16351_717	5B	14.6	3.382	T	G	0.2319	14.569	4.1547
BLUEs	AX-94509097	5B	165	3.379	C	T	0.2222	14.4819	4.1316
BLUEs	wsnp_Ex_c16045_24471413	5B	14.6	3.293	T	C	0.2286	14.2283	4.1197
BLUEs	Kukri_c10508_438	5B	57	3.276	G	A	0.1852	16.5562	4.8082
BLUEs	BS00097030_51	5B	14.6	3.247	C	T	0.2286	14.2184	4.1507
BLUEs	BS00097029_51	5B	14.6	3.215	C	T	0.2279	14.1359	4.1502
BLUEs	RAC875_c20429_101	5B	14.6	3.215	T	C	0.2279	14.1359	4.1502
BLUEs	Tdurum_contig13965_452	5B	14.6	3.215	C	T	0.2279	14.1359	4.1502
BLUEs	Tdurum_contig84832_110	5B	14.6	3.215	C	T	0.2279	14.1359	4.1502
BLUEs	AX-95092942	5B	165	3.209	T	C	0.2297	14.0749	4.137
BLUEs	Tdurum_contig13965_1223	5B	14.6	3.208	A	G	0.2257	14.1664	4.1647
BLUEs	BS00031339_51	5B	14.6	3.201	C	A	0.2065	14.3225	4.2152
BLUEs	AX-94721501	5B	165	3.196	C	T	0.2286	14.0966	4.1531
BLUEs	IAAV659	5B	101.2	3.186	G	A	0.1197	-17.1737	5.0689
BLUEs	RAC875_c20429_421	5B	14.6	3.168	T	C	0.2292	14.0504	4.16
BLUEs	AX-95631111	5B	78.4	3.153	G	A	0.1193	-17.0624	5.0661
BLUEs	Kukri_c48575_470	5B	14.6	3.148	C	T	0.2314	14.055	4.1768
BLUEs	BobWhite_c10921_1183	5B	14.6	3.127	T	C	0.2308	14.0041	4.178
BLUEs	BobWhite_c16916_658	5B	14.6	3.127	G	A	0.2308	14.0041	4.178
BLUEs	BS00099729_51	5B	14.6	3.042	G	A	0.2251	13.6488	4.1374
2016	AX-94838278	5D	30.7	3.084	C	T	0.4255	11.528	3.4671
2016	BS00032035_51	5D	167	3.044	T	G	0.4713	11.9201	3.6122
2016	Jagger_c8037_96	5D	167	3.239	G	A	0.4785	12.5825	3.6786
2016	RAC875_c12181_1166	5D	167	3.102	A	C	0.4686	12.0401	3.6086
2016	RAC875_c703_2551	5D	167	3.265	C	T	0.4795	12.4328	3.6178
2016	AX-94403261	5D	167.8	3.154	T	C	0.4828	12.2338	3.6317
2016	AX-94410853	5D	167.8	3.072	A	G	0.474	11.9992	3.617
2016	AX-94542611	5D	167.8	3.212	T	A	0.4799	12.3704	3.6336
2016	AX-94603155	5D	167.8	3.153	C	G	0.4699	12.17	3.6131
2016	AX-94610590	5D	167.8	3.779	C	G	0.4595	13.9337	3.7298
2016	AX-94687667	5D	167.8	3.616	T	A	0.4741	13.3648	3.6685
2016	AX-94909164	5D	167.8	3.296	G	A	0.4824	12.7818	3.699
2016	AX-94923627	5D	167.8	3.044	T	G	0.4713	11.9201	3.6122
2016	AX-95016147	5D	167.8	3.521	G	T	0.4755	13.1547	3.6658
2016	AX-95075486	5D	167.8	3.437	C	T	0.4969	-13.174	3.7225
2016	AX-95097548	5D	167.8	3.086	A	G	0.4631	11.976	3.6002
2016	AX-95115042	5D	167.8	3.379	A	G	0.4767	12.7535	3.6386
2016	AX-95211579	5D	167.8	3.557	T	C	0.4577	13.0678	3.6205
2015	AX-94687667	5D	167.8	3.226	T	A	0.4741	15.6673	4.5911
2015	wsnp_Ex_c11055_17928283	5D	167.8	3.141	T	C	0.4771	14.8759	4.4266
2015	AX-94542611	5D	167.8	3.066	T	A	0.4799	15.0633	4.5452
2015	AX-95016147	5D	167.8	3.065	G	T	0.4755	15.1969	4.5871
2015	AX-94403261	5D	167.8	3.053	T	C	0.4828	15.0215	4.544
BLUEs	AX-94687667	5D	167.8	4.214	T	A	0.4741	14.6713	3.6941
BLUEs	AX-95016147	5D	167.8	4.049	G	T	0.4755	14.3321	3.6903
BLUEs	AX-94610590	5D	167.8	3.93	C	G	0.4595	14.3346	3.7534
BLUEs	AX-95211579	5D	167.8	3.889	T	C	0.4577	13.812	3.6382
BLUEs	AX-94542611	5D	167.8	3.884	T	A	0.4799	13.8685	3.6557
BLUEs	AX-94909164	5D	167.8	3.882	G	A	0.4824	14.1163	3.7218
BLUEs	AX-95115042	5D	167.8	3.856	A	G	0.4767	13.8335	3.6613
BLUEs	Jagger_c8037_96	5D	167	3.834	G	A	0.4785	13.9589	3.7063
BLUEs	AX-94403261	5D	167.8	3.834	T	C	0.4828	13.7681	3.6557
BLUEs	AX-95075486	5D	167.8	3.78	C	T	0.4969	-13.9618	3.7371
BLUEs	RAC875_c703_2551	5D	167	3.644	C	T	0.4795	13.3137	3.6385
BLUEs	AX-94410853	5D	167.8	3.576	A	G	0.474	13.1819	3.6413
BLUEs	AX-94603155	5D	167.8	3.544	C	G	0.4699	13.0996	3.6369
BLUEs	RAC875_c12181_1166	5D	167	3.467	A	C	0.4686	12.9179	3.6319
BLUEs	AX-95097548	5D	167.8	3.459	A	G	0.4631	12.8726	3.6236
BLUEs	BS00032035_51	5D	167	3.444	T	G	0.4713	12.8823	3.6355
BLUEs	AX-94923627	5D	167.8	3.444	T	G	0.4713	12.8823	3.6355
BLUEs	BobWhite_c20748_123	5D	167	3.27	A	G	0.4767	12.6578	3.6799
BLUEs	BS00089597_51	5D	166.2	3.079	T	C	0.106	17.1212	5.1538
BLUEs	AX-94399988	5D	166.2	3.073	T	C	0.1057	17.0976	5.1525
2016	AX-94415776	6A	37.3	3.575	C	G	0.1629	16.8867	4.6652
2016	Kukri_c35661_63	6A	37.3	3.664	T	C	0.1657	17.0298	4.6393
2016	Kukri_rep_c104648_439	6A	37.3	3.664	G	T	0.1657	17.0298	4.6393
2016	Tdurum_contig62141_496	6A	37.3	3.664	T	C	0.1657	17.0298	4.6393
2016	wsnp_Ex_c17575_26299925	6A	37.3	3.655	T	C	0.1629	17.0334	4.6472
2016	wsnp_Ex_c17575_26300030	6A	37.3	3.664	A	G	0.1657	17.0298	4.6393
2016	BS00011578_51	6A	122.2	3.028	A	G	0.4642	10.9527	3.3293
2015	wsnp_Ex_c17575_26299925	6A	37.3	8.137	T	C	0.1629	32.9455	5.8201
2015	Kukri_c35661_63	6A	37.3	8.038	T	C	0.1657	32.6916	5.8118
2015	Kukri_rep_c104648_439	6A	37.3	8.038	G	T	0.1657	32.6916	5.8118
2015	Tdurum_contig62141_496	6A	37.3	8.038	T	C	0.1657	32.6916	5.8118
2015	wsnp_Ex_c17575_26300030	6A	37.3	8.038	A	G	0.1657	32.6916	5.8118
2015	AX-94415776	6A	37.3	7.751	C	G	0.1629	32.2531	5.8438
2015	RAC875_c34617_143	6A	37.3	5.696	A	G	0.3833	20.4924	4.3725
2015	AX-94606161	6A	37.3	5.582	A	C	0.384	20.2521	4.3689
2015	Tdurum_contig102404_127	6A	37.3	5.582	A	G	0.384	20.2521	4.3689
2015	TA005058-0493	6A	37.3	5.451	C	T	0.3851	20.0048	4.3714
2015	Tdurum_contig102404_298	6A	37.3	5.451	C	T	0.3851	20.0048	4.3714
2015	AX-94894393	6A	37.3	5.375	A	C	0.3897	19.8799	4.3775
2015	Excalibur_c25211_828	6A	37.3	5.293	T	C	0.3931	19.7228	4.3791
2015	AX-95249202	6A	37.3	5.272	A	C	0.3886	19.6457	4.3718
2015	AX-94724484	6A	37.3	5.219	T	C	0.3793	19.5476	4.3739
2015	AX-94387975	6A	37.3	5.18	A	G	0.3864	19.4179	4.3626
2015	AX-94381147	6A	37.3	5.143	C	T	0.3897	19.3929	4.3741
2015	IAAV7418	6A	37.3	5.143	T	C	0.3897	19.3929	4.3741
2015	Tdurum_contig75292_933	6A	37.3	5.143	C	A	0.3897	19.3929	4.3741
2015	RFL_Contig4939_885	6A	37.3	4.915	G	A	0.3988	18.9753	4.3875
2015	Ra_c2253_1271	6A	33.4	3.236	T	C	0.1408	21.1568	6.1877
2015	GENE-4050_57	6A	33.4	3.195	T	C	0.1408	20.9181	6.1631
2015	AX-94659820	6A	34.1	3.057	T	C	0.1695	19.1554	5.79
BLUEs	wsnp_Ex_c17575_26299925	6A	37.3	7.329	T	C	0.1629	25.1208	4.6866
BLUEs	Kukri_c35661_63	6A	37.3	7.268	T	C	0.1657	24.9803	4.681
BLUEs	Kukri_rep_c104648_439	6A	37.3	7.268	G	T	0.1657	24.9803	4.681
BLUEs	Tdurum_contig62141_496	6A	37.3	7.268	T	C	0.1657	24.9803	4.681
BLUEs	wsnp_Ex_c17575_26300030	6A	37.3	7.268	A	G	0.1657	24.9803	4.681
BLUEs	AX-94415776	6A	37.3	7.036	C	G	0.1629	24.6901	4.7064
BLUEs	RAC875_c34617_143	6A	37.3	4.029	A	G	0.3833	13.6322	3.5201
BLUEs	AX-94606161	6A	37.3	3.877	A	C	0.384	13.331	3.5176
BLUEs	Tdurum_contig102404_127	6A	37.3	3.877	A	G	0.384	13.331	3.5176
BLUEs	TA005058-0493	6A	37.3	3.765	C	T	0.3851	13.1197	3.5196
BLUEs	Tdurum_contig102404_298	6A	37.3	3.765	C	T	0.3851	13.1197	3.5196
BLUEs	AX-94894393	6A	37.3	3.675	A	C	0.3897	12.963	3.5254
BLUEs	AX-95249202	6A	37.3	3.63	A	C	0.3886	12.8553	3.5205
BLUEs	AX-94387975	6A	37.3	3.546	A	G	0.3864	12.6581	3.5131
BLUEs	AX-94724484	6A	37.3	3.543	T	C	0.3793	12.6808	3.5211
BLUEs	Excalibur_c25211_828	6A	37.3	3.526	T	C	0.3931	12.6615	3.5259
BLUEs	AX-94381147	6A	37.3	3.521	C	T	0.3897	12.6394	3.5224
BLUEs	IAAV7418	6A	37.3	3.521	T	C	0.3897	12.6394	3.5224
BLUEs	Tdurum_contig75292_933	6A	37.3	3.521	C	A	0.3897	12.6394	3.5224
BLUEs	RFL_Contig4939_885	6A	37.3	3.391	G	A	0.3988	12.4032	3.5317
BLUEs	wsnp_CAP11_c1244_714229	6A	61.8	3.206	G	A	0.1278	-17.8252	5.2416
BLUEs	AX-94546067	6A	61.8	3.164	C	T	0.1282	-17.6905	5.2422
BLUEs	GENE-4050_57	6A	33.4	3.115	T	C	0.1408	16.5781	4.957
BLUEs	Ra_c2253_1271	6A	33.4	3.07	T	C	0.1408	16.5092	4.9781
2015	BS00065533_51	6B	94.9	3.11	G	A	0.0483	-32.34	9.6795
BLUEs	Tdurum_contig45559_403	6B	68.5	3.035	T	C	0.1494	16.2976	4.9473
2016	IACX10982	6D	53.3	3.49	C	T	0.1591	16.9116	4.7368
2016	wsnp_Ra_c13881_21836489	6D	56.6	3.8	A	G	0.36	13.7388	3.6664
2015	AX-94877569	6D	118.4	3.271	G	A	0.3343	15.0171	4.3651
2015	RAC875_c63262_67	6D	118.4	3.271	G	A	0.3343	15.0171	4.3651
BLUEs	AX-94877569	6D	118.4	3.316	G	A	0.3343	12.1608	3.5072
BLUEs	RAC875_c63262_67	6D	118.4	3.316	G	A	0.3343	12.1608	3.5072
2015	AX-94928349	7A	132.1	3.728	C	T	0.1371	-22.127	5.9693
BLUEs	Excalibur_c44485_362	7A	157.9	3.383	T	C	0.4143	12.3874	3.5317
BLUEs	AX-95203148	7A	6.5	3.049	T	G	0.433	12.6754	3.8372
2015	wsnp_BE445506B_Ta_2_4	7B	137.3	4.31	T	C	0.4302	-16.9808	4.2221
2015	RAC875_c27548_417	7B	79.8	4.13	G	T	0.0455	36.8289	9.3784
2015	wsnp_BE445506B_Ta_2_1	7B	135.7	4.047	C	A	0.4265	-16.3661	4.2155
2015	Kukri_c22826_137	7B	142	3.251	T	C	0.1425	-22.488	6.5606
BLUEs	wsnp_BE445506B_Ta_2_4	7B	137.3	3.774	T	C	0.4302	-12.6589	3.3913
BLUEs	wsnp_BE445506B_Ta_2_1	7B	135.7	3.518	C	A	0.4265	-12.146	3.3865
BLUEs	RAC875_c27548_417	7B	79.8	3.228	G	T	0.0455	25.64	7.5102
2016	AX-95109168	7D	5.6	3.078	A	G	0.2075	-15.0514	4.5314
2015	AX-95109168	7D	5.6	3.191	A	G	0.2075	-19.2682	5.6817
BLUEs	AX-95109168	7D	5.6	3.843	A	G	0.2075	-17.2663	4.5785
