# Supplementary material for: Genome-Wide Association Study of Calcium Accumulation in Grains of European Wheat Cultivars
Source: Front Plant Sci. 2017 Oct 27;8:1797. doi: 10.3389/fpls.2017.01797 (PMC5663994; doi:10.3389/fpls.2017.01797)
Supplement: Supplementary file 4 [file Table_1.xlsx]

## Sheet: Supplementary table S1
Supplementary table S1: Phenotypic data of for grain Ca concentration values [µg/g DW] among two environments (2015/2016) and BLUEs for 353 European wheat varieties.
Variety name	Genotype	Ca_2015	Ca_2016	Ca_BLUEs
Nirvana	GW0169	748.559	546.5	647.5
Inoui	GW0156	672.996	599.1	636
Muza	GW0276	675	579.2	627.1
Capnor	GW0018	694.072	556.4	625.2
Welford	GW0333	797.222	450.1	623.7
Autan	GW0119	727.486	518.8	623.1
Lona	GW0163	636.143	534.7	585.4
Pytagor	GW0183	605.983	562.1	584
Savannah	GW0355	655.036	509.1	582.1
Ostka Strzelecka	GW0281	710.598	436.5	573.5
H05581A	GW0209	632.129	512.7	572.4
Samurai	GW0190	631.993	499.3	565.6
Calisto	GW0129	656.25	470	563.1
Toisondor	GW0200	650.53	458.7	554.6
Atlantis	GW0009	610.77	496.4	553.6
Trappe	GW0373	690.115	417.1	553.6
Nadobna	GW0277	750.285	345.2	547.7
Fridolin	GW0251	564.637	530.4	547.5
Renan	GW0354	618.474	472.3	545.4
P06079	GW0379	629.703	446.1	537.9
Duxford	GW0310	601.92	471.6	536.8
H03309	GW0212	627.273	435.5	531.4
Gatsby	GW0312	661.882	394.3	528.1
Seyrac	GW0194	612.622	433.8	523.2
PR22R58	GW0216	627.056	418.1	522.6
Bussard	GW0015	578.008	466.5	522.3
Rubens	GW0283	618.972	425.7	522.3
Paladain	GW0176	592.267	450.7	521.5
Astrado	GW0246	588.845	452.8	520.8
Quatuor	GW0184	557.239	483.8	520.5
Altigo	GW0221	565.67	475.2	520.4
Nutka	GW0280	625.514	413.2	519.4
Allister	GW0113	597.443	440.5	519
Solstice	GW0328	584.563	451.6	518.1
Arina	GW0338	575.76	459.4	517.6
Izyda	GW0269	525.283	508.7	517
Mendel	GW0167	577.038	453.1	515.1
P05312	GW0378	622.189	405.8	514
Alcazar	GW0111	565.637	458.2	511.9
Epidoc	GW0141	563.265	457.1	510.2
Kosack	GW0292	616.337	404.1	510.2
Caphorn	GW0131	544.134	475.5	509.8
LOCH 3754 Adlon	GW0107	554.151	462.7	508.4
Battalion	GW0303	620.541	395.1	507.8
Tuareg	GW0091	560.943	454.5	507.7
Meunier	GW0058	586.869	424.4	505.6
Maverick	GW0056	561.042	448.2	504.6
Chagall	GW0135	509.35	499.1	504.2
Ritmo	GW0074	599.159	405.5	502.3
Quebon	GW0072	582.697	420.2	501.4
Folio	GW0146	482.271	520.3	501.3
Markiza	GW0274	610.385	387.6	499
SW Skotte	GW0300	635.593	361.1	498.3
Marcheval	GW0165	532.312	459.6	496
Soissons	GW0327	589.946	401.6	495.8
Mandub	GW0054	596.238	394.6	495.4
Garcia	GW0148	555.866	433.7	494.8
Exotic	GW0105	513.218	473.4	493.3
Nateja	GW0279	572.4	414.2	493.3
Lindos	GW0102	561.546	423.8	492.7
Monty	GW0323	576.635	405.4	491
Ramiro	GW0352	566.393	413.8	490.1
Hereward	GW0234	538.146	441.7	489.9
Mikon	GW0349	581.107	398.5	489.8
exotic	GW0145	523.996	454.2	489.1
Ambrosia	GW0302	529.982	445.8	487.9
Boomer	GW0012	503.074	471.4	487.2
Mewa	GW0275	548.066	425.5	486.8
Richepain	GW0186	484.067	489	486.5
P05311	GW0377	565.272	407.8	486.5
Bryza	GW0374	546.549	425.1	485.8
Orvantis	GW0175	528.949	442.5	485.7
Levis	GW0162	543.466	427.8	485.6
Oakley	GW0325	592.486	377.7	485.1
Naridana	GW0278	593.978	375.4	484.7
Sankara	GW0191	514.744	452.5	483.6
Musketeer	GW0324	569.54	396.1	482.8
Prinz	GW0351	608.955	356.3	482.6
Zyta	GW0290	537.709	426.2	482
Instinct	GW0157	562.724	400.4	481.6
Torkil	GW0240	600	362.4	481.2
Legenda	GW0273	564.69	397.8	481.2
Frument	GW0232	569.746	391.6	480.7
Sogood	GW0196	542.795	418.3	480.5
Exsept	GW0341	555.747	405.3	480.5
History	GW0101	485.92	474.4	480.2
Striker	GW0083	537.476	421.7	479.6
Centrum	GW0021	477.884	478.3	478.1
Macro	GW0164	556.838	399	477.9
Batuta	GW0264	518.472	434.7	476.6
Gladiator	GW0313	528.448	422.3	475.4
Grisby	GW0150	474.551	474.2	474.4
Tulsa	GW0093	550.37	397.7	474
Mercato	GW0168	537.604	410.3	474
Finezja	GW0267	545.911	399.6	472.8
Borneo	GW0013	543.628	401.4	472.5
Hamac	GW0151	524.702	420.2	472.5
Incisif	GW0155	459.551	485.1	472.3
Manager	GW0053	563.189	379.5	471.3
Taifun	GW0367	536.902	404.4	470.7
Esket	GW0033	493.191	447.5	470.3
Arobase	GW0115	522.201	417.4	469.8
Stava	GW0295	534.305	405.1	469.7
PR 22 R 28	GW0180	505.496	431.5	468.5
Privileg	GW0071	548.868	386.3	467.6
Dream	GW0099	537.36	397.8	467.6
Baguette 11	GW0376	530.948	404.1	467.5
Expert	GW0207	499.221	432.5	465.9
Enorm	GW0032	513.433	417.5	465.5
Potenzial	GW0070	510.957	419.4	465.2
Consort	GW0306	546.818	383.3	465.1
Corsaire	GW0259	557.101	372.4	464.8
Brompton	GW0304	536.799	392.5	464.6
Xenos	GW0255	541.667	386.4	464
Antonius	GW0245	515.873	411.8	463.8
Ordeal	GW0172	516.193	408.7	462.4
Euclide	GW0219	532.394	391.1	461.7
Einstein	GW0311	515.896	407.5	461.7
Intense	GW0159	528.785	392.2	460.5
Certo	GW0022	514.869	404.3	459.6
Haussmann	GW0152	499.118	418.2	458.7
Solist	GW0238	548.214	367.5	457.9
Baltimor	GW0125	491.761	423.8	457.8
Eveil	GW0144	480.907	432.8	456.9
Limerick	GW0319	509.478	403.6	456.5
Campero	GW0130	523.514	384.8	454.2
CCB Préférence	GW0205	488.372	416.4	452.4
Lynx	GW0348	541.57	363.1	452.3
Cliff	GW0098	483.65	420.2	451.9
Charger	GW0136	502.237	399.7	451
Brilliant	GW0014	474.037	426.9	450.5
Robigus	GW0326	529.459	370.6	450
Asketis	GW0007	513.072	385.6	449.3
Batis	GW0010	539.389	358.4	448.9
Azimut	GW0121	522.966	372.7	447.8
Transit	GW0090	470.055	425.3	447.7
Fregata	GW0268	531.548	362.7	447.1
Jenga	GW0043	555.97	338.1	447
Catalan	GW0133	479.946	414.1	447
Pulsar	GW0182	525.171	368.2	446.7
Trocadero	GW0201	468.071	424.1	446.1
Jafet	GW0380	518.394	372.9	445.6
Paroli	GW0067	496.172	394.9	445.5
Aperitiv	GW0291	517.308	373.6	445.5
Sokrates	GW0081	518.725	369.3	444
Banquet	GW0258	592.383	294.1	443.2
Capo	GW0247	477.705	407.8	442.8
Monopol	GW0061	493.348	391.2	442.3
Intact	GW0158	504.31	378.4	441.4
Equilibre	GW0142	453.033	427.7	440.4
Meteor	GW0057	497.73	382.7	440.2
Naturastar	GW0064	498.427	381.4	439.9
Aubusson	GW0118	448.585	430.8	439.7
Wydma	GW0288	559.785	318.6	439.2
Tapidor	GW0198	473.979	403.3	438.6
Forban	GW0147	491.193	385.2	438.2
Milvus	GW0059	551.269	325	438.1
Nuage	GW0170	501.268	374.5	437.9
Hereford	GW0233	490.493	384.5	437.5
Astron	GW0008	478.693	396.2	437.4
Herzog	GW0344	508.544	365.9	437.2
Tamaro	GW0197	465.193	407.5	436.3
Impression	GW0041	470.685	401.7	436.2
Senat	GW0236	518.155	354.2	436.2
Hourra	GW0153	469.301	402.8	436.1
Portland	GW0235	445.077	425.7	435.4
Istabraq	GW0318	538.185	332.5	435.3
Runal	GW0189	509.488	360.4	434.9
Semafor	GW0193	460.734	408.8	434.8
Dinosor	GW0138	484.412	383.3	433.9
Florett	GW0100	459.483	407.9	433.7
Greif	GW0037	526.989	339.9	433.4
KWS Aurum LP 819.4.04	GW0371	516.573	348.7	432.6
Zebedee	GW0332	527.035	337.5	432.3
Monsun	GW0366	513.83	350.5	432.2
Octet	GW0171	490.358	373.2	431.8
Contra	GW0025	480.423	382.1	431.3
Magnus	GW0052	532.229	329.9	431.1
Zanatan	GW0243	530.387	331.5	430.9
Viscount CPBT W 136	GW0361	496.176	365.6	430.9
Premio	GW0217	480.769	380.7	430.7
Astuce	GW0116	453.757	406.6	430.2
Timber	GW0329	542.97	316.7	429.8
Petrus	GW0068	444.599	412.9	428.7
Deben	GW0309	493.701	363.7	428.7
Ornicar	GW0173	464.609	392	428.3
Humber	GW0316	530.655	325.9	428.3
Smuggler	GW0237	458.079	392.5	425.3
Dekan	GW0027	462.8	387	424.9
Actros	GW0001	482.134	366.2	424.2
Hyperion	GW0317	490.595	357.8	424.2
Caribou	GW0132	441.369	406.9	424.1
KWS Chamsin LP 779.2.04	GW0370	468.396	378.8	423.6
Boston	GW0127	456.354	390.7	423.5
Sukces	GW0286	497.637	349.3	423.5
Campari	GW0017	433.398	413.5	423.4
Piko	GW0069	467.78	378.9	423.3
Raison	GW0185	434.132	412.1	423.1
SW Harpun	GW0298	533.675	311.7	422.7
Oratorio	GW0214	558.703	285.8	422.3
SW Harnesk	GW0297	528.333	316.2	422.3
Akteur	GW0003	487.795	356.5	422.1
Contur	GW0230	491.636	351.7	421.7
CPBT W130	GW0308	491.351	351.5	421.4
Profilius	GW0381	465.704	376.9	421.3
Maxyl	GW0166	481.518	360.7	421.1
Cordiale	GW0307	505.354	334.1	419.7
Satyna	GW0284	502.769	335	418.9
Tukan	GW0092	479.406	358.1	418.8
Aldric	GW0220	426.626	410.7	418.7
Apache	GW0256	481.768	354.4	418.1
Drifter	GW0029	429.816	405.5	417.7
Boisseau	GW0223	484.74	350.1	417.4
Vitus	GW0254	476.87	357	416.9
Andalou	GW0106	485.039	348.6	416.8
Orestis	GW0350	509.538	324	416.8
Bagatelle 007	GW0123	442.442	389.6	416
Solitär	GW0082	451.765	379.7	415.7
Element	GW0248	486.391	344.4	415.4
CCB Ingénio	GW0203	455.639	373.5	414.6
Bagou	GW0222	460.411	368.2	414.3
Aguila	GW0109	424.656	403.7	414.2
Craklin	GW0137	483.794	344.1	413.9
Scorpion 25	GW0192	428.743	398.7	413.7
Mirage	GW0060	468.357	358.9	413.6
Rainer	GW0253	519.434	307.3	413.4
Gulliver	GW0315	469.729	356.5	413.1
Elegant	GW0030	443.349	382.7	413
Apollo	GW0336	479.823	345.2	412.5
Royssac	GW0188	457.944	364.9	411.4
Leiffer	GW0047	446.574	375.3	410.9
Julius	GW0103	488.108	333.1	410.6
Eriwan	GW0249	456.963	364.1	410.5
Biscay	GW0011	437.561	383.2	410.4
Mulan	GW0062	419.439	400.7	410.1
Fedor	GW0034	465.256	354.7	410
Heroldo	GW0040	490.335	328.8	409.6
Attlass	GW0117	459.961	358	409
JB Asano	GW0384	495.029	322.6	408.8
Marshal	GW0294	471.077	346	408.5
SW Gnejs	GW0296	520.825	296.2	408.5
Innov	GW0213	466.854	350	408.4
Alchemy	GW0301	485.541	331	408.3
Fastnet	GW0231	439.032	376.7	407.9
Winnetou	GW0095	419.77	395	407.4
Inspiration	GW0042	444.423	369.9	407.2
Toronto	GW0089	444.318	370	407.2
Trintella	GW0241	445.355	368.7	407
Estica	GW0260	460.672	352.9	406.8
Kanzler	GW0347	510.174	302.3	406.2
Compliment	GW0024	452.193	359.1	405.6
Versailles	GW0202	444.564	365.6	405.1
Skagen	GW0077	462.209	345.1	403.7
Ares	GW0337	477.941	328.7	403.3
Limes	GW0048	474.608	331.7	403.2
Tarso	GW0086	464.272	341.2	402.7
Ellvis	GW0031	419.514	385.6	402.6
Orpic	GW0174	425.434	379.7	402.6
Skater	GW0079	481.192	323.6	402.4
Zentos	GW0096	401.908	401.5	401.7
Olivin	GW0065	459.871	342.2	401
Parador	GW0178	449.438	352.6	401
Tonacja	GW0287	471.595	327	399.3
Skalmeje	GW0078	484.759	313.5	399.1
Koch	GW0044	444.118	353.5	398.8
Avantage	GW0120	437.182	358	397.6
Azzuro	GW0122	425.989	368.1	397
Arack	GW0114	451.748	341.4	396.6
Kleber	GW0161	456.712	334	395.4
Titlis	GW0199	448.444	342.3	395.4
Bill	GW0228	451.936	337.9	394.9
Korweta	GW0272	408.153	380.7	394.4
Symbol	GW0239	481.312	307.3	394.3
Mascot	GW0322	468.887	319.4	394.1
Semper	GW0262	421.637	365.5	393.6
Hussar	GW0345	465.934	320.9	393.4
Balance	GW0124	460.054	325.8	392.9
Manhattan	GW0055	406.89	376.2	391.5
Travix	GW0358	418.494	364	391.2
Caesar	GW0339	464.507	313.7	389.1
Andi	GW0225	419.016	355.4	387.2
Vanek	GW0372	461.017	312.2	386.6
Opus	GW0066	445.112	327.4	386.3
KWS Scirocco LP 509.3.04	GW0369	460.551	312	386.3
Bermude	GW0218	422.577	349.5	386
Marksman	GW0321	432.755	338.9	385.8
Figura	GW0266	458.27	312.8	385.5
Zawisza	GW0289	484.704	284.9	384.8
Intérêt	GW0206	423.61	345.6	384.6
PR22R20	GW0181	408.689	358.8	383.7
Graindor	GW0149	423.792	342.9	383.3
Ephoros	GW0140	383.021	381.2	382.1
Magister	GW0051	378.405	385.6	382
Malacca	GW0320	465.865	297.5	381.7
Brando	GW0128	434.736	326.5	380.6
Xi19.	GW0331	507.171	253.9	380.5
Ambition	GW0226	429.08	330.2	379.6
Flair	GW0035	415.704	343.1	379.4
Inédit	GW0204	413.591	344.5	379
Marin	GW0368	450	306.5	378.2
Lucius	GW0049	379.336	376.5	377.9
Cassiopeia	GW0229	421.507	333.6	377.6
Claire	GW0305	450.574	304.1	377.3
Romanus	GW0075	442.494	310.5	376.5
Achat	GW0244	390.561	360.9	375.7
Paledor	GW0177	416.733	332.4	374.6
Ludwig	GW0050	411.202	337.3	374.3
Globus	GW0252	418.874	327.4	373.1
Buteo	GW0016	379.003	362.4	370.7
Rywalka	GW0282	426.554	313.5	370
H03311	GW0211	455.679	280.6	368.1
Cetus	GW0023	425.912	309	367.5
Sperber	GW0357	441.845	290.7	366.3
Schamane	GW0076	425.277	304.5	364.9
Akratos	GW0002	389.144	339.8	364.5
Zobel	GW0097	409.811	316.1	363
Altos	GW0005	397.692	323.7	360.7
Türkis	GW0094	401.222	320.1	360.7
Tiger	GW0104	372.656	348.2	360.4
Discus	GW0028	386.043	334.5	360.3
Tommi	GW0087	414.312	305.3	359.8
Bogatka	GW0265	427.925	291.4	359.7
Kranich	GW0046	402.775	314.1	358.4
H05606	GW0375	410.511	305.8	358.2
Retro	GW0073	442.161	272.6	357.4
Glasgow	GW0314	401.744	312.2	357
Cardos	GW0019	380.159	333	356.6
SW Hurtig	GW0299	437.846	273.5	355.7
Velocity	GW0330	472.2	238.6	355.4
Anthus	GW0006	415.389	292.1	353.7
Iridium	GW0224	366.392	339.8	353.1
Alidos	GW0004	395.217	309.7	352.5
Lars	GW0293	398.93	304.1	351.5
Tower	GW0263	437.988	262.1	350
Tambor	GW0085	371.009	326.8	348.9
Vivant	GW0335	444.847	248.1	346.5
Urban	GW0359	442.87	250.1	346.5
Ibis	GW0346	400.092	287.3	343.7
Smuga	GW0285	396.846	290.2	343.5
Hermann	GW0039	385.41	300.6	343
Kontrast	GW0045	371.988	310.8	341.4
Pamier	GW0383	405.288	275.2	340.2
SW Topper	GW0084	363.988	313.2	338.6
Eurojet	GW0250	367.241	307	337.1
Cubus	GW0026	361.988	309.7	335.8
Haldor	GW0038	353.284	303.3	328.3
SW Tataros	GW0334	366.102	288.5	327.3
Tabasco	GW0382	376.843	270.3	323.6
Cezanne	GW0134	387.242	251.5	319.4
Philius	GW0294a	403.279	234.3	318.8
Sobi	GW0080	364.246	259.1	311.7
H04438	GW0210	343.66	276.8	310.2
Toras	GW0088	334.637	241.7	288.2
